# Supplementary material for: Novel Facets of the Liver Transcriptome Are Associated with the Susceptibility and Resistance to Lipid-Related Metabolic Disorders in Periparturient Holstein Cows
Source: Animals (Basel). 2021 Aug 31;11(9):2558. doi: 10.3390/ani11092558 (PMC8470208; doi:10.3390/ani11092558)
Supplement: Supplementary file 1 [file animals-11-02558-s001.zip]

Archive with 2 entries (2 files):
- animals-1320038-supplementary_AUproof.pdf
- Supplemental Gene Expression.xlsx
