# Supplementary material for: Novel Facets of the Liver Transcriptome Are Associated with the Susceptibility and Resistance to Lipid-Related Metabolic Disorders in Periparturient Holstein Cows
Source: Animals (Basel). 2021 Aug 31;11(9):2558. doi: 10.3390/ani11092558 (PMC8470208; doi:10.3390/ani11092558)
Supplement: Supplementary file 1 [file animals-11-02558-s001.zip › Supplemental Gene Expression.xlsx]

## Sheet: Susceptibility Prepartum
	Summary of genes tested for differential expression in liver tissue biopsy samples collected at -28 days relative to calving (DRTC) from cows less (LS) or more susceptible (MS) to lipid-related metabolic disorders.
	Genome reference for alignment and annotation was Bos taurus (release 106, ARS-UCD 1.2)
	Fold changes expressed as MS/LS
	Q-value = P-value corrected for multiplicity by the false discovery rate method
	Gene			FPKM			Statistics
	ID	Symbol	Locus	LS	MS	Log2(Fold Change)	Tested	P-value	Q-value
	XLOC_021797	LOC112442237	NC_037345.1:48674934-48675345	0	1.52837	Inf	Yes	5e-05	0.00707151
	XLOC_033799	LOC112445446	NW_020190520.1:5240-6600	0	2.01659	Inf	Yes	5e-05	0.00707151
	XLOC_034106	LOC112445667	NW_020191445.1:7054-7696	1.48757	0	NegInf	Yes	5e-05	0.00707151
	XLOC_004159	CHI3L2	NC_037330.1:32154701-32171942	10.8672	0.223476	-5.6	Yes	5e-05	0.00707151
	XLOC_020507	SFRP2	NC_037344.1:3834469-3845552	0.150115	7.28028	5.6	Yes	5e-05	0.00707151
	XLOC_000866	CCDC80	NC_037328.1:57376257-57478031	20.2984	0.617049	-5.04	Yes	5e-05	0.00707151
	XLOC_013044	CDKN3	NC_037337.1:66925130-66942894	0.750632	0.0447464	-4.07	Yes	5e-05	0.00707151
	XLOC_026218	LOC112443162	NC_037348.1:59472708-59481797	28.7804	1.90835	-3.91	Yes	5e-05	0.00707151
	XLOC_009471	GPX3	NC_037334.1:62284772-62292970	487.815	34.4111	-3.83	Yes	5e-05	0.00707151
	XLOC_031209	SFTPA1	NC_037355.1:35645843-35649951	6.45202	0.482792	-3.74	Yes	5e-05	0.00707151
	XLOC_004220	LOC534578	NC_037330.1:42594126-42616578	0.519786	5.35926	3.37	Yes	5e-05	0.00707151
	XLOC_002979	S100A12	NC_037330.1:17102237-17104176	57.5263	5.6531	-3.35	Yes	5e-05	0.00707151
	XLOC_025012	C20H5orf49	NC_037347.1:65368440-65384035	10.7816	1.37124	-2.98	Yes	5e-05	0.00707151
	XLOC_002970	S100A2	NC_037330.1:16808489-16811819	360.062	49.2765	-2.87	Yes	5e-05	0.00707151
	XLOC_021325	DERL3	NC_037344.1:71260138-71262882	4.80792	0.741186	-2.7	Yes	5e-05	0.00707151
	XLOC_031828	SAA3	NC_037356.1:26414395-26418126	67.7233	10.9015	-2.64	Yes	5e-05	0.00707151
	XLOC_025574	CYP11A1	NC_037348.1:34328584-34342887	42.1998	6.99206	-2.59	Yes	5e-05	0.00707151
	XLOC_023267	SLC13A5	NC_037346.1:25172082-25208829	30.7943	5.41024	-2.51	Yes	5e-05	0.00707151
	XLOC_025686	IFI27	NC_037348.1:58734965-58744457	103.141	18.5148	-2.48	Yes	5e-05	0.00707151
	XLOC_005281	LOC100298331	NC_037331.1:113014183-113020651	3.66922	0.684172	-2.42	Yes	5e-05	0.00707151
	XLOC_016298	PDYN	NC_037340.1:53130234-53148819	0.933492	0.175159	-2.41	Yes	5e-05	0.00707151
	XLOC_033857	LOC790255	NW_020190675.1:53898-235694	0.184138	0.899423	2.29	Yes	5e-05	0.00707151
	XLOC_023289	CHRNE	NC_037346.1:26484697-26489336	0.828496	4.0294	2.28	Yes	5e-05	0.00707151
	XLOC_029643	CCL24	NC_037352.1:34065906-34069221	6.49796	1.3516	-2.27	Yes	5e-05	0.00707151
	XLOC_001725	NOP58	NC_037329.1:90787049-90810881	44.9677	9.59599	-2.23	Yes	5e-05	0.00707151
	XLOC_006521	CLEC6A	NC_037332.1:101642072-101659403	4.16105	0.89932	-2.21	Yes	5e-05	0.00707151
	XLOC_027269	BOLA-DQB	NC_037350.1:25607490-25620857	5.41286	1.17166	-2.21	Yes	5e-05	0.00707151
	XLOC_005279	GIMAP8	NC_037331.1:112848469-112875591	36.6012	8.11267	-2.17	Yes	5e-05	0.00707151
	XLOC_001967	IFI6	NC_037329.1:125662110-125665797	70.5737	16.1228	-2.13	Yes	5e-05	0.00707151
	XLOC_016479	LBP	NC_037340.1:67214889-67247278	664.275	153.059	-2.12	Yes	5e-05	0.00707151
	XLOC_008279	HERC6	NC_037333.1:36309323-36366789	10.4723	2.4307	-2.11	Yes	5e-05	0.00707151
	XLOC_012492	SOD2	NC_037336.1:95955348-95965385	232.769	53.8452	-2.11	Yes	5e-05	0.00707151
	XLOC_022845	LOC789748	NC_037345.1:57637618-57641359	2.64794	0.623477	-2.09	Yes	5e-05	0.00707151
	XLOC_033025	TENM1	NC_037357.1:8663161-9576661	1.87491	0.44042	-2.09	Yes	5e-05	0.00707151
	XLOC_029649	SSC4D	NC_037352.1:34408440-34428404	2.17062	0.514947	-2.08	Yes	5e-05	0.00707151
	XLOC_023971	LOC515676	NC_037346.1:14200463-14234501	32.968	7.96645	-2.05	Yes	5e-05	0.00707151
	XLOC_027350	TRIM31	NC_037350.1:28853940-28880104	1.66123	0.415457	-2	Yes	5e-05	0.00707151
	XLOC_023854	LOC112442738	NC_037346.1:61637727-61642098	0.35557	1.40813	1.99	Yes	5e-05	0.00707151
	XLOC_008409	HOPX	NC_037333.1:71973659-72006270	21.9995	5.57523	-1.98	Yes	5e-05	0.00707151
	XLOC_027889	GSTA3	NC_037350.1:25182257-25208514	1.75621	6.4978	1.89	Yes	5e-05	0.00707151
	XLOC_018835	CRYAB	NC_037342.1:22242396-22245623	83.9265	22.933	-1.87	Yes	5e-05	0.00707151
	XLOC_023583	LOC112442853	NC_037346.1:43221843-43222034	180.928	49.4894	-1.87	Yes	5e-05	0.00707151
	XLOC_003482	PDZK1IP1	NC_037330.1:99025672-99049447	15.116	4.19998	-1.85	Yes	5e-05	0.00707151
	XLOC_027295	LOC101904187	NC_037350.1:27349349-27352020	8.14678	2.27	-1.84	Yes	5e-05	0.00707151
	XLOC_011059	BSPRY	NC_037335.1:102605180-102629728	1.87302	0.533597	-1.81	Yes	5e-05	0.00707151
	XLOC_031529	FADS2	NC_037356.1:40244824-40387559	116.079	407.077	1.81	Yes	5e-05	0.00707151
	XLOC_014008	IL1R2	NC_037338.1:6689950-6728960	7.99843	2.40059	-1.74	Yes	5e-05	0.00707151
	XLOC_023137	CCL14	NC_037346.1:14460928-14465752	10.7202	3.24861	-1.72	Yes	5e-05	0.00707151
	XLOC_008544	PLAC8	NC_037333.1:97947010-98008938	12.7217	4.01981	-1.66	Yes	5e-05	0.00707151
	XLOC_006327	C5H12orf75	NC_037332.1:68823219-68914970	12.6859	4.05497	-1.65	Yes	5e-05	0.00707151
	XLOC_017529	CDH17	NC_037341.1:70118145-70207102	12.5114	3.99119	-1.65	Yes	5e-05	0.00707151
	XLOC_029722	BHLHA15	NC_037352.1:37794113-37797992	3.23195	1.07602	-1.59	Yes	5e-05	0.00707151
	XLOC_018923	NUCB2	NC_037342.1:35156647-35198041	17.0782	5.72993	-1.58	Yes	5e-05	0.00707151
	XLOC_020279	ISG15	NC_037343.1:51464068-51465096	23.7395	8.05482	-1.56	Yes	5e-05	0.00707151
	XLOC_028499	LOC781927	NC_037351.1:57590998-57594414	1.31102	3.77356	1.53	Yes	5e-05	0.00707151
	XLOC_001799	SLC11A1	NC_037329.1:106392720-106403646	4.0273	1.43622	-1.49	Yes	5e-05	0.00707151
	XLOC_011655	TNC	NC_037335.1:104208977-104311440	29.6412	10.5556	-1.49	Yes	5e-05	0.00707151
	XLOC_012022	MTHFD1L	NC_037336.1:87978426-88160305	2.62054	0.965281	-1.44	Yes	5e-05	0.00707151
	XLOC_019935	LOC519737	NC_037343.1:75921032-75927487	110.885	40.8862	-1.44	Yes	5e-05	0.00707151
	XLOC_018944	MICAL2	NC_037342.1:40362489-40639654	5.25654	1.98734	-1.4	Yes	5e-05	0.00707151
	XLOC_021727	CD22	NC_037345.1:46025357-46052275	1.89599	5.0112	1.4	Yes	5e-05	0.00707151
	XLOC_005491	NRCAM	NC_037331.1:49242858-49563285	2.29536	0.874616	-1.39	Yes	5e-05	0.00707151
	XLOC_004119	MAB21L3	NC_037330.1:27179581-27208149	1.88012	4.85808	1.37	Yes	5e-05	0.00707151
	XLOC_016926	SLC17A9	NC_037340.1:54445528-54460007	5.56812	2.1523	-1.37	Yes	5e-05	0.00707151
	XLOC_017704	SPIDR	NC_037341.1:19130318-19406289	30.2689	11.9497	-1.34	Yes	5e-05	0.00707151
	XLOC_005799	GIMAP6	NC_037331.1:113262107-113268375	13.5086	5.35845	-1.33	Yes	5e-05	0.00707151
	XLOC_021242	FICD	NC_037344.1:64405813-64412440	4.21324	1.80406	-1.22	Yes	5e-05	0.00707151
	XLOC_021655	PKD1L3	NC_037345.1:39082019-39158247	11.9566	5.1174	-1.22	Yes	5e-05	0.00707151
	XLOC_008450	UGT2B10	NC_037333.1:84443438-84464670	16.2726	37.1993	1.19	Yes	5e-05	0.00707151
	XLOC_028250	FARS2	NC_037350.1:49111513-49417402	16.655	37.9909	1.19	Yes	5e-05	0.00707151
	XLOC_027914	LOC104975663	NC_037350.1:27510034-27515591	3.6602	8.31955	1.18	Yes	5e-05	0.00707151
	XLOC_005283	LOC768255	NC_037331.1:113160759-113240464	133.588	60.3346	-1.15	Yes	5e-05	0.00707151
	XLOC_032006	TMEM258	NC_037356.1:40232831-40236557	61.9792	28.4042	-1.13	Yes	5e-05	0.00707151
	XLOC_004760	SCIN	NC_037331.1:20607724-20702627	3.40913	1.56391	-1.12	Yes	5e-05	0.00707151
	XLOC_015128	LPIN1	NC_037338.1:86081382-86211617	4.13577	8.9944	1.12	Yes	5e-05	0.00707151
	XLOC_002658	EXTL1	NC_037329.1:127052888-127070887	2.67972	5.70311	1.09	Yes	5e-05	0.00707151
	XLOC_026573	GPX1	NC_037349.1:50752553-50753722	118.875	56.0999	-1.08	Yes	5e-05	0.00707151
	XLOC_026205	SERPINA6	NC_037348.1:58933772-59038311	16.2099	34.1149	1.07	Yes	5e-05	0.00707151
	XLOC_008216	OSTC	NC_037333.1:16632773-16644454	79.5257	38.0574	-1.06	Yes	5e-05	0.00707151
	XLOC_010785	PCSK5	NC_037335.1:51911550-52431131	23.2643	11.2665	-1.05	Yes	5e-05	0.00707151
	XLOC_006352	LOC786352	NC_037332.1:74275856-74289323	6.64334	3.2996	-1.01	Yes	5e-05	0.00707151
	XLOC_001786	IGFBP2	NC_037329.1:104619961-104648632	124.963	250.01	1	Yes	5e-05	0.00707151
	XLOC_006040	FKBP11	NC_037332.1:30879158-30884842	58.6859	29.8621	-0.97	Yes	5e-05	0.00707151
	XLOC_000079	ADAMTS5	NC_037328.1:9440879-9491324	5.88375	11.4194	0.96	Yes	5e-05	0.00707151
	XLOC_010084	SLC27A6	NC_037334.1:25036897-25117792	6.08513	11.846	0.96	Yes	5e-05	0.00707151
	XLOC_033622	PRDX4	NC_037357.1:119515819-119528785	43.6889	22.4003	-0.96	Yes	5e-05	0.00707151
	XLOC_018859	APOA5	NC_037342.1:27443932-27446597	112.195	216.181	0.95	Yes	5e-05	0.00707151
	XLOC_029880	HOGA1	NC_037353.1:18771695-18793851	10.527	19.9915	0.93	Yes	5e-05	0.00707151
	XLOC_010640	LOC101907986	NC_037335.1:22446558-22460963	16.5461	30.4474	0.88	Yes	5e-05	0.00707151
	XLOC_011604	TXN	NC_037335.1:99799185-99811602	175.998	97.5789	-0.85	Yes	5e-05	0.00707151
	XLOC_023597	DHX8	NC_037346.1:43415312-43443775	15.4953	8.61793	-0.85	Yes	5e-05	0.00707151
	XLOC_029559	MVP	NC_037352.1:26403792-26423373	32.9009	18.3328	-0.84	Yes	5e-05	0.00707151
	XLOC_031128	DNAJC12	NC_037355.1:24248417-24296785	28.7174	16.0867	-0.84	Yes	5e-05	0.00707151
	XLOC_003251	FRRS1	NC_037330.1:43472654-43525463	1.18948	0.299662	-1.99	Yes	0.0001	0.0128951
	XLOC_008749	LOC618737	NC_037334.1:5745663-5748448	5.14444	1.57877	-1.7	Yes	0.0001	0.0128951
	XLOC_022844	LOC112442215	NC_037345.1:57620942-57624670	2.29793	0.762765	-1.59	Yes	0.0001	0.0128951
	XLOC_020042	PIGR	NC_037343.1:4713346-4730904	53.0484	25.3651	-1.06	Yes	0.0001	0.0128951
	XLOC_004324	IFI44	NC_037330.1:66023928-66043987	9.11808	4.40886	-1.05	Yes	0.0001	0.0128951
	XLOC_027896	LOC100848815	NC_037350.1:25691258-25695296	93.6947	46.9601	-1	Yes	0.0001	0.0128951
	XLOC_009976	LOC100337081	NC_037334.1:17424221-17479252	6.328	11.7301	0.89	Yes	0.0001	0.0128951
	XLOC_016445	ACSS2	NC_037340.1:64186749-64233570	9.78176	17.3386	0.83	Yes	0.0001	0.0128951
	XLOC_000865	ATG3	NC_037328.1:57309111-57343709	25.12	14.4176	-0.8	Yes	0.0001	0.0128951
	XLOC_031154	TBATA	NC_037355.1:26937386-26952734	7.81648	1.73612	-2.17	Yes	0.00015	0.0182681
	XLOC_010282	SPOCK1	NC_037334.1:48363782-48948083	0.799283	2.48289	1.64	Yes	0.00015	0.0182681
	XLOC_017841	PKHD1L1	NC_037341.1:54875646-55054446	0.363642	0.753851	1.05	Yes	0.00015	0.0182681
	XLOC_016230	LOC782061	NC_037340.1:43287945-43408041	30.8361	57.3739	0.9	Yes	0.00015	0.0182681
	XLOC_008464	UGT2A1	NC_037333.1:85083378-85141857	27.9139	51.0269	0.87	Yes	0.00015	0.0182681
	XLOC_002046	DDOST	NC_037329.1:131972127-131985984	59.7919	34.5609	-0.79	Yes	0.00015	0.0182681
	XLOC_030320	CPXM2	NC_037353.1:43495814-43632782	0.927436	0.248303	-1.9	Yes	0.0002	0.0224838
	XLOC_012597	BHMT	NC_037337.1:10192233-10214796	612.526	208.744	-1.55	Yes	0.0002	0.0224838
	XLOC_001804	PLCD4	NC_037329.1:106571811-106598630	2.10021	4.23504	1.01	Yes	0.0002	0.0224838
	XLOC_019437	LOC518623	NC_037342.1:82003979-82046793	31.0046	60.6291	0.97	Yes	0.0002	0.0224838
	XLOC_025606	LOC112443339	NC_037348.1:44959097-44959261	1198.61	634.586	-0.92	Yes	0.0002	0.0224838
	XLOC_026020	CTXND1	NC_037348.1:26151143-26459510	6.57608	12.4025	0.92	Yes	0.0002	0.0224838
	XLOC_006539	RBP5	NC_037332.1:103251511-103256944	23.3965	43.958	0.91	Yes	0.0002	0.0224838
	XLOC_031173	P4HA1	NC_037355.1:29067104-29167495	14.0206	7.88644	-0.83	Yes	0.0002	0.0224838
	XLOC_005589	STEAP4	NC_037331.1:72375650-72407279	24.866	14.2634	-0.8	Yes	0.0002	0.0224838
	XLOC_007819	UNC5C	NC_037333.1:28932512-29361537	0.266984	0.700555	1.39	Yes	0.00025	0.0258917
	XLOC_026211	SERPINA3-8	NC_037348.1:59317211-59326423	260.349	110.682	-1.23	Yes	0.00025	0.0258917
	XLOC_018567	OR4S1	NC_037342.1:78005536-78007130	5.53399	11.4365	1.05	Yes	0.00025	0.0258917
	XLOC_026564	UBA7	NC_037349.1:50421017-50430082	9.57222	5.10451	-0.91	Yes	0.00025	0.0258917
	XLOC_003484	LOC784417	NC_037330.1:99242532-99265210	50.4356	88.8953	0.82	Yes	0.00025	0.0258917
	XLOC_011554	S1PR3	NC_037335.1:89122662-89135893	16.084	9.1008	-0.82	Yes	0.00025	0.0258917
	XLOC_009979	LOC508459	NC_037334.1:17557808-17633216	14.7484	8.39071	-0.81	Yes	0.00025	0.0258917
	XLOC_007264	ALDH1L2	NC_037332.1:68542280-68603070	4.37271	7.61614	0.8	Yes	0.00025	0.0258917
	XLOC_018411	FOLR3	NC_037342.1:51782876-51788148	67.5916	40.2745	-0.75	Yes	0.00025	0.0258917
	XLOC_024172	GLTPD2	NC_037346.1:26568885-26572876	9.83711	16.5679	0.75	Yes	0.00025	0.0258917
	XLOC_003776	HSPA6	NC_037330.1:8031337-8033861	1.2982	0.268084	-2.28	Yes	0.0003	0.0288022
	XLOC_008155	APELA	NC_037333.1:122483-146992	6.45574	1.9738	-1.71	Yes	0.0003	0.0288022
	XLOC_014065	CLEC4F	NC_037338.1:13572427-13584456	4.01423	1.58258	-1.34	Yes	0.0003	0.0288022
	XLOC_010181	TRIM7	NC_037334.1:40319023-40341418	2.27662	0.908793	-1.32	Yes	0.0003	0.0288022
	XLOC_000598	MX2	NC_037328.1:141621097-141658226	2.71302	1.3509	-1.01	Yes	0.0003	0.0288022
	XLOC_023696	FASN	NC_037346.1:50776166-50794939	3.5274	6.8794	0.96	Yes	0.0003	0.0288022
	XLOC_011984	ADGRG6	NC_037336.1:79769696-79923190	16.0241	9.14951	-0.81	Yes	0.0003	0.0288022
	XLOC_027561	DCDC2	NC_037350.1:33334885-33480181	12.5685	7.23697	-0.8	Yes	0.0003	0.0288022
	XLOC_031592	TM7SF2	NC_037356.1:43317842-43322617	67.2424	112.711	0.75	Yes	0.0003	0.0288022
	XLOC_027320	DDX39B	NC_037350.1:27748192-27760354	82.6047	137.968	0.74	Yes	0.0003	0.0288022
	XLOC_003941	S100A9	NC_037330.1:17115127-17117961	3.19665	1.00753	-1.67	Yes	0.00035	0.0326493
	XLOC_027327	BOLA	NC_037350.1:27943374-27950488	31.2307	12.6719	-1.3	Yes	0.00035	0.0326493
	XLOC_026301	SEC61G	NC_037349.1:1459779-1466672	79.5583	43.9017	-0.86	Yes	0.00035	0.0326493
	XLOC_026784	CYP8B1	NC_037349.1:14946433-14949705	153.203	266.116	0.8	Yes	0.00035	0.0326493
	XLOC_020977	LOC100337185	NC_037344.1:14162118-14167653	1.36308	0.606624	-1.17	Yes	0.0004	0.0360356
	XLOC_032317	SMIM10	NC_037357.1:18677270-18679118	2.45064	5.15544	1.07	Yes	0.0004	0.0360356
	XLOC_008307	SEL1L3	NC_037333.1:45244638-45352971	1.8068	3.59831	0.99	Yes	0.0004	0.0360356
	XLOC_023703	NOTUM	NC_037346.1:50935024-50942269	6.47666	12.2342	0.92	Yes	0.0004	0.0360356
	XLOC_030155	ALDH18A1	NC_037353.1:17088637-17129898	7.88493	4.55662	-0.79	Yes	0.0004	0.0360356
	XLOC_008501	CXCL9	NC_037333.1:90858579-90863225	20.8475	8.23651	-1.34	Yes	0.00045	0.0399922
	XLOC_010419	TIMD4	NC_037334.1:68286088-68335779	16.0483	8.68556	-0.89	Yes	0.00045	0.0399922
	XLOC_024099	RTN4RL1	NC_037346.1:22977122-23051914	0.171101	0.990104	2.53	Yes	0.0005	0.0418885
	XLOC_002978	S100A8	NC_037330.1:17085829-17086812	6.17648	1.51855	-2.02	Yes	0.0005	0.0418885
	XLOC_015094	TDRD15	NC_037338.1:77689786-77808517	1.15361	0.531377	-1.12	Yes	0.0005	0.0418885
	XLOC_003907	SLC50A1	NC_037330.1:15463148-15465593	11.0238	5.14106	-1.1	Yes	0.0005	0.0418885
	XLOC_011927	ENPP3	NC_037336.1:69599028-69687305	1.32083	2.71551	1.04	Yes	0.0005	0.0418885
	XLOC_009148	FGFR4	NC_037334.1:38575523-38586374	4.03005	7.40548	0.88	Yes	0.0005	0.0418885
	XLOC_023452	SLC35B1	NC_037346.1:36913915-36920744	16.3646	9.15441	-0.84	Yes	0.0005	0.0418885
	XLOC_018495	EHF	NC_037342.1:65186342-65274384	4.45993	2.63389	-0.76	Yes	0.0005	0.0418885
	XLOC_030551	IDO2	NC_037354.1:35048649-35114702	29.9529	17.8762	-0.74	Yes	0.0005	0.0418885
	XLOC_003374	DIRAS3	NC_037330.1:77225724-77249258	0.553498	2.20057	1.99	Yes	0.00055	0.0446552
	XLOC_015954	SLC15A1	NC_037339.1:75634634-75681749	0.224629	0.810454	1.85	Yes	0.00055	0.0446552
	XLOC_002565	ECEL1	NC_037329.1:120118127-120126433	22.48	11.18	-1.01	Yes	0.00055	0.0446552
	XLOC_024216	PER1	NC_037346.1:27778456-27793756	4.57166	8.34406	0.87	Yes	0.00055	0.0446552
	XLOC_016065	NUDT5	NC_037340.1:12189754-12209883	39.3842	22.8311	-0.79	Yes	0.00055	0.0446552
	XLOC_010777	LOC112447802	NC_037335.1:49209997-49214112	1.2015	0.36464	-1.72	Yes	0.0006	0.0478291
	XLOC_003328	LPAR3,MCOLN2	NC_037330.1:59095484-59269353	0.85051	1.90675	1.16	Yes	0.0006	0.0478291
	XLOC_021725	HAMP	NC_037345.1:45994910-45996358	240.396	140.335	-0.78	Yes	0.0006	0.0478291
	XLOC_023855	LOC107131549	NC_037346.1:61642738-61651026	0.144651	0.66918	2.21	Yes	0.00065	0.0505885
	XLOC_022081	LOC112442378	NC_037345.1:61149913-61172732	0.327318	1.05794	1.69	Yes	0.00065	0.0505885
	XLOC_016170	ARMC4	NC_037340.1:36589169-36755237	1.39935	0.637899	-1.13	Yes	0.00065	0.0505885
	XLOC_029899	SCD	NC_037353.1:21263975-21279185	27.3818	47.5965	0.8	Yes	0.00065	0.0505885
	XLOC_002127	ITGAV	NC_037329.1:9640551-9749535	25.1186	14.3653	-0.81	Yes	0.0007	0.0535296
	XLOC_029665	SERPINE1	NC_037352.1:35596133-35607587	8.04565	4.69746	-0.78	Yes	0.0007	0.0535296
	XLOC_010856	SEC61B	NC_037335.1:64260373-64268676	88.3978	52.7738	-0.74	Yes	0.0007	0.0535297
	XLOC_020787	ASPHD2	NC_037344.1:66075324-66107867	1.15055	0.183524	-2.65	Yes	0.00075	0.0554199
	XLOC_020695	CUX2	NC_037344.1:54818686-55096432	1.00169	0.435835	-1.2	Yes	0.00075	0.0554199
	XLOC_000196	DZIP3	NC_037328.1:53338812-53468674	2.09174	1.12543	-0.89	Yes	0.00075	0.0554199
	XLOC_030380	KBTBD11	NC_037354.1:1414104-1435389	5.19129	2.91047	-0.83	Yes	0.00075	0.0554199
	XLOC_002343	ACMSD	NC_037329.1:62363199-62424582	57.6093	33.843	-0.77	Yes	0.00075	0.0554199
	XLOC_012713	DAD1	NC_037337.1:22229391-22251343	138.475	82.1067	-0.75	Yes	0.00075	0.0554199
	XLOC_002430	LOC101903301	NC_037329.1:92575251-92576106	6.17595	0.326754	-4.24	Yes	0.0008	0.0578154
	XLOC_004472	CYP4B1	NC_037330.1:99338369-99358593	2.4034	0.495063	-2.28	Yes	0.0008	0.0578154
	XLOC_019790	C1QTNF12	NC_037343.1:51253810-51257855	10.1837	19.3002	0.92	Yes	0.0008	0.0578154
	XLOC_031320	CTSC	NC_037356.1:7375381-7415746	174.891	96.5237	-0.86	Yes	0.0008	0.0578154
	XLOC_001302	CSTB	NC_037328.1:143819484-143823722	3.30594	0.576016	-2.52	Yes	0.00085	0.0601078
	XLOC_008381	LRRC66	NC_037333.1:67852556-67878695	1.46918	0.583423	-1.33	Yes	0.00085	0.0601078
	XLOC_030683	ZDHHC2	NC_037354.1:20005890-20073534	2.40682	1.17073	-1.04	Yes	0.00085	0.0601078
	XLOC_006599	ADIPOR2	NC_037332.1:108184041-108227652	26.5696	46.5215	0.81	Yes	0.00085	0.0601078
	XLOC_004325	IFI44L	NC_037330.1:66053181-66071367	6.69677	3.69915	-0.86	Yes	0.0009	0.0633032
	XLOC_000427	SERPINI2	NC_037328.1:99995831-100031889	1.34147	0.338448	-1.99	Yes	0.00095	0.065765
	XLOC_029862	LOC505468	NC_037353.1:16373092-16427682	4.41959	2.13475	-1.05	Yes	0.00095	0.065765
	XLOC_013987	VWA3B	NC_037338.1:3393916-3560314	1.65982	0.811048	-1.03	Yes	0.00095	0.065765
	XLOC_006306	DRAM1	NC_037332.1:65703021-65763380	3.23688	1.60096	-1.02	Yes	0.001	0.0681503
	XLOC_028671	MYOM1	NC_037351.1:37254693-37378961	0.807049	1.54845	0.94	Yes	0.001	0.0681503
	XLOC_017090	ADA	NC_037340.1:73028615-73052220	20.2408	11.7914	-0.78	Yes	0.001	0.0681503
	XLOC_010842	CCDC180	NC_037335.1:62536446-62593188	0.959768	0.459667	-1.06	Yes	0.0011	0.0741964
	XLOC_008459	LOC530356	NC_037333.1:84765362-84804621	2.14228	4.31711	1.01	Yes	0.0011	0.0741964
	XLOC_002020	TCEA3	NC_037329.1:129422590-129468347	3.00051	6.28191	1.07	Yes	0.00115	0.0771732
	XLOC_025465	ALPK3	NC_037348.1:22458492-22515962	1.60546	0.91583	-0.81	Yes	0.0012	0.078918
	XLOC_002234	NOSTRIN	NC_037329.1:27269370-27332534	10.6209	6.4011	-0.73	Yes	0.0012	0.078918
	XLOC_015247	KYAT1	NC_037338.1:99312774-99345293	18.9001	31.4327	0.73	Yes	0.0012	0.078918
	XLOC_032164	DHCR7	NC_037356.1:48285089-48304832	22.159	36.2561	0.71	Yes	0.0012	0.078918
	XLOC_033700	STS	NC_037357.1:135461327-135693955	8.91332	26.2129	1.56	Yes	0.00125	0.0802012
	XLOC_016551	WFDC2	NC_037340.1:74360834-74367977	3.88517	11.1181	1.52	Yes	0.00125	0.0802012
	XLOC_020537	ZNF827	NC_037344.1:12387549-12581094	0.881735	0.412421	-1.1	Yes	0.00125	0.0802012
	XLOC_003606	OSCP1	NC_037330.1:109442365-109473104	1.98232	0.934059	-1.09	Yes	0.00125	0.0802012
	XLOC_026630	LTF	NC_037349.1:52946109-52986647	10.7311	6.22128	-0.79	Yes	0.00125	0.0802012
	XLOC_029347	IGFALS	NC_037352.1:1367703-1370515	5.34098	10.9143	1.03	Yes	0.0013	0.0830044
	XLOC_028009	LOC112443713	NC_037350.1:29962998-29976810	2.23724	0	NegInf	Yes	0.00135	0.0857804
	XLOC_014913	SULT1C2	NC_037338.1:44883910-44899869	1.80578	0.857267	-1.07	Yes	0.0014	0.0876867
	XLOC_008455	LOC540544	NC_037333.1:84608046-84627114	38.8635	65.8548	0.76	Yes	0.0014	0.0876867
	XLOC_031519	TKFC	NC_037356.1:39842534-39854640	26.7064	43.2098	0.69	Yes	0.0014	0.0876867
	XLOC_007711	NDNF	NC_037333.1:4403330-4414617	0.298588	0.949206	1.67	Yes	0.00145	0.0895392
	XLOC_016977	SNPH	NC_037340.1:59814779-59859852	0.894809	0.38492	-1.22	Yes	0.00145	0.0895392
	XLOC_005334	C4H7orf57	NC_037331.1:7668401-7697286	4.07617	1.88606	-1.11	Yes	0.00145	0.0895392
	XLOC_027322	MGC126945	NC_037350.1:27782137-27786326	0.645809	1.59394	1.3	Yes	0.00155	0.09395
	XLOC_000979	LOC782776	NC_037328.1:76416089-76417850	4.02738	1.95499	-1.04	Yes	0.00155	0.09395
	XLOC_012385	SGK1	NC_037336.1:72305974-72425704	66.3794	37.5429	-0.82	Yes	0.00155	0.09395
	XLOC_012910	MGAT2	NC_037337.1:42659208-42661800	20.0241	12.7522	-0.65	Yes	0.00155	0.09395
	XLOC_005602	ADCY1	NC_037331.1:76174088-76273756	1.1745	2.47114	1.07	Yes	0.0016	0.0952253
	XLOC_030938	DDIT4	NC_037355.1:28323891-28325923	7.98438	13.6568	0.77	Yes	0.0016	0.0952253
	XLOC_026932	MANF	NC_037349.1:49379787-49383627	24.4605	14.7493	-0.73	Yes	0.0016	0.0952253
	XLOC_011104	SH3YL1	NC_037335.1:112763721-112825614	12.8648	20.5405	0.68	Yes	0.0016	0.0952253
	XLOC_023644	MRC2	NC_037346.1:47043141-47103169	0.308676	0.773005	1.32	Yes	0.00165	0.0973204
	XLOC_032961	LOC516494	NC_037357.1:138618377-138683311	13.2124	21.7001	0.72	Yes	0.00165	0.0973204
	XLOC_009040	PLIN5	NC_037334.1:19600494-19611773	0.626897	1.88012	1.58	Yes	0.00175	0.102301
	XLOC_031149	PPA1	NC_037355.1:26418191-26456501	31.0056	20.27	-0.61	Yes	0.00175	0.102301
	XLOC_003059	LOC101907327	NC_037330.1:20935847-20944040	0.164173	0.71524	2.12	Yes	0.0018	0.104758
	XLOC_012375	VNN1	NC_037336.1:70835456-70854106	9.95573	16.8641	0.76	Yes	0.0019	0.109608
	XLOC_001007	DNAJB11	NC_037328.1:80643738-80689064	14.0246	8.41753	-0.74	Yes	0.0019	0.109608
	XLOC_012439	LOC100850276	NC_037336.1:84709016-84753659	0.708992	1.59973	1.17	Yes	0.00195	0.111515
	XLOC_031003	LDB3	NC_037355.1:41325441-41384910	6.492	3.93813	-0.72	Yes	0.00195	0.111515
	XLOC_010110	SNCAIP	NC_037334.1:31380712-31541449	1.61852	2.81418	0.8	Yes	0.002	0.113879
	XLOC_015300	AGPAT2	NC_037338.1:104087837-104102147	35.5167	55.1212	0.63	Yes	0.00205	0.116223
	XLOC_033876	ULBP13	NW_020190741.1:42570-102781	0.0962482	1.48063	3.94	Yes	0.0021	0.11804
	XLOC_031725	CDHR5	NC_037356.1:50687388-50694309	13.0173	7.76592	-0.75	Yes	0.0021	0.11804
	XLOC_028879	LOC100139916	NC_037352.1:2502525-2506848	2.84959	0.933519	-1.61	Yes	0.00215	0.119826
	XLOC_030654	CENPU	NC_037354.1:15073007-15165428	1.76542	0.707847	-1.32	Yes	0.00215	0.119826
	XLOC_031484	LOC101902198	NC_037356.1:33056202-33065547	0.690228	0.325489	-1.08	Yes	0.0022	0.121074
	XLOC_026015	CTSH	NC_037348.1:25201458-25222183	27.1006	16.6618	-0.7	Yes	0.0022	0.121074
	XLOC_026915	GLYCTK	NC_037349.1:48589690-48595083	26.0963	40.2645	0.63	Yes	0.0022	0.121074
	XLOC_022383	MT1E	NC_037345.1:24029351-24032224	118.394	64.8742	-0.87	Yes	0.00225	0.122798
	XLOC_020822	SMTN	NC_037344.1:69938517-69961377	2.26102	4.02313	0.83	Yes	0.00225	0.122798
	XLOC_030932	LOC107131944	NC_037355.1:27501454-27527889	2.59737	1.66301	-0.64	Yes	0.0023	0.125008
	XLOC_028507	SEC11C	NC_037351.1:58152253-58163466	82.4677	52.9832	-0.64	Yes	0.00235	0.1272
	XLOC_025964	HAPLN3	NC_037348.1:20449002-20463676	7.51614	3.737	-1.01	Yes	0.00245	0.132069
	XLOC_015449	ALG5	NC_037339.1:24695169-24722644	22.8382	14.3459	-0.67	Yes	0.0025	0.134214
	XLOC_029893	ENTPD7	NC_037353.1:20622787-20681563	11.6354	6.17925	-0.91	Yes	0.0026	0.137769
	XLOC_000637	COL18A1	NC_037328.1:145196902-145296602	60.8788	101.417	0.74	Yes	0.0026	0.137769
	XLOC_010794	PSAT1	NC_037335.1:54216911-54245206	67.1606	106.814	0.67	Yes	0.0026	0.137769
	XLOC_010690	HACD4	NC_037335.1:23375119-23404578	0.797614	0.258174	-1.63	Yes	0.00265	0.137769
	XLOC_023333	SHBG	NC_037346.1:27344311-27350673	27.4062	48.776	0.83	Yes	0.00265	0.137769
	XLOC_012353	LOC101904131	NC_037336.1:69402738-69422937	5.17716	9.13944	0.82	Yes	0.00265	0.137769
	XLOC_005795	GIMAP4	NC_037331.1:113066861-113090567	81.3449	48.2741	-0.75	Yes	0.00265	0.137769
	XLOC_005536	EEPD1	NC_037331.1:60949010-61140568	7.33503	11.6429	0.67	Yes	0.00265	0.137769
	XLOC_006488	CLEC7A	NC_037332.1:99840394-99855696	4.6153	2.09386	-1.14	Yes	0.0027	0.139815
	XLOC_022923	LOC788745	NC_037345.1:61483556-61484516	0.221466	1.85049	3.06	Yes	0.00275	0.141846
	XLOC_005008	INHBA	NC_037331.1:79279913-79300035	3.26642	1.69716	-0.94	Yes	0.0028	0.143861
	XLOC_006150	LOC107132486	NC_037332.1:47625746-47637667	3.93683	2.29507	-0.78	Yes	0.00285	0.14586
	XLOC_026543	LOC101906101	NC_037349.1:49077817-49117018	0.0726553	8.73164	6.91	Yes	0.0029	0.147273
	XLOC_026892	CACNA2D3	NC_037349.1:45924531-46818527	1.45897	0.763613	-0.93	Yes	0.0029	0.147273
	XLOC_022001	ATF5	NC_037345.1:56235050-56273679	25.884	52.176	1.01	Yes	0.00295	0.148664
	XLOC_014434	ODC1	NC_037338.1:87197498-87204778	9.08339	5.48935	-0.73	Yes	0.00295	0.148664
	XLOC_022126	TMEM86B	NC_037345.1:62229663-62231571	16.3982	28.0225	0.77	Yes	0.003	0.150034
	XLOC_030190	CPN1	NC_037353.1:20959970-21009323	31.6138	20.635	-0.62	Yes	0.003	0.150034
	XLOC_018887	HYOU1	NC_037342.1:29631217-29653296	14.3152	9.34431	-0.62	Yes	0.0031	0.153865
	XLOC_000467	SLC33A1	NC_037328.1:111829273-111850037	22.3294	14.7775	-0.6	Yes	0.0031	0.153865
	XLOC_021195	OAS1Y,OAS2	NC_037344.1:61337089-61370988	41.7009	26.751	-0.64	Yes	0.00315	0.155759
	XLOC_028614	RNF125	NC_037351.1:25139809-25187472	20.589	32.5641	0.66	Yes	0.0032	0.157639
	XLOC_020545	LOC107131367	NC_037344.1:14962071-14966895	1.64356	0.921387	-0.83	Yes	0.00325	0.158912
	XLOC_032652	PDZD11	NC_037357.1:80153422-80156423	24.8857	15.8917	-0.65	Yes	0.00325	0.158912
	XLOC_022332	CBFA2T3	NC_037345.1:14049657-14127732	0.719613	1.45036	1.01	Yes	0.0034	0.165019
	XLOC_000490	SERP1	NC_037328.1:117598267-117600552	65.2727	41.4008	-0.66	Yes	0.0034	0.165019
	XLOC_005777	PDIA4	NC_037331.1:112184267-112215554	156.094	88.9606	-0.81	Yes	0.00345	0.16683
	XLOC_011510	FBP2	NC_037335.1:81003307-81046041	6.15117	3.10879	-0.98	Yes	0.0035	0.167402
	XLOC_000896	FSTL1	NC_037328.1:65138521-65198381	28.5594	18.6118	-0.62	Yes	0.0035	0.167402
	XLOC_022666	ETHE1	NC_037345.1:51712252-51729580	80.0402	52.5725	-0.61	Yes	0.0035	0.167402
	XLOC_020857	MMP11	NC_037344.1:71231341-71240517	1.18256	2.89739	1.29	Yes	0.00355	0.169178
	XLOC_022551	COX7A1	NC_037345.1:46806368-46807949	7.66524	2.93088	-1.39	Yes	0.0036	0.170327
	XLOC_009598	ERAP2	NC_037334.1:96304222-96357020	8.52465	5.62852	-0.6	Yes	0.0036	0.170327
	XLOC_026649	SLC6A11	NC_037349.1:54859523-54984793	29.8965	46.2257	0.63	Yes	0.0037	0.17443
	XLOC_002774	ILDR2	NC_037330.1:1903470-1972329	3.82485	6.1866	0.69	Yes	0.00375	0.176156
	XLOC_000255	LOC516421	NC_037328.1:66407444-66474434	0.686914	1.40151	1.03	Yes	0.0038	0.17787
	XLOC_008020	LOC112447196	NC_037333.1:90680643-90680807	112.267	54.6331	-1.04	Yes	0.00385	0.179571
	XLOC_010147	LOC112447652	NC_037334.1:38809681-38809801	21.5978	0	NegInf	Yes	0.004	0.185908
	XLOC_024734	KCNJ2	NC_037346.1:60608544-60618836	4.0054	6.25542	0.64	Yes	0.00425	0.196141
	XLOC_019397	UBE2L6	NC_037342.1:80816067-80829369	63.1402	41.7327	-0.6	Yes	0.00425	0.196141
	XLOC_022324	MVD	NC_037345.1:13893900-13901074	12.4472	19.521	0.65	Yes	0.0043	0.197755
	XLOC_024658	BIRC5	NC_037346.1:53940673-53947960	1.28765	0.499582	-1.37	Yes	0.00435	0.199357
	XLOC_011583	ABCA1	NC_037335.1:94600617-94737880	63.5435	36.4513	-0.8	Yes	0.00445	0.201831
	XLOC_002034	HSPG2	NC_037329.1:130867507-130986301	1.94244	3.04925	0.65	Yes	0.00445	0.201831
	XLOC_026680	NUP210	NC_037349.1:58481420-58572816	3.33461	5.20573	0.64	Yes	0.00445	0.201831
	XLOC_027149	PI16	NC_037350.1:10861064-10877631	0.262051	0.67963	1.37	Yes	0.0045	0.202009
	XLOC_001004	HRG	NC_037328.1:80536949-80545420	304.11	587.557	0.95	Yes	0.0045	0.202009
	XLOC_013001	DMXL2	NC_037337.1:58738379-58905040	1.74401	1.10962	-0.65	Yes	0.0045	0.202009
	XLOC_031354	TENM4	NC_037356.1:16552722-17404028	2.06803	1.29658	-0.67	Yes	0.0046	0.205098
	XLOC_021261	XBP1	NC_037344.1:68052008-68057008	126.7	81.3349	-0.64	Yes	0.0046	0.205098
	XLOC_007033	IRAK3	NC_037332.1:47560832-47625622	19.9201	12.527	-0.67	Yes	0.00465	0.206627
	XLOC_024242	PIK3R5	NC_037346.1:28354264-28429731	0.551223	1.02617	0.9	Yes	0.0047	0.207447
	XLOC_014237	FABP1	NC_037338.1:47917546-47923246	814.316	1476.23	0.86	Yes	0.0047	0.207447
	XLOC_019190	UCP2	NC_037342.1:53409781-53416245	10.0503	16.3011	0.7	Yes	0.00475	0.208256
	XLOC_005051	SND1	NC_037331.1:91873941-92296112	45.028	29.231	-0.62	Yes	0.00475	0.208256
	XLOC_021236	ACACB	NC_037344.1:63845550-63961262	0.821937	0.439153	-0.9	Yes	0.0048	0.209054
	XLOC_020367	RNASEL	NC_037343.1:63615938-63633749	3.18874	1.86252	-0.78	Yes	0.0048	0.209054
	XLOC_008490	LOC101906736	NC_037333.1:88992784-89021897	111.181	61.5284	-0.85	Yes	0.00495	0.214876
	XLOC_027740	TAF11	NC_037350.1:8887250-8896169	19.3415	12.5154	-0.63	Yes	0.005	0.216332
	XLOC_013732	GLDN	NC_037337.1:58946642-59006602	0.749362	0.381158	-0.98	Yes	0.00505	0.217067
	XLOC_027270	BLA-DQB	NC_037350.1:25672686-25680507	91.0685	60.5111	-0.59	Yes	0.00505	0.217067
	XLOC_008779	PGLYRP2	NC_037334.1:7682722-7690474	9.88001	14.9167	0.59	Yes	0.0051	0.218503
	XLOC_030358	LOC100850437	NC_037353.1:50762874-50766246	0.795451	0.231178	-1.78	Yes	0.00515	0.21851
	XLOC_019785	MXRA8	NC_037343.1:51173008-51177364	1.58323	3.12469	0.98	Yes	0.00515	0.21851
	XLOC_004433	DIO1	NC_037330.1:92262411-92337726	89.9434	151.093	0.75	Yes	0.00515	0.21851
	XLOC_021654	LOC107133343	NC_037345.1:39068791-39081933	16.5033	2.49402	-2.73	Yes	0.0052	0.218516
	XLOC_026166	TGM5	NC_037348.1:54998019-55031962	0.806066	0.34552	-1.22	Yes	0.0052	0.218516
	XLOC_028319	SYT4	NC_037351.1:12650268-12660067	13.5834	8.98396	-0.6	Yes	0.0052	0.218516
	XLOC_010990	LOC112447832	NC_037335.1:86703431-86724071	1.18871	0.678427	-0.81	Yes	0.00525	0.219217
	XLOC_014226	IL1RN	NC_037338.1:46775963-46837407	11.0047	6.94098	-0.66	Yes	0.00525	0.219217
	XLOC_025658	PDIA3	NC_037348.1:55352582-55392459	196.453	117.367	-0.74	Yes	0.0053	0.219908
	XLOC_006162	AVPR1A	NC_037332.1:50363478-50366959	5.58336	9.18403	0.72	Yes	0.0053	0.219908
	XLOC_018582	LOC789193	NC_037342.1:78257980-78258950	1.77689	0.487799	-1.86	Yes	0.00545	0.224714
	XLOC_034243	LOC784541	NW_020192051.1:6504-108926	4.11455	7.56841	0.88	Yes	0.00545	0.224714
	XLOC_007941	SRD5A3	NC_037333.1:70803118-70819349	7.7568	4.63262	-0.74	Yes	0.00555	0.226004
	XLOC_028636	CABYR	NC_037351.1:32536809-32554306	10.8622	16.6979	0.62	Yes	0.00555	0.226004
	XLOC_015248	LOC104968656	NC_037338.1:99350807-99365051	10.532	15.9722	0.6	Yes	0.00555	0.226004
	XLOC_004097	PHGDH	NC_037330.1:23565151-23596343	19.3379	29.0668	0.59	Yes	0.00555	0.226004
	XLOC_027711	BOLA-DMB	NC_037350.1:7246589-7253434	19.4836	12.9741	-0.59	Yes	0.0056	0.227336
	XLOC_000940	ZDHHC19	NC_037328.1:70789423-70802153	5.82288	2.84654	-1.03	Yes	0.00575	0.232584
	XLOC_009928	SPC24	NC_037334.1:15588133-15594207	7.99579	4.09046	-0.97	Yes	0.0058	0.232584
	XLOC_006734	CRELD2	NC_037332.1:119312477-119319448	6.99434	3.81578	-0.87	Yes	0.0058	0.232584
	XLOC_023040	SLC27A5	NC_037345.1:65732878-65741718	44.1264	65.9227	0.58	Yes	0.0058	0.232584
	XLOC_001695	HSPE1	NC_037329.1:86046022-86048063	227.192	153.207	-0.57	Yes	0.00585	0.233876
	XLOC_021083	ULK1	NC_037344.1:45176716-45199668	13.9791	21.1291	0.6	Yes	0.0059	0.23516
	XLOC_008463	LOC782370	NC_037333.1:85005460-85063178	0.094423	1.20281	3.67	Yes	0.006	0.238423
	XLOC_003135	HMGCS2	NC_037330.1:23536590-23560573	254.195	486.369	0.94	Yes	0.0062	0.245628
	XLOC_000626	LRRC3	NC_037328.1:144424402-144426738	11.3162	17.4413	0.62	Yes	0.0064	0.25279
	XLOC_007549	LGALS2	NC_037332.1:109432449-109438789	3.11615	1.34245	-1.21	Yes	0.00645	0.254003
	XLOC_029642	CCL26	NC_037352.1:34038494-34043066	2.60439	0.933507	-1.48	Yes	0.00655	0.257171
	XLOC_006297	GAS2L3	NC_037332.1:64481586-64518780	0.797044	0.409949	-0.96	Yes	0.0067	0.262277
	XLOC_008376	TEC	NC_037333.1:66819042-66989125	1.10097	0.57011	-0.95	Yes	0.00675	0.262671
	XLOC_005707	FAM180A	NC_037331.1:99527735-99546067	0.761246	1.34032	0.82	Yes	0.00675	0.262671
	XLOC_000335	CRYGS	NC_037328.1:80690734-80696503	1.60834	0.318458	-2.34	Yes	0.0068	0.263836
	XLOC_009121	ZNF608	NC_037334.1:29016528-29125358	9.29854	6.27274	-0.57	Yes	0.00685	0.264994
	XLOC_020757	ACADS	NC_037344.1:62969237-62985757	102.965	155.469	0.59	Yes	0.0069	0.266146
	XLOC_014432	PDIA6	NC_037338.1:86859609-86943580	111.448	69.7804	-0.68	Yes	0.00695	0.266511
	XLOC_005341	CYP51A1	NC_037331.1:9459762-9477007	36.3286	54.7779	0.59	Yes	0.00695	0.266511
	XLOC_018583	LOC789201	NC_037342.1:78278420-78279401	1.82834	0.385037	-2.25	Yes	0.007	0.266872
	XLOC_004925	FKBP14	NC_037331.1:66328659-66340718	3.86928	2.15775	-0.84	Yes	0.007	0.266872
	XLOC_033897	MAD2L1	NW_020190807.1:6358-14611	2.08723	4.07962	0.97	Yes	0.00705	0.268002
	XLOC_020881	SERPIND1	NC_037344.1:72208853-72268523	177.873	290.184	0.71	Yes	0.00715	0.27102
	XLOC_024316	NME1	NC_037346.1:35594366-35605493	25.4713	16.1269	-0.66	Yes	0.00725	0.273236
	XLOC_020503	PLRG1	NC_037344.1:2912570-2931640	13.879	9.39725	-0.56	Yes	0.00725	0.273236
	XLOC_023060	LOC528282,LOC616574	NC_037346.1:6323473-6438908	0.841099	1.56649	0.9	Yes	0.00735	0.276213
	XLOC_034110	LOC112441460	NW_020191445.1:29536-30104	0.542868	4.09371	2.91	Yes	0.0074	0.276512
	XLOC_001328	FTCD	NC_037328.1:145847304-145863606	51.8743	76.9333	0.57	Yes	0.0074	0.276512
	XLOC_021891	APOC2	NC_037345.1:52654821-52657333	232.178	356.219	0.62	Yes	0.00745	0.277592
	XLOC_011951	TBPL1	NC_037336.1:72111182-72225025	9.84769	5.87703	-0.74	Yes	0.00755	0.280523
	XLOC_027624	C23H6orf52	NC_037350.1:45428716-45443355	4.17909	2.0911	-1	Yes	0.00765	0.282642
	XLOC_014036	MOGS	NC_037338.1:10164072-10167847	17.1206	11.1629	-0.62	Yes	0.00765	0.282642
	XLOC_003289	LOC513659	NC_037330.1:53862383-53891399	1.64617	0.867802	-0.92	Yes	0.0078	0.287376
	XLOC_011407	ERP44	NC_037335.1:65039441-65136178	50.7843	34.9352	-0.54	Yes	0.00785	0.288411
	XLOC_008282	SPP1	NC_037333.1:36693203-36750579	1.73571	0.831783	-1.06	Yes	0.008	0.292289
	XLOC_006742	SELENOO	NC_037332.1:119568729-119589180	3.84831	6.69291	0.8	Yes	0.008	0.292289
	XLOC_030426	SPCS3	NC_037354.1:7777103-7786133	44.3714	26.4273	-0.75	Yes	0.0081	0.294307
	XLOC_016466	RPN2	NC_037340.1:66083755-66197746	80.7137	52.8032	-0.61	Yes	0.0081	0.294307
	XLOC_021196	OAS1X	NC_037344.1:61378500-61385129	17.7026	11.2172	-0.66	Yes	0.00825	0.298932
	XLOC_001532	STK39	NC_037329.1:27870192-27963306	5.75489	3.26868	-0.82	Yes	0.0083	0.299917
	XLOC_027863	LOC112443909	NC_037350.1:21751957-21752076	0	12.2226	Inf	Yes	0.00835	0.300075
	XLOC_015603	DNAJC3	NC_037339.1:73095398-73160534	66.0461	44.782	-0.56	Yes	0.00835	0.300075
	XLOC_017070	LOC101907117	NC_037340.1:69370771-69376474	1.23797	2.06497	0.74	Yes	0.0084	0.30105
	XLOC_004570	MFSD2A	NC_037330.1:106122950-106135784	1.0331	2.70115	1.39	Yes	0.00855	0.305593
	XLOC_016824	LOC615959	NC_037340.1:43870036-43896468	0.767287	0.346317	-1.15	Yes	0.0086	0.305843
	XLOC_023851	ABCA6	NC_037346.1:61413593-61483297	44.824	29.1197	-0.62	Yes	0.00865	0.305843
	XLOC_024501	BRCA1	NC_037346.1:43069049-43140130	11.8271	7.90944	-0.58	Yes	0.00865	0.305843
	XLOC_013754	SQOR	NC_037337.1:64810922-64879109	43.1665	29.7995	-0.53	Yes	0.00865	0.305843
	XLOC_017071	MAFB	NC_037340.1:69376619-69379957	21.3814	31.1325	0.54	Yes	0.009	0.317365
	XLOC_016251	LOC112449297	NC_037340.1:43859686-43864754	10.0113	15.3878	0.62	Yes	0.00905	0.318274
	XLOC_016171	MKX	NC_037340.1:36823228-36894467	0.836461	0.338702	-1.3	Yes	0.0091	0.318331
	XLOC_010937	IDNK	NC_037335.1:76834202-76850323	29.8082	45.3951	0.61	Yes	0.0091	0.318331
	XLOC_025858	INF2	NC_037348.1:69166975-69195012	1.61389	2.72355	0.75	Yes	0.00915	0.318441
	XLOC_033937	LOC520016	NW_020190994.1:2377-149727	3.61773	2.00108	-0.85	Yes	0.0092	0.318441
	XLOC_027219	CAPN11	NC_037350.1:17687180-17706406	3.99469	6.24443	0.64	Yes	0.0092	0.318441
	XLOC_024146	LOC101903038	NC_037346.1:24908022-24914354	3.76646	2.47017	-0.61	Yes	0.0092	0.318441
	XLOC_033565	CYBB	NC_037357.1:105600079-105649807	7.52865	4.97588	-0.6	Yes	0.00925	0.319331
	XLOC_001170	LOC782258	NC_037328.1:116090547-116104337	2.26887	4.4085	0.96	Yes	0.0093	0.320217
	XLOC_017515	UQCRB	NC_037341.1:67986589-67991358	44.7579	29.8695	-0.58	Yes	0.00945	0.324532
	XLOC_020426	LOC107133265	NC_037343.1:72205828-72642416	1.91781	0.701337	-1.45	Yes	0.0095	0.324555
	XLOC_025214	SPEF2	NC_037347.1:38369464-38572403	0.825648	0.468499	-0.82	Yes	0.0095	0.324555
	XLOC_000463	SSR3	NC_037328.1:111095800-111559800	88.9725	48.9888	-0.86	Yes	0.00965	0.328825
	XLOC_023034	C18H19orf18	NC_037345.1:65448503-65460055	1.88748	1.08952	-0.79	Yes	0.00975	0.33052
	XLOC_014156	EPCAM	NC_037338.1:29782763-29793451	8.95995	5.69781	-0.65	Yes	0.00975	0.33052
	XLOC_007288	LOC788334	NC_037332.1:74479749-74493931	1.93066	1.0957	-0.82	Yes	0.0098	0.331361
	XLOC_016763	JCAD	NC_037340.1:35027158-35112073	2.11696	3.33058	0.65	Yes	0.00995	0.333858
	XLOC_007267	CKAP4	NC_037332.1:69630422-69639201	16.4762	11.0286	-0.58	Yes	0.00995	0.333858
	XLOC_018436	SPCS2	NC_037342.1:54223226-54247082	65.779	45.3798	-0.54	Yes	0.00995	0.333858
	XLOC_017929	CA3	NC_037341.1:77028974-77038971	105.256	164.152	0.64	Yes	0.01	0.334682
	XLOC_028961	LOC101907661	NC_037352.1:10287766-10291294	3.05259	1.39895	-1.13	Yes	0.0101	0.336317
	XLOC_004564	SMAP2	NC_037330.1:105710016-105757346	16.0471	11.099	-0.53	Yes	0.0101	0.336317
	XLOC_007873	C6H4orf19	NC_037333.1:56850549-56929152	13.8283	9.29856	-0.57	Yes	0.0102	0.337936
	XLOC_008669	MAPK9	NC_037334.1:919313-987439	10.4312	7.1324	-0.55	Yes	0.0102	0.337936
	XLOC_018884	BCL9L	NC_037342.1:29493119-29521532	2.87458	4.37856	0.61	Yes	0.01025	0.33869
	XLOC_005652	GPR37	NC_037331.1:89019862-89037983	3.69193	5.88274	0.67	Yes	0.0103	0.33869
	XLOC_028637	TTC39C	NC_037351.1:32558045-32662991	23.3325	34.0395	0.54	Yes	0.0103	0.33869
	XLOC_020008	ETNK2	NC_037343.1:1915868-1934288	56.2115	83.3296	0.57	Yes	0.0104	0.340108
	XLOC_020340	SEC16B	NC_037343.1:59319506-59396928	10.3452	15.1692	0.55	Yes	0.0104	0.340108
	XLOC_025485	TMED3	NC_037348.1:25517784-25528647	5.00171	2.75148	-0.86	Yes	0.01045	0.340108
	XLOC_016362	ZBP1	NC_037340.1:58563679-58577423	25.7018	16.7117	-0.62	Yes	0.01045	0.340108
	XLOC_025322	LOC100300716	NC_037348.1:358282-358975	10.7716	5.81247	-0.89	Yes	0.0105	0.340108
	XLOC_012182	TPD52L1	NC_037336.1:25985759-26078941	5.33583	3.04283	-0.81	Yes	0.01055	0.340108
	XLOC_012550	MCC	NC_037337.1:450538-987258	4.15783	2.7761	-0.58	Yes	0.01055	0.340108
	XLOC_006804	DUSP6	NC_037332.1:19212968-19217523	26.548	18.3239	-0.53	Yes	0.01055	0.340108
	XLOC_029369	ABCA3	NC_037352.1:1794635-1836056	7.64024	4.95512	-0.62	Yes	0.0107	0.3441
	XLOC_008618	ABLIM2	NC_037333.1:114296644-114465581	0.880949	1.43649	0.71	Yes	0.01075	0.344865
	XLOC_015649	COL4A2	NC_037339.1:84996072-85154028	4.02136	6.0355	0.59	Yes	0.01085	0.347137
	XLOC_030614	RN18S1	NC_037354.1:6224661-6226184	647.912	1532.51	1.24	Yes	0.0109	0.347137
	XLOC_011926	ARG1	NC_037336.1:69513701-69539079	241.817	127.837	-0.92	Yes	0.0109	0.347137
	XLOC_027894	BOLA-DQA2	NC_037350.1:25582894-25589220	8.88139	15.8558	0.84	Yes	0.01095	0.347615
	XLOC_026687	LOC101904705	NC_037349.1:59113195-59114010	2.31437	0.794522	-1.54	Yes	0.011	0.347615
	XLOC_029861	LOC540627	NC_037353.1:16273041-16301571	42.9955	29.3061	-0.55	Yes	0.011	0.347615
	XLOC_029184	CLDN15	NC_037352.1:35461973-35468707	12.7805	20.2043	0.66	Yes	0.01105	0.347615
	XLOC_002537	IRS1	NC_037329.1:114924911-114993390	5.64371	8.06171	0.51	Yes	0.01105	0.347615
	XLOC_004616	NGEF	NC_037330.1:112609159-112737289	12.8131	18.6519	0.54	Yes	0.0111	0.347615
	XLOC_003334	UOX	NC_037330.1:59700669-59736411	23.683	34.2123	0.53	Yes	0.0111	0.347615
	XLOC_003657	ACKR3	NC_037330.1:116025261-116037483	0.367703	1.23546	1.75	Yes	0.01115	0.348351
	XLOC_006366	NCF4	NC_037332.1:75265745-75284407	2.78729	1.45275	-0.94	Yes	0.01135	0.352091
	XLOC_013860	SLC10A1	NC_037337.1:81503834-81533754	227.179	376.448	0.73	Yes	0.01135	0.352091
	XLOC_000162	COL8A1	NC_037328.1:43902263-44073697	7.63066	5.29564	-0.53	Yes	0.01135	0.352091
	XLOC_032167	SLC22A18	NC_037356.1:48692595-48713933	14.4426	22.525	0.64	Yes	0.0114	0.352698
	XLOC_005801	TMEM176B	NC_037331.1:113400401-113408319	14.7722	9.36987	-0.66	Yes	0.01145	0.352698
	XLOC_009536	WWC1	NC_037334.1:80336573-80494274	9.90371	6.86623	-0.53	Yes	0.01145	0.352698
	XLOC_020903	COMT	NC_037344.1:72900702-72946196	61.6081	92.2569	0.58	Yes	0.0115	0.35341
	XLOC_026025	MESD	NC_037348.1:26815412-26823788	23.7765	16.5574	-0.52	Yes	0.01155	0.354119
	XLOC_024315	NME2	NC_037346.1:35584429-35588719	23.3319	14.9728	-0.64	Yes	0.0116	0.354825
	XLOC_009931	RAB3D	NC_037334.1:15738324-15747393	7.90197	4.77133	-0.73	Yes	0.0117	0.356227
	XLOC_021113	TMED2	NC_037344.1:52081939-52091354	113.416	76.2509	-0.57	Yes	0.0117	0.356227
	XLOC_006693	TSPO	NC_037332.1:113927847-113940485	7.33464	3.64701	-1.01	Yes	0.01185	0.359818
	XLOC_016250	LOC112441521	NC_037340.1:43849076-43855415	4.34169	8.00358	0.88	Yes	0.0119	0.359818
	XLOC_005352	SAMD9	NC_037331.1:10449811-10468917	4.86817	3.36662	-0.53	Yes	0.0119	0.359818
	XLOC_016058	LOC505099	NC_037340.1:11143675-11163061	4.28159	2.47695	-0.79	Yes	0.01195	0.360501
	XLOC_002934	PKLR	NC_037330.1:15344764-15354042	16.1525	23.3315	0.53	Yes	0.01205	0.362686
	XLOC_011050	HSDL2	NC_037335.1:101747723-101808126	34.8092	51.4549	0.56	Yes	0.0121	0.363359
	XLOC_024828	SERF1A	NC_037347.1:10091855-10095636	2.02677	0.640131	-1.66	Yes	0.01215	0.364029
	XLOC_019253	CSTF3	NC_037342.1:63722252-63790006	5.15465	3.38814	-0.61	Yes	0.0122	0.364697
	XLOC_022703	EML2	NC_037345.1:53207159-53232028	2.07498	1.18994	-0.8	Yes	0.0123	0.366681
	XLOC_020041	FCMR	NC_037343.1:4682081-4707154	1.29766	0.716836	-0.86	Yes	0.01235	0.366681
	XLOC_008475	JCHAIN	NC_037333.1:86032996-86042394	30.0684	20.5542	-0.55	Yes	0.01235	0.366681
	XLOC_016658	LOC112449360	NC_037340.1:11094952-11121233	1.4642	0.715917	-1.03	Yes	0.01245	0.368817
	XLOC_017533	TRIQK	NC_037341.1:71303510-71505006	8.49264	5.75396	-0.56	Yes	0.01255	0.370944
	XLOC_021287	LOC112441539	NC_037344.1:69476792-69486820	3.52925	2.10276	-0.75	Yes	0.0127	0.374536
	XLOC_013744	GALK2	NC_037337.1:60712410-61080535	10.733	7.14233	-0.59	Yes	0.0128	0.3758
	XLOC_027787	UNC5CL	NC_037350.1:14949507-14964014	8.85126	6.10283	-0.54	Yes	0.0128	0.3758
	XLOC_028128	LOC786706	NC_037350.1:31643873-31656000	5.67217	8.56052	0.59	Yes	0.01285	0.376428
	XLOC_001822	GMPPA	NC_037329.1:107429450-107436451	10.6845	6.96125	-0.62	Yes	0.01295	0.378514
	XLOC_023695	CCDC57	NC_037346.1:50662413-50773017	0.752571	1.28106	0.77	Yes	0.0131	0.380973
	XLOC_010121	LOC540403	NC_037334.1:34235849-34252378	2.01986	1.19949	-0.75	Yes	0.0131	0.380973
	XLOC_022421	CDH11	NC_037345.1:32682883-32837045	1.22264	0.710811	-0.78	Yes	0.01315	0.380973
	XLOC_024623	SLC25A10	NC_037346.1:51108097-51115182	18.3307	26.5049	0.53	Yes	0.01315	0.380973
	XLOC_008747	LOC100298356	NC_037334.1:5726162-5730511	3.44454	2.09586	-0.72	Yes	0.0132	0.381582
	XLOC_027059	SEC61A1	NC_037349.1:59545668-59558314	58.9649	37.4306	-0.66	Yes	0.0133	0.383629
	XLOC_025722	SLC25A47	NC_037348.1:65228285-65233524	12.7981	21.2223	0.73	Yes	0.01345	0.386262
	XLOC_028809	MCRIP2	NC_037352.1:546335-558052	9.0122	14.8789	0.72	Yes	0.01345	0.386262
	XLOC_000115	LOC101904492	NC_037328.1:36175057-36201204	1.41188	2.62847	0.9	Yes	0.0135	0.386853
	XLOC_000100	HSPA13	NC_037328.1:22783918-22794032	19.0326	13.2914	-0.52	Yes	0.01355	0.387442
	XLOC_014009	IL1R1	NC_037338.1:6825376-6915249	129.185	83.2576	-0.63	Yes	0.01365	0.389454
	XLOC_000912	PARP9	NC_037328.1:66944421-66996322	9.70633	5.99762	-0.69	Yes	0.0137	0.390035
	XLOC_027853	PLA2G7	NC_037350.1:19925023-19963288	7.98372	11.93	0.58	Yes	0.01375	0.390613
	XLOC_023842	LOC101903073	NC_037346.1:59523963-59525869	0.375112	1.11914	1.58	Yes	0.0138	0.391188
	XLOC_007609	CYP2D14	NC_037332.1:113087281-113094933	69.3691	103.103	0.57	Yes	0.01385	0.391492
	XLOC_009953	CD209	NC_037334.1:16586870-16589774	3.32444	1.62435	-1.03	Yes	0.0139	0.391492
	XLOC_010303	SIL1	NC_037334.1:50263857-50520143	19.2002	13.2343	-0.54	Yes	0.0139	0.391492
	XLOC_003002	S100A11	NC_037330.1:18728741-18733582	18.4679	11.282	-0.71	Yes	0.01395	0.392061
	XLOC_028474	ME2	NC_037351.1:50318696-50464153	6.57571	4.26371	-0.63	Yes	0.0142	0.398236
	XLOC_026774	ULK4	NC_037349.1:13851108-14372822	2.27533	1.44961	-0.65	Yes	0.01425	0.398788
	XLOC_025973	ANPEP	NC_037348.1:21195685-21225013	1.01166	1.73116	0.78	Yes	0.01445	0.403526
	XLOC_005531	DNAJB9	NC_037331.1:59582764-59587977	31.0601	21.7919	-0.51	Yes	0.0145	0.404065
	XLOC_018469	ANO3	NC_037342.1:57063260-57350902	0.72171	0.332934	-1.12	Yes	0.01455	0.404601
	XLOC_003977	TUFT1	NC_037330.1:19199739-19250821	1.96125	1.1151	-0.81	Yes	0.01465	0.405666
	XLOC_019546	LOC506707	NC_037343.1:5004967-5067445	6.49182	4.4361	-0.55	Yes	0.01465	0.405666
	XLOC_026384	SS18L2	NC_037349.1:14730422-14734537	17.2595	11.3725	-0.6	Yes	0.01475	0.406723
	XLOC_012845	FMN1	NC_037337.1:29394101-29897957	1.19145	0.800295	-0.57	Yes	0.01475	0.406723
	XLOC_016307	RGS19	NC_037340.1:53798163-53804259	0.990734	2.01289	1.02	Yes	0.01495	0.409661
	XLOC_001336	TDRP	NC_037328.1:146560323-146608123	2.82949	1.75074	-0.69	Yes	0.01495	0.409661
	XLOC_022582	LGALS4	NC_037345.1:48537026-48545871	26.8739	18.6674	-0.53	Yes	0.01495	0.409661
	XLOC_005288	TMEM176A	NC_037331.1:113409626-113413255	17.2614	11.1697	-0.63	Yes	0.01515	0.414278
	XLOC_025010	SEMA5A	NC_037347.1:63654414-64222832	1.75675	2.55822	0.54	Yes	0.0152	0.414783
	XLOC_015618	CLYBL	NC_037339.1:76430698-76628229	9.36544	14.3665	0.62	Yes	0.01525	0.415286
	XLOC_014926	LOC101904177	NC_037338.1:46537363-46538099	0.324869	1.23725	1.93	Yes	0.0153	0.415787
	XLOC_006346	HMOX1	NC_037332.1:73623469-73630535	57.3575	40.1795	-0.51	Yes	0.01535	0.416286
	XLOC_016245	LOC527068	NC_037340.1:43643175-43665146	3.37903	1.95578	-0.79	Yes	0.0155	0.419489
	XLOC_031010	GPRIN2	NC_037355.1:41800508-41807663	0.858919	0.379318	-1.18	Yes	0.01575	0.424117
	XLOC_010159	NHP2	NC_037334.1:39244058-39247983	14.637	8.92448	-0.71	Yes	0.0158	0.424117
	XLOC_003030	CTSS	NC_037330.1:19981494-20004549	68.1871	47.7008	-0.52	Yes	0.0158	0.424117
	XLOC_015391	SLC25A30	NC_037339.1:15541389-15565521	27.7569	39.421	0.51	Yes	0.0158	0.424117
	XLOC_011912	LOC509791	NC_037336.1:64040214-64043379	1.60848	0.922588	-0.8	Yes	0.01595	0.427272
	XLOC_003242	EXTL2	NC_037330.1:42410211-42428919	0.774555	0.388481	-1	Yes	0.01605	0.427406
	XLOC_003770	FCGR2B	NC_037330.1:7931198-7947831	33.4373	22.2639	-0.59	Yes	0.0161	0.427406
	XLOC_031462	STT3A	NC_037356.1:29005987-29027288	74.1235	51.4306	-0.53	Yes	0.0161	0.427406
	XLOC_016391	HM13	NC_037340.1:61107896-61146837	47.1024	32.7829	-0.52	Yes	0.0161	0.427406
	XLOC_008748	LOC112441507	NC_037334.1:5735006-5739664	7.14495	4.5611	-0.65	Yes	0.01615	0.427406
	XLOC_006311	ASCL1	NC_037332.1:66732468-66735286	12.2126	18.0337	0.56	Yes	0.01615	0.427406
	XLOC_004803	RUNDC3B	NC_037331.1:32564168-32731461	0.832656	1.41001	0.76	Yes	0.0163	0.427994
	XLOC_010776	LOC785403	NC_037335.1:49169755-49206706	0.790533	0.286703	-1.46	Yes	0.01635	0.427994
	XLOC_001969	AHDC1	NC_037329.1:125715867-125780857	0.787823	1.34936	0.78	Yes	0.01635	0.427994
	XLOC_016462	RAB5IF	NC_037340.1:65704920-65737855	68.3409	45.8081	-0.58	Yes	0.01635	0.427994
	XLOC_022523	LGI4	NC_037345.1:45851468-45862111	24.687	35.1473	0.51	Yes	0.01635	0.427994
	XLOC_012579	HMGCR	NC_037337.1:6764010-6784641	40.1314	62.5325	0.64	Yes	0.0164	0.427994
	XLOC_027271	BOLA-DRB3	NC_037350.1:25723690-25734819	89.9052	63.3217	-0.51	Yes	0.0164	0.427994
	XLOC_004919	INMT	NC_037331.1:65603905-65608037	10.3096	5.90173	-0.8	Yes	0.01645	0.428449
	XLOC_016178	DSTN	NC_037340.1:37954769-37979552	60.4034	42.5885	-0.5	Yes	0.0165	0.428902
	XLOC_026693	RPN1	NC_037349.1:59282336-59296073	63.1368	43.1108	-0.55	Yes	0.0166	0.43065
	XLOC_021898	LOC508455	NC_037345.1:52864466-52880006	222.121	349.289	0.65	Yes	0.01665	0.431097
	XLOC_006886	KRT18	NC_037332.1:26998519-27002170	89.5269	62.7047	-0.51	Yes	0.0167	0.43114
	XLOC_010305	MZB1	NC_037334.1:50661346-50663428	3.13484	1.5188	-1.05	Yes	0.01675	0.43114
	XLOC_022637	B9D2	NC_037345.1:50509249-50516883	1.12666	2.3349	1.05	Yes	0.01675	0.43114
	XLOC_012074	LOC112448109	NC_037336.1:96633893-96637408	2.28168	0.113473	-4.33	Yes	0.0168	0.431583
	XLOC_029818	IFIT3,LOC100139670	NC_037353.1:11043981-11076444	6.56246	4.19326	-0.65	Yes	0.0171	0.438433
	XLOC_013520	RNASE10	NC_037337.1:26592770-26599789	0.471798	0.802509	0.77	Yes	0.0172	0.439285
	XLOC_014443	MBOAT2	NC_037338.1:88362967-88470846	2.99919	4.37071	0.54	Yes	0.0172	0.439285
	XLOC_024192	CLDN7	NC_037346.1:26969995-26972969	48.6922	34.3759	-0.5	Yes	0.01725	0.439708
	XLOC_006329	POLR3B	NC_037332.1:69721988-69837860	4.90547	3.43006	-0.52	Yes	0.0174	0.442674
	XLOC_013801	DHRS7	NC_037337.1:72362345-72385747	245.92	380.606	0.63	Yes	0.0175	0.444358
	XLOC_011068	ORM1	NC_037335.1:103550933-103554404	10309.1	3016.38	-1.77	Yes	0.0176	0.446036
	XLOC_001635	NCKAP5	NC_037329.1:63770678-64873405	5.02741	7.12654	0.5	Yes	0.0177	0.446397
	XLOC_010536	EFNA5	NC_037334.1:106495873-106785312	0.956053	1.565	0.71	Yes	0.01775	0.446397
	XLOC_008864	RFX1	NC_037334.1:11690529-11725951	1.06803	1.6796	0.65	Yes	0.01775	0.446397
	XLOC_015205	HSPA5	NC_037338.1:96115157-96119474	109.649	74.1747	-0.56	Yes	0.01775	0.446397
	XLOC_030343	MKI67	NC_037353.1:47507657-47537765	0.688243	0.443031	-0.64	Yes	0.0178	0.4468
	XLOC_002652	SH3BGRL3	NC_037329.1:126837550-126839005	48.6052	33.0192	-0.56	Yes	0.0179	0.448455
	XLOC_007969	STAP1	NC_037333.1:83291633-83322915	3.58966	2.29071	-0.65	Yes	0.01795	0.448852
	XLOC_010347	FGF1	NC_037334.1:53311899-53765315	1.80721	3.74307	1.05	Yes	0.01815	0.452134
	XLOC_013007	TRPM7	NC_037337.1:59648209-59757063	21.4156	15.1272	-0.5	Yes	0.01815	0.452134
	XLOC_027897	BOLA-DRA	NC_037350.1:25838390-25843092	150.699	105.246	-0.52	Yes	0.01825	0.453295
	XLOC_006922	GPD1	NC_037332.1:29787450-29796709	104.355	150.599	0.53	Yes	0.0183	0.453295
	XLOC_002269	PKP4	NC_037329.1:37644364-37902698	6.02918	8.46892	0.49	Yes	0.0183	0.453295
	XLOC_002711	PINK1	NC_037329.1:131986295-132006686	20.0264	27.9854	0.48	Yes	0.01835	0.453594
	XLOC_007684	LMF2	NC_037332.1:119807550-119811999	5.09929	7.9335	0.64	Yes	0.0184	0.453594
	XLOC_018112	TMEM25,TTC36	NC_037342.1:29194017-29203082	92.8492	144.547	0.64	Yes	0.01845	0.453594
	XLOC_014313	PLEK	NC_037338.1:66787638-66814889	6.68992	9.55831	0.51	Yes	0.01845	0.453594
	XLOC_016835	WDR37	NC_037340.1:46287763-46322645	10.7184	15.1351	0.5	Yes	0.0185	0.453975
	XLOC_018714	ACAD8	NC_037342.1:83525511-83539318	44.1753	62.7856	0.51	Yes	0.01855	0.454354
	XLOC_015967	TMTC4	NC_037339.1:77235387-77346416	4.17635	2.71864	-0.62	Yes	0.0186	0.454732
	XLOC_002628	SMPDL3B	NC_037329.1:125393191-125433002	5.47929	9.77077	0.83	Yes	0.01865	0.455108
	XLOC_015481	SLC46A3	NC_037339.1:31440778-31458812	8.27808	11.8483	0.52	Yes	0.01875	0.45623
	XLOC_017059	LOC100849067	NC_037340.1:66292705-66295683	0.960135	0.429692	-1.16	Yes	0.0188	0.45623
	XLOC_025518	LOC112443140	NC_037348.1:29232912-29246319	2.66679	3.87646	0.54	Yes	0.0188	0.45623
	XLOC_030947	NUDT13	NC_037355.1:29189838-29208002	11.3376	7.56876	-0.58	Yes	0.0189	0.457812
	XLOC_021103	FAM101A	NC_037344.1:51466602-51481616	8.11232	5.18649	-0.65	Yes	0.019	0.459388
	XLOC_010149	PFN3	NC_037334.1:38897708-38898256	0.23084	1.11326	2.27	Yes	0.01915	0.462165
	XLOC_000080	ADAMTS1	NC_037328.1:9583734-9592432	4.30751	6.15723	0.52	Yes	0.0192	0.462523
	XLOC_004177	GSTM2	NC_037330.1:33706058-33720165	81.0065	141.103	0.8	Yes	0.01935	0.465284
	XLOC_011919	LAMA2	NC_037336.1:66989321-67689094	0.604395	0.926593	0.62	Yes	0.01945	0.465985
	XLOC_025200	OSMR	NC_037347.1:35503113-35571162	26.8063	18.9914	-0.5	Yes	0.01945	0.465985
	XLOC_002165	RBM45	NC_037329.1:18762117-18779359	9.57713	6.62738	-0.53	Yes	0.01955	0.467529
	XLOC_011456	ADRA1A	NC_037335.1:73958333-74071379	21.0869	30.1383	0.52	Yes	0.0196	0.467874
	XLOC_016053	LOC101906082	NC_037340.1:11026941-11042045	1.71799	1.05399	-0.7	Yes	0.0198	0.471792
	XLOC_001267	NUDT16	NC_037328.1:138548855-138550443	9.59072	5.23803	-0.87	Yes	0.01995	0.474507
	XLOC_030149	LOC100847963	NC_037353.1:16315122-16318678	12.3483	6.97201	-0.82	Yes	0.02005	0.476025
	XLOC_005955	CSAD	NC_037332.1:26812229-26848741	7.13581	12.1451	0.77	Yes	0.0202	0.478722
	XLOC_024867	PDE4D	NC_037347.1:18741035-20317769	2.82146	1.93514	-0.54	Yes	0.02025	0.479044
	XLOC_014261	RETSAT	NC_037338.1:49642199-49656929	28.6465	40.4416	0.5	Yes	0.0203	0.479364
	XLOC_031197	KCNMA1	NC_037355.1:32610163-33387551	8.40009	12.1381	0.53	Yes	0.02045	0.482041
	XLOC_009745	TPM4	NC_037334.1:6898897-6924164	22.8857	16.5526	-0.47	Yes	0.0206	0.484708
	XLOC_021489	GPT2	NC_037345.1:15316282-15350353	4.76015	7.07404	0.57	Yes	0.02075	0.487366
	XLOC_000458	VEPH1	NC_037328.1:110066593-110343443	7.03216	4.90939	-0.52	Yes	0.0209	0.490014
	XLOC_031394	SAA4	NC_037356.1:26470049-26485186	189.362	117.874	-0.68	Yes	0.0211	0.493823
	XLOC_025302	NKD2	NC_037347.1:71306560-71326942	2.21862	3.79569	0.77	Yes	0.0212	0.495282
	XLOC_033721	CD99	NC_037357.1:138754707-138799037	18.6232	26.3183	0.5	Yes	0.02135	0.497902
	XLOC_031482	BARX2	NC_037356.1:32611729-32693897	2.70367	4.39585	0.7	Yes	0.02145	0.499348
	XLOC_029094	LOC101902665	NC_037352.1:27002907-27036560	0.468896	1.11353	1.25	Yes	0.02165	0.502227
	XLOC_014397	WDR35	NC_037338.1:78846466-78898479	2.2725	1.51165	-0.59	Yes	0.02165	0.502227
	XLOC_018484	PRRG4	NC_037342.1:63514578-63533832	7.53602	5.19753	-0.54	Yes	0.0217	0.5025
	XLOC_028883	LOC788915,ZNF213	NC_037352.1:2570625-2589738	0.686913	2.15546	1.65	Yes	0.0218	0.503513
	XLOC_015774	CKAP2	NC_037339.1:21581301-21607237	1.36296	0.801524	-0.77	Yes	0.0219	0.503513
	XLOC_016914	LIME1,SLC2A4RG	NC_037340.1:54030308-54036984	8.22857	12.4913	0.6	Yes	0.0219	0.503513
	XLOC_030120	LIPA	NC_037353.1:10952397-10994804	44.8069	32.1579	-0.48	Yes	0.0219	0.503513
	XLOC_026632	CCR1	NC_037349.1:53225173-53232299	2.86316	1.8051	-0.67	Yes	0.02195	0.503513
	XLOC_031395	M-SAA3.2	NC_037356.1:26502106-26506087	1.50182	0.477882	-1.65	Yes	0.022	0.503513
	XLOC_010795	LOC107132694	NC_037335.1:54295909-54356910	0.248817	0.779916	1.65	Yes	0.02205	0.503513
	XLOC_021336	GNAZ	NC_037344.1:71815414-71864802	9.80205	6.55728	-0.58	Yes	0.02205	0.503513
	XLOC_006314	HSP90B1	NC_037332.1:67600074-67618814	230.109	142.488	-0.69	Yes	0.0222	0.50606
	XLOC_018085	REXO2	NC_037342.1:24957715-24968465	14.6856	10.0641	-0.55	Yes	0.02225	0.506322
	XLOC_000939	TFRC	NC_037328.1:70650066-70724638	21.5999	31.6354	0.55	Yes	0.0223	0.506584
	XLOC_000888	CD80	NC_037328.1:64296499-64326059	10.4661	6.8474	-0.61	Yes	0.0224	0.507978
	XLOC_003258	ALG14	NC_037330.1:48405567-48503990	10.318	6.61665	-0.64	Yes	0.0225	0.509367
	XLOC_019595	HLX	NC_037343.1:24350917-24356596	0.586128	1.2678	1.11	Yes	0.0227	0.513012
	XLOC_008751	PLVAP	NC_037334.1:5762844-5781734	7.004	10.0784	0.53	Yes	0.0228	0.514388
	XLOC_019269	PAMR1	NC_037342.1:65950554-66028064	0.354315	0.761032	1.1	Yes	0.02285	0.514634
	XLOC_028302	LOC101904059	NC_037351.1:2963090-2987871	5.58906	3.16455	-0.82	Yes	0.0229	0.514878
	XLOC_027806	C23H6orf132	NC_037350.1:15831093-15868534	1.35133	2.04007	0.59	Yes	0.023	0.516244
	XLOC_030117	ANKRD22	NC_037353.1:10485266-10541131	1.63507	0.797672	-1.04	Yes	0.0231	0.516964
	XLOC_016014	GAS6	NC_037339.1:86810346-86838826	1.37462	2.60228	0.92	Yes	0.02315	0.516964
	XLOC_029501	CRYM	NC_037352.1:19074615-19098173	3.92608	2.28489	-0.78	Yes	0.02315	0.516964
	XLOC_005958	KRT8	NC_037332.1:27040266-27047717	54.4289	37.9906	-0.52	Yes	0.0236	0.52612
	XLOC_010831	GRHPR	NC_037335.1:61555136-61564033	48.3648	67.5703	0.48	Yes	0.0237	0.527455
	XLOC_015299	NOTCH1	NC_037338.1:103934021-103981092	2.88732	4.10356	0.51	Yes	0.02375	0.527675
	XLOC_018577	LOC785969	NC_037342.1:78201074-78202004	1.18081	0.32909	-1.84	Yes	0.02385	0.528096
	XLOC_013787	CCDC198	NC_037337.1:69823215-69853335	6.8926	4.77215	-0.53	Yes	0.0239	0.528096
	XLOC_023131	LOC100296618	NC_037346.1:14312533-14314532	1.74856	0.581204	-1.59	Yes	0.02395	0.528096
	XLOC_029006	LOC789337	NC_037352.1:18305414-18333026	0.737189	1.32137	0.84	Yes	0.02395	0.528096
	XLOC_010738	INSL6	NC_037335.1:39351711-39362936	0.311505	1.098	1.82	Yes	0.024	0.528096
	XLOC_016268	SHLD1	NC_037340.1:47840511-48029480	2.32437	1.25845	-0.89	Yes	0.02405	0.528096
	XLOC_002544	PID1	NC_037329.1:117023753-117290401	18.0381	12.9985	-0.47	Yes	0.02405	0.528096
	XLOC_027103	B3GALT4	NC_037350.1:7451340-7453548	2.53827	4.36736	0.78	Yes	0.02425	0.5316
	XLOC_005449	CD36	NC_037331.1:40380300-40474056	7.32321	10.2069	0.48	Yes	0.02435	0.532904
	XLOC_011636	WDR31	NC_037335.1:102543058-102594929	0.918943	0.515901	-0.83	Yes	0.0245	0.535297
	XLOC_012356	MOXD1	NC_037336.1:70257637-70355587	72.5744	50.9583	-0.51	Yes	0.02455	0.535499
	XLOC_018889	DPAGT1	NC_037342.1:29676412-29681822	16.2534	11.4801	-0.5	Yes	0.02465	0.53679
	XLOC_031894	TMEM218	NC_037356.1:28533912-28548908	3.7671	2.2597	-0.74	Yes	0.0248	0.539164
	XLOC_023973	LOC100848100	NC_037346.1:14289054-14291738	2.11857	0.327247	-2.69	Yes	0.0251	0.543888
	XLOC_012192	SMPDL3A	NC_037336.1:28453556-28501813	23.2503	16.158	-0.53	Yes	0.0251	0.543888
	XLOC_006501	CLECL1	NC_037332.1:100319667-100336569	0.939377	0.40709	-1.21	Yes	0.02525	0.545526
	XLOC_030978	CL43	NC_037355.1:35510714-35519246	138.767	209.847	0.6	Yes	0.0253	0.545526
	XLOC_008718	COPE	NC_037334.1:4292644-4310867	29.993	20.8235	-0.53	Yes	0.0253	0.545526
	XLOC_014102	RMDN2	NC_037338.1:20358648-20430331	26.3978	36.8422	0.48	Yes	0.02545	0.546967
	XLOC_007597	TOB2	NC_037332.1:112539931-112550015	8.89253	12.2718	0.46	Yes	0.02545	0.546967
	XLOC_010708	TTC39B	NC_037335.1:28971574-29127793	2.51415	3.48326	0.47	Yes	0.0257	0.551439
	XLOC_026214	SERPINA3-3	NC_037348.1:59385344-59392789	943.955	489.948	-0.95	Yes	0.02575	0.551612
	XLOC_031908	SRPRA	NC_037356.1:29562002-29617171	54.6915	38.6054	-0.5	Yes	0.0259	0.553923
	XLOC_009251	TPGS1	NC_037334.1:43164861-43168957	1.23324	2.59989	1.08	Yes	0.02605	0.556227
	XLOC_009855	CALR	NC_037334.1:12618113-12621944	334.96	214.887	-0.64	Yes	0.0261	0.556391
	XLOC_023692	LOC781977	NC_037346.1:50515269-50540214	15.7779	22.3284	0.5	Yes	0.0263	0.559368
	XLOC_021136	LOC101905029	NC_037344.1:53609372-53610212	0.907908	0.31715	-1.52	Yes	0.02635	0.559368
	XLOC_003314	SELENOF	NC_037330.1:57145263-57189005	39.8492	29.1293	-0.45	Yes	0.0264	0.559368
	XLOC_018710	MS4A1	NC_037342.1:83282894-83298116	0.521568	1.01919	0.97	Yes	0.02645	0.559368
	XLOC_031624	CST6	NC_037356.1:44101082-44102573	10.0813	5.75334	-0.81	Yes	0.0265	0.559368
	XLOC_022365	SNX20	NC_037345.1:19062926-19074247	2.63833	1.53405	-0.78	Yes	0.0265	0.559368
	XLOC_007483	LOC786978	NC_037332.1:103710349-103713128	1.1496	2.12453	0.89	Yes	0.0267	0.559368
	XLOC_006155	WIF1	NC_037332.1:48687601-48779884	2.28216	1.34259	-0.77	Yes	0.0267	0.559368
	XLOC_004641	PER2	NC_037330.1:117557047-117599734	2.86101	4.11893	0.53	Yes	0.0267	0.559368
	XLOC_015135	ATP6V1C2	NC_037338.1:86859609-86943580	0.989537	0.104109	-3.25	Yes	0.02675	0.559368
	XLOC_022140	LENG8	NC_037345.1:62878820-62890639	10.337	14.5287	0.49	Yes	0.02675	0.559368
	XLOC_015755	EBPL	NC_037339.1:19203456-19232925	27.2171	37.8291	0.47	Yes	0.02675	0.559368
	XLOC_014643	C8G	NC_037338.1:105981079-105987650	130.524	189.653	0.54	Yes	0.02715	0.566832
	XLOC_011911	LOC101906498	NC_037336.1:64026888-64038481	2.13099	1.2813	-0.73	Yes	0.02725	0.567119
	XLOC_009561	COX7C	NC_037334.1:86288745-86290953	113.567	83.0708	-0.45	Yes	0.02725	0.567119
	XLOC_015664	F10,F7	NC_037339.1:86491663-86513750	149.171	215.517	0.53	Yes	0.0273	0.567262
	XLOC_009342	EGR1	NC_037334.1:49826724-49829568	0.693542	1.3196	0.93	Yes	0.02765	0.573628
	XLOC_005450	GNAI1	NC_037331.1:40955828-41061584	4.60197	3.14726	-0.55	Yes	0.02775	0.574796
	XLOC_006151	TMBIM4	NC_037332.1:47645292-47661704	68.0175	49.1827	-0.47	Yes	0.02805	0.580097
	XLOC_011802	LOC101905407,LOC101905450	NC_037336.1:36497873-36543565	1.33448	2.47343	0.89	Yes	0.0282	0.582284
	XLOC_032195	LOC101903832	NC_037356.1:50599694-50607114	1.78664	0.894704	-1	Yes	0.0283	0.582519
	XLOC_005218	ZYX	NC_037331.1:106775738-106788378	9.80797	13.9958	0.51	Yes	0.0283	0.582519
	XLOC_026512	LOC112443530	NC_037349.1:47616202-47616393	11.6768	3.62569	-1.69	Yes	0.02845	0.584692
	XLOC_031765	FOLH1B	NC_037356.1:5885251-5957965	1.30134	0.794344	-0.71	Yes	0.02855	0.584919
	XLOC_030761	PLAT	NC_037354.1:37053711-37077724	3.69121	2.40795	-0.62	Yes	0.02855	0.584919
	XLOC_023819	LOC509881	NC_037346.1:56839673-56847036	1.29408	0.65951	-0.97	Yes	0.0287	0.586166
	XLOC_003506	PRDX1	NC_037330.1:100551341-100565167	37.1521	27.0007	-0.46	Yes	0.0287	0.586166
	XLOC_031720	GATD1	NC_037356.1:50584589-50589862	2.99637	5.36386	0.84	Yes	0.02885	0.588316
	XLOC_014806	CYP1B1	NC_037338.1:20470964-20476460	0.991408	0.432073	-1.2	Yes	0.0289	0.588424
	XLOC_031393	SAA2	NC_037356.1:26458421-26461868	3655.47	1996.97	-0.87	Yes	0.02895	0.588531
	XLOC_019383	APLNR	NC_037342.1:80445006-80448574	9.01946	12.6015	0.48	Yes	0.02905	0.58885
	XLOC_011592	CTNNAL1	NC_037335.1:98544956-98601628	4.04046	5.7419	0.51	Yes	0.0291	0.58885
	XLOC_029734	KDELR2	NC_037352.1:38325861-38342141	82.5002	59.9004	-0.46	Yes	0.0291	0.58885
	XLOC_004120	SLC22A15	NC_037330.1:27258668-27363307	1.60235	3.31686	1.05	Yes	0.0292	0.589966
	XLOC_003761	UAP1	NC_037330.1:6906311-6938637	29.284	21.0806	-0.47	Yes	0.0293	0.591078
	XLOC_012642	GLCE	NC_037337.1:16029508-16139223	25.7043	18.597	-0.47	Yes	0.02955	0.595208
	XLOC_009267	CFD	NC_037334.1:43416266-43418803	28.9578	41.117	0.51	Yes	0.0296	0.595304
	XLOC_015644	TNFSF13B	NC_037339.1:83641500-83672705	1.29712	0.734521	-0.82	Yes	0.0297	0.596403
	XLOC_004403	HOOK1	NC_037330.1:86091724-86163257	8.33244	6.16632	-0.43	Yes	0.0299	0.598668
	XLOC_014593	LOC104975788	NC_037338.1:103170919-103186162	2.97801	2.16706	-0.46	Yes	0.03	0.598668
	XLOC_014293	MDH1	NC_037338.1:61723955-62047726	31.5873	23.1162	-0.45	Yes	0.03	0.598668
	XLOC_008035	ANXA3	NC_037333.1:93301354-93373384	23.0794	16.8919	-0.45	Yes	0.0301	0.598668
	XLOC_000430	BCHE	NC_037328.1:101522669-101601155	1.06952	0.606877	-0.82	Yes	0.03015	0.598668
	XLOC_018578	LOC100336921	NC_037342.1:78211727-78212694	1.12132	0.310605	-1.85	Yes	0.0302	0.598668
	XLOC_028439	PSMG2	NC_037351.1:43073009-43083492	10.719	7.02985	-0.61	Yes	0.0302	0.598668
	XLOC_003608	STK40	NC_037330.1:109490269-109528381	8.80027	12.5818	0.52	Yes	0.0302	0.598668
	XLOC_006373	USP18	NC_037332.1:76001951-76018301	7.15633	4.55284	-0.65	Yes	0.0303	0.598668
	XLOC_028084	ZNF391	NC_037350.1:31197403-31208237	0.946876	0.553667	-0.77	Yes	0.03035	0.598668
	XLOC_025139	NDUFAF2	NC_037347.1:18210349-18371031	2.93802	1.55975	-0.91	Yes	0.0304	0.598668
	XLOC_019688	LOC614226	NC_037343.1:40730068-40731323	0.417057	0.844586	1.02	Yes	0.03045	0.598668
	XLOC_023366	NTN1	NC_037346.1:28447284-28652556	2.59459	3.7677	0.54	Yes	0.03045	0.598668
	XLOC_019268	SLC1A2	NC_037342.1:65766816-65936269	12.7361	8.9516	-0.51	Yes	0.03045	0.598668
	XLOC_031829	LOC104968478	NC_037356.1:26440277-26451489	5410.16	2425.33	-1.16	Yes	0.03055	0.598844
	XLOC_027958	LOC101905956	NC_037350.1:28524362-28527998	41.074	56.8589	0.47	Yes	0.03055	0.598844
	XLOC_003003	S100A10	NC_037330.1:18757675-18773422	50.5834	36.156	-0.48	Yes	0.03075	0.601867
	XLOC_015131	PQLC3	NC_037338.1:86619509-86632431	1.50069	0.803657	-0.9	Yes	0.03085	0.602927
	XLOC_008029	2020-09-11	NC_037333.1:91737403-91876725	15.7778	11.4716	-0.46	Yes	0.0309	0.603008
	XLOC_031132	PBLD	NC_037355.1:24716172-24762284	18.2036	30.4033	0.74	Yes	0.03095	0.603089
	XLOC_010778	ANXA1	NC_037335.1:49321700-49339582	13.5146	9.64035	-0.49	Yes	0.0311	0.605116
	XLOC_030239	STN1	NC_037353.1:24414691-24479875	10.7878	7.71623	-0.48	Yes	0.03125	0.607136
	XLOC_027307	DDAH2	NC_037350.1:27581608-27585136	1.67709	2.95816	0.82	Yes	0.03135	0.607285
	XLOC_032531	RNF128	NC_037357.1:55225459-55325990	65.8202	94.068	0.52	Yes	0.03135	0.607285
	XLOC_001069	GTPBP6	NC_037328.1:88158067-88671406	4.17751	5.954	0.51	Yes	0.0315	0.609293
	XLOC_015544	UCHL3	NC_037339.1:50599656-50648829	12.9206	8.9519	-0.53	Yes	0.03155	0.609364
	XLOC_027629	SLC35B3	NC_037350.1:47158329-47179944	2.95084	1.86227	-0.66	Yes	0.0318	0.613292
	XLOC_026201	ASB2	NC_037348.1:58530358-58579232	0.493749	0.933931	0.92	Yes	0.03185	0.613357
	XLOC_001081	FNDC3B	NC_037328.1:95121235-95479985	26.0055	18.5481	-0.49	Yes	0.0319	0.613422
	XLOC_011039	PALM2	NC_037335.1:99342275-99503025	21.2397	15.5513	-0.45	Yes	0.03195	0.613487
	XLOC_018584	LOC615605	NC_037342.1:78298147-78299077	0.904806	0.174979	-2.37	Yes	0.03215	0.616427
	XLOC_025613	SRP54	NC_037348.1:45271879-45337535	18.0299	13.0915	-0.46	Yes	0.03225	0.616725
	XLOC_018573	LOC100848076	NC_037342.1:78135051-78135980	2.60197	1.36666	-0.93	Yes	0.03235	0.616725
	XLOC_024484	STAT3	NC_037346.1:42417947-42491883	66.766	47.2881	-0.5	Yes	0.03235	0.616725
	XLOC_027083	BMP5	NC_037350.1:4470531-4614743	0.602315	1.04137	0.79	Yes	0.0324	0.616725
	XLOC_031604	LOC104976281	NC_037356.1:43628605-43633947	45.6398	64.3438	0.5	Yes	0.0324	0.616725
	XLOC_005072	STRIP2	NC_037331.1:93338877-93387997	5.07853	3.63385	-0.48	Yes	0.03245	0.616784
	XLOC_031500	CCDC86	NC_037356.1:37170152-37187630	4.77807	3.11621	-0.62	Yes	0.03255	0.616961
	XLOC_008077	EVC2	NC_037333.1:103497503-103662793	0.382408	0.670535	0.81	Yes	0.0326	0.616961
	XLOC_012682	IPO4	NC_037337.1:20967439-20976591	2.53378	1.62564	-0.64	Yes	0.0326	0.616961
	XLOC_033463	PRAF2	NC_037357.1:87153477-87156113	5.32839	3.25759	-0.71	Yes	0.033	0.623634
	XLOC_019866	RGSL1	NC_037343.1:63544083-63604180	3.51309	4.96262	0.5	Yes	0.03315	0.62557
	XLOC_014623	ADAMTSL2	NC_037338.1:104416170-104449657	3.02569	4.47987	0.57	Yes	0.0333	0.626647
	XLOC_020070	RGS1	NC_037343.1:12697340-12701470	0.910911	0.445832	-1.03	Yes	0.03335	0.626646
	XLOC_004285	LOC512486	NC_037330.1:54148958-54165067	3.72649	2.54181	-0.55	Yes	0.03335	0.626647
	XLOC_003705	DUSP28	NC_037330.1:119951996-119956008	2.97614	4.29343	0.53	Yes	0.0335	0.628567
	XLOC_005850	LGR5	NC_037332.1:1094494-1219729	2.15361	3.32243	0.63	Yes	0.03365	0.629625
	XLOC_011294	APBA1	NC_037335.1:45576625-45814038	0.407507	0.672483	0.72	Yes	0.0337	0.629625
	XLOC_033342	SH3BGRL	NC_037357.1:71202105-71330055	49.3933	67.7066	0.45	Yes	0.0337	0.629625
	XLOC_001688	SLC39A10	NC_037329.1:84214335-84633029	4.9262	3.49526	-0.5	Yes	0.03375	0.629665
	XLOC_029547	SULT1A1	NC_037352.1:26123605-26134541	168.929	354.573	1.07	Yes	0.03385	0.630636
	XLOC_000469	PLCH1	NC_037328.1:111910688-112168951	0.770721	0.490189	-0.65	Yes	0.0339	0.630674
	XLOC_002068	ALDH4A1	NC_037329.1:133705661-133790324	31.0564	42.4485	0.45	Yes	0.03395	0.630712
	XLOC_026340	LOC107131652	NC_037349.1:9887248-9897741	1.32533	0.863834	-0.62	Yes	0.03415	0.633533
	XLOC_009963	NDUFA7	NC_037334.1:16960702-16967936	65.0814	46.1744	-0.5	Yes	0.0342	0.633567
	XLOC_000157	LOC100848540	NC_037328.1:42907982-42951617	14.9813	10.6309	-0.49	Yes	0.03425	0.633601
	XLOC_017374	ADHFE1	NC_037341.1:30690618-30723604	22.1245	29.9216	0.44	Yes	0.0343	0.633635
	XLOC_007608	MGC127055	NC_037332.1:113078008-113082326	84.6462	116.351	0.46	Yes	0.0344	0.634591
	XLOC_010988	AUH	NC_037335.1:86504006-86686694	19.5861	14.2781	-0.46	Yes	0.03485	0.641992
	XLOC_029650	LRWD1	NC_037352.1:34581484-34587872	1.562	2.55684	0.71	Yes	0.03495	0.642933
	XLOC_012559	KCNN2	NC_037337.1:2932154-3428630	10.621	14.5008	0.45	Yes	0.03505	0.643872
	XLOC_019937	CFHR5	NC_037343.1:75978321-76012209	290.288	182.298	-0.67	Yes	0.0351	0.643892
	XLOC_018585	LOC531097	NC_037342.1:78318052-78319040	1.04851	0.210075	-2.32	Yes	0.0353	0.646659
	XLOC_022956	LOC112442414	NC_037345.1:62472801-62481595	0.964208	0.523242	-0.88	Yes	0.03535	0.646674
	XLOC_020863	GSTT2	NC_037344.1:71328564-71334087	21.5746	30.0991	0.48	Yes	0.0354	0.646689
	XLOC_023745	SOCS3	NC_037346.1:53839313-53842544	12.4918	9.04756	-0.47	Yes	0.0355	0.647617
	XLOC_002054	PLA2G2D1	NC_037329.1:132596455-132609998	7.03878	4.49	-0.65	Yes	0.03555	0.64763
	XLOC_030884	ARID5B	NC_037355.1:17916446-18109437	6.20641	4.60373	-0.43	Yes	0.03575	0.650373
	XLOC_022509	PEPD	NC_037345.1:43818075-43938015	19.8581	26.8266	0.43	Yes	0.0358	0.650383
	XLOC_026910	STAB1	NC_037349.1:48291607-48368471	8.37801	11.3793	0.44	Yes	0.03585	0.650393
	XLOC_005421	RAPGEF5	NC_037331.1:30908101-31143277	3.93199	5.31366	0.43	Yes	0.0359	0.650403
	XLOC_014523	LCN2	NC_037338.1:98781719-98785930	8.97676	5.82419	-0.62	Yes	0.03595	0.650413
	XLOC_011797	FRK	NC_037336.1:34593113-34723979	0.881545	0.526529	-0.74	Yes	0.036	0.650423
	XLOC_012604	GNPNAT1	NC_037337.1:11347877-11460270	13.4231	7.9855	-0.75	Yes	0.03605	0.650433
	XLOC_004922	NOD1	NC_037331.1:65822154-65940414	2.0403	1.21554	-0.75	Yes	0.03615	0.650453
	XLOC_021853	RABAC1	NC_037345.1:51274008-51276959	46.7286	31.4017	-0.57	Yes	0.03615	0.650453
	XLOC_026079	MPI	NC_037348.1:33797778-33805138	3.54616	2.22184	-0.67	Yes	0.0362	0.650463
	XLOC_020467	KIF21B	NC_037343.1:79545311-79591325	0.496303	0.788925	0.67	Yes	0.0364	0.653164
	XLOC_033252	PCDH19	NC_037357.1:49298700-49430816	6.8599	9.24168	0.43	Yes	0.03645	0.65317
	XLOC_008457	MGC152010	NC_037333.1:84674162-84712898	225.165	350.702	0.64	Yes	0.03685	0.65944
	XLOC_031999	VWCE	NC_037356.1:39779510-39810395	5.91983	8.27704	0.48	Yes	0.03695	0.660331
	XLOC_021343	SDF2L1	NC_037344.1:72112696-72114638	5.57546	3.12278	-0.84	Yes	0.0371	0.66121
	XLOC_018862	APOA1	NC_037342.1:27503554-27505442	113.248	152.549	0.43	Yes	0.0371	0.66121
	XLOC_015260	PTGES	NC_037338.1:100121987-100133425	0.355288	1.15414	1.7	Yes	0.03715	0.66121
	XLOC_004094	PDE4DIP	NC_037330.1:22827065-23065550	8.79757	6.49955	-0.44	Yes	0.03725	0.662094
	XLOC_023412	SREBF1	NC_037346.1:34632987-34649201	12.1167	16.694	0.46	Yes	0.03745	0.66475
	XLOC_026760	ACAA1	NC_037349.1:11582476-11606722	175.266	244.744	0.48	Yes	0.03765	0.6674
	XLOC_019867	NPL	NC_037343.1:63847747-63887950	6.42313	4.38051	-0.55	Yes	0.03785	0.670042
	XLOC_003669	SCLY	NC_037330.1:117410466-117440886	8.09918	11.6251	0.52	Yes	0.03805	0.670699
	XLOC_031667	LRP5	NC_037356.1:45803335-45927824	14.4574	19.8029	0.45	Yes	0.03805	0.670699
	XLOC_015059	EMILIN1	NC_037338.1:72550808-72558788	19.5554	26.434	0.43	Yes	0.03805	0.670699
	XLOC_024034	SEBOX	NC_037346.1:19852741-19854571	0.845433	1.5422	0.87	Yes	0.0383	0.670699
	XLOC_003607	LSM10	NC_037330.1:109482125-109484588	8.17658	12.1531	0.57	Yes	0.0383	0.670699
	XLOC_005004	PSMA2	NC_037331.1:78127060-78137710	20.4556	15.1056	-0.44	Yes	0.0383	0.670699
	XLOC_032647	LOC107132061	NC_037357.1:79654940-79665573	0.454934	1.91939	2.08	Yes	0.03835	0.670699
	XLOC_005645	NDUFA5	NC_037331.1:87868690-87886986	22.5299	14.6498	-0.62	Yes	0.03845	0.670699
	XLOC_017528	GEM	NC_037341.1:70066768-70080794	0.552232	1.00508	0.86	Yes	0.0385	0.670699
	XLOC_017210	PLEC	NC_037341.1:840052-896631	4.75091	6.54318	0.46	Yes	0.0385	0.670699
	XLOC_000995	ST6GAL1	NC_037328.1:80194839-80346734	98.2059	66.0065	-0.57	Yes	0.03855	0.670699
	XLOC_003790	UFC1	NC_037330.1:8338264-8362617	34.5616	25.1862	-0.46	Yes	0.03855	0.670699
	XLOC_008218	HADH	NC_037333.1:17208774-17252208	88.0594	121.498	0.46	Yes	0.03855	0.670699
	XLOC_020491	MSMO1	NC_037344.1:517365-534144	178.143	260.191	0.55	Yes	0.03875	0.673246
	XLOC_022484	HP	NC_037345.1:39037404-39043561	7154.66	1933.22	-1.89	Yes	0.03885	0.673246
	XLOC_032397	NSDHL	NC_037357.1:35133571-35159672	50.8867	69.6428	0.45	Yes	0.03885	0.673246
	XLOC_029639	LOC518768	NC_037352.1:33820198-33844380	1.47514	2.25248	0.61	Yes	0.039	0.674957
	XLOC_032171	CD81	NC_037356.1:49197098-49216812	119.46	161.017	0.43	Yes	0.0393	0.679255
	XLOC_005857	TRHDE	NC_037332.1:1918729-2370593	1.15253	1.76491	0.61	Yes	0.03955	0.681784
	XLOC_023138	CCL16	NC_037346.1:14468230-14475250	46.2207	63.5963	0.46	Yes	0.03955	0.681784
	XLOC_015352	NSMF	NC_037338.1:106433851-106443135	5.28343	7.57899	0.52	Yes	0.03965	0.682613
	XLOC_000943	TM4SF19	NC_037328.1:70913317-70923140	0.850395	0.402455	-1.08	Yes	0.0398	0.68324
	XLOC_018500	CD44	NC_037342.1:65649550-65737464	4.77985	3.26726	-0.55	Yes	0.0398	0.68324
	XLOC_024361	CDK5RAP3	NC_037346.1:38489978-38499585	11.2865	8.18394	-0.46	Yes	0.03995	0.68324
	XLOC_013060	TMEM260	NC_037337.1:69005148-69075631	10.9713	8.05219	-0.45	Yes	0.03995	0.68324
	XLOC_008543	PLAC8	NC_037333.1:97881653-97916522	66.3604	49.2985	-0.43	Yes	0.03995	0.68324
	XLOC_002010	CNR2	NC_037329.1:129001503-129038262	1.77019	2.72322	0.62	Yes	0.04005	0.683239
	XLOC_016980	PSMF1	NC_037340.1:59966034-60012967	28.9365	20.4276	-0.5	Yes	0.04005	0.68324
	XLOC_002957	TPM3	NC_037330.1:16318496-16346046	50.9255	37.8909	-0.43	Yes	0.04015	0.68399
	XLOC_031174	ECD	NC_037355.1:29208192-29236937	10.978	7.95929	-0.46	Yes	0.0402	0.68399
	XLOC_017128	SLC13A3	NC_037340.1:75255214-75338882	6.17861	8.52986	0.47	Yes	0.04025	0.68399
	XLOC_013856	ERH	NC_037337.1:81172323-81185012	27.813	20.0299	-0.47	Yes	0.0404	0.684527
	XLOC_015315	MYMK	NC_037338.1:104396319-104415568	0.474978	0.817149	0.78	Yes	0.0405	0.684527
	XLOC_023712	P4HB	NC_037346.1:51034602-51044546	568.218	336.886	-0.75	Yes	0.0405	0.684527
	XLOC_021120	HIP1R	NC_037344.1:52637341-52697389	4.00408	2.7416	-0.55	Yes	0.0405	0.684527
	XLOC_015258	ASB6	NC_037338.1:100031274-100036649	0.849718	1.51329	0.83	Yes	0.04065	0.684527
	XLOC_006735	PIM3	NC_037332.1:119348673-119351726	9.98666	14.1394	0.5	Yes	0.0407	0.684527
	XLOC_030042	LOC112444485	NC_037353.1:43809896-43817883	0.293988	0.690834	1.23	Yes	0.04075	0.684527
	XLOC_014663	MRPL41	NC_037338.1:106520890-106521531	6.53789	10.8666	0.73	Yes	0.04075	0.684527
	XLOC_008537	SCD5	NC_037333.1:97461662-97637658	2.60349	3.87653	0.57	Yes	0.04075	0.684527
	XLOC_026507	LOC782954	NC_037349.1:46918857-46920281	0.913087	0.406399	-1.17	Yes	0.041	0.687771
	XLOC_005358	TFPI2	NC_037331.1:11204079-11208388	13.9046	9.95629	-0.48	Yes	0.04105	0.687771
	XLOC_033680	PRPS2	NC_037357.1:130797765-130827907	1.79955	2.69334	0.58	Yes	0.0411	0.687771
	XLOC_023569	LOC539069	NC_037346.1:42881005-42902384	4.45562	3.12417	-0.51	Yes	0.0412	0.688569
	XLOC_011065	COL27A1	NC_037335.1:103383790-103537042	2.53884	3.49151	0.46	Yes	0.0415	0.692702
	XLOC_011153	MSRA	NC_037335.1:8786079-9169884	85.7015	116.989	0.45	Yes	0.04165	0.693401
	XLOC_023458	GNGT2	NC_037346.1:37361993-37366300	1.36622	0.798849	-0.77	Yes	0.0417	0.693401
	XLOC_011643	LOC101907033	NC_037335.1:102936504-102952033	3.86468	2.34373	-0.72	Yes	0.0417	0.693401
	XLOC_028234	LOC100848875,LOC112443869,LOC520336	NC_037350.1:45449887-45553753	27.6089	17.5319	-0.66	Yes	0.0418	0.694186
	XLOC_016130	MCM10	NC_037340.1:27854538-27891323	0.678582	1.02989	0.6	Yes	0.042	0.696481
	XLOC_032530	CXHXorf57	NC_037357.1:55115183-55215081	0.586736	0.954707	0.7	Yes	0.04205	0.696481
	XLOC_003666	RAMP1	NC_037330.1:117279463-117320636	3.78154	6.22528	0.72	Yes	0.04215	0.696481
	XLOC_033992	LOC617079	NW_020191148.1:661620-699289	2.70881	1.73527	-0.64	Yes	0.04215	0.696481
	XLOC_007080	INHBE	NC_037332.1:56005634-56007200	22.2769	30.7902	0.47	Yes	0.04245	0.700558
	XLOC_029765	GPR146	NC_037352.1:41676065-41745278	1.52898	2.65544	0.8	Yes	0.0429	0.706152
	XLOC_030879	CDK1	NC_037355.1:16488137-16538776	1.0841	0.616337	-0.81	Yes	0.04295	0.706152
	XLOC_008506	CCDC158	NC_037333.1:91226608-91309922	1.56992	1.0675	-0.56	Yes	0.04295	0.706152
	XLOC_011649	LOC112447845	NC_037335.1:103794868-103800420	3.27923	4.51078	0.46	Yes	0.0431	0.707733
	XLOC_000198	C1H3orf85	NC_037328.1:53901806-53919628	2.07043	3.64372	0.82	Yes	0.0439	0.719971
	XLOC_002728	MRTO4	NC_037329.1:133404646-133411604	8.35636	5.75899	-0.54	Yes	0.04455	0.729721
	XLOC_017221	NAPRT	NC_037341.1:1127445-1130654	20.983	28.7148	0.45	Yes	0.0447	0.731085
	XLOC_024957	LOC104975283	NC_037347.1:40996406-40997227	0.709258	1.85728	1.39	Yes	0.04475	0.731085
	XLOC_011380	TOMM5	NC_037335.1:61691236-61694543	32.2077	23.2946	-0.47	Yes	0.0448	0.731085
	XLOC_031459	PKNOX2	NC_037356.1:28596639-28894858	1.98678	1.32664	-0.58	Yes	0.045	0.731625
	XLOC_007105	NABP2,SLC39A5	NC_037332.1:57091699-57103378	38.5977	52.1647	0.43	Yes	0.045	0.731625
	XLOC_021890	APOC4	NC_037345.1:52652023-52654408	231.097	310.278	0.43	Yes	0.045	0.731625
	XLOC_017201	DGAT1	NC_037341.1:603980-633775	14.5008	9.631	-0.59	Yes	0.04515	0.733065
	XLOC_003380	SLC35D1	NC_037330.1:78274130-78317318	13.0696	17.7718	0.44	Yes	0.0452	0.733065
	XLOC_030186	SLC25A28	NC_037353.1:20596416-20607094	35.1741	26.3651	-0.42	Yes	0.04545	0.736212
	XLOC_005374	ASNS	NC_037331.1:15128709-15276421	4.78347	3.29322	-0.54	Yes	0.0457	0.738343
	XLOC_002458	ACADL	NC_037329.1:97988144-98029367	32.4452	44.3896	0.45	Yes	0.04575	0.738343
	XLOC_001134	GFM1	NC_037328.1:108852510-108903181	10.3489	7.66552	-0.43	Yes	0.04575	0.738343
	XLOC_018098	TAGLN	NC_037342.1:27889555-27894949	9.88375	14.1668	0.52	Yes	0.04585	0.738653
	XLOC_012088	LOC101903545	NC_037336.1:101329997-101343651	5.88619	9.42135	0.68	Yes	0.0459	0.738653
	XLOC_001363	SH3BP5	NC_037328.1:152285107-152366452	2.69514	4.02511	0.58	Yes	0.046	0.738653
	XLOC_033198	HCFC1	NC_037357.1:37160359-37183186	3.8737	5.19208	0.42	Yes	0.046	0.738653
	XLOC_013126	RAD51B	NC_037337.1:79667693-80404291	2.78878	1.68414	-0.73	Yes	0.04605	0.738653
	XLOC_021365	TXNRD2	NC_037344.1:72872639-72900700	3.27854	5.02286	0.62	Yes	0.04625	0.738977
	XLOC_003264	ABCA4	NC_037330.1:49386860-49530772	2.00326	1.44363	-0.47	Yes	0.0464	0.738977
	XLOC_003734	MPZL1	NC_037330.1:915373-997233	10.7817	8.11983	-0.41	Yes	0.04645	0.738977
	XLOC_020862	GSTT1	NC_037344.1:71318658-71326528	40.445	54.4713	0.43	Yes	0.0465	0.738977
	XLOC_026163	FKBP3	NC_037348.1:54845028-54855241	17.1002	12.5512	-0.45	Yes	0.0467	0.738977
	XLOC_027808	MRPS10	NC_037350.1:15918486-15932587	15.2509	10.8501	-0.49	Yes	0.04675	0.738977
	XLOC_002217	ERICH2	NC_037329.1:25661912-25694183	2.12939	1.20512	-0.82	Yes	0.04685	0.738977
	XLOC_022250	MLKL	NC_037345.1:2119668-2146826	0.812826	0.453936	-0.84	Yes	0.04695	0.738977
	XLOC_007579	RPS19BP1	NC_037332.1:110951320-110954950	14.5791	9.98566	-0.55	Yes	0.04695	0.738977
	XLOC_016713	LOC112449266,TRNAN-GUU	NC_037340.1:23340832-23365342	0.377412	1.46476	1.96	Yes	0.047	0.738977
	XLOC_026265	CKB	NC_037348.1:68158057-68161259	10.1792	7.01597	-0.54	Yes	0.047	0.738977
	XLOC_006749	SHANK3	NC_037332.1:119946575-120008278	1.26851	1.87937	0.57	Yes	0.04705	0.738977
	XLOC_013378	PSME1	NC_037337.1:21012733-21015395	53.7959	40.5514	-0.41	Yes	0.04705	0.738977
	XLOC_022147	MBOAT7	NC_037345.1:63213518-63227723	3.17961	4.89511	0.62	Yes	0.0471	0.738977
	XLOC_015719	EPSTI1	NC_037339.1:13015360-13115438	8.92574	6.42993	-0.47	Yes	0.0471	0.738977
	XLOC_012018	IYD	NC_037336.1:87263944-87509745	38.683	29.1038	-0.41	Yes	0.0471	0.738977
	XLOC_021682	DPY19L3	NC_037345.1:42917797-42993253	6.13868	4.6191	-0.41	Yes	0.04715	0.738977
	XLOC_005576	NFE2L3	NC_037331.1:69748357-69782790	1.60885	1.02557	-0.65	Yes	0.0472	0.738977
	XLOC_004187	CELSR2	NC_037330.1:34131457-34157401	1.33606	1.86975	0.48	Yes	0.0472	0.738977
	XLOC_015317	SARDH	NC_037338.1:104521681-104581990	6.87369	9.38343	0.45	Yes	0.0472	0.738977
	XLOC_018080	ZBTB16	NC_037342.1:24581859-24786657	9.78432	14.0152	0.52	Yes	0.04725	0.738977
	XLOC_005637	LOC100294792	NC_037331.1:86626574-86627930	0.939434	0.454148	-1.05	Yes	0.04745	0.741223
	XLOC_030481	MSR1	NC_037354.1:20909831-20990599	16.5256	12.3566	-0.42	Yes	0.0477	0.743734
	XLOC_017779	TRAM1	NC_037341.1:34273499-34307892	70.1065	52.1304	-0.43	Yes	0.0478	0.743734
	XLOC_028828	TELO2	NC_037352.1:1173823-1242591	0.563581	1.05278	0.9	Yes	0.04785	0.743734
	XLOC_028151	TRIM38	NC_037350.1:31932142-31947329	13.2222	9.86228	-0.42	Yes	0.04785	0.743734
	XLOC_032945	ANOS1	NC_037357.1:134225252-134436096	2.15596	2.94465	0.45	Yes	0.0479	0.743734
	XLOC_009035	TICAM1	NC_037334.1:19321309-19338346	1.44627	2.26102	0.64	Yes	0.04795	0.743734
	XLOC_008297	PPARGC1A	NC_037333.1:43380462-43903480	6.29881	4.68508	-0.43	Yes	0.04805	0.744305
	XLOC_005098	AKR1B10	NC_037331.1:98217439-98239459	1.49694	0.787539	-0.93	Yes	0.0481	0.744305
	XLOC_000596	BACE2	NC_037328.1:141381596-141487147	11.0561	14.9899	0.44	Yes	0.04845	0.74884
	XLOC_002730	LOC112443636	NC_037329.1:133703019-133703183	21.8882	9.87904	-1.15	Yes	0.04855	0.749397
	XLOC_004153	C3H1orf162	NC_037330.1:31833726-31839054	0.772168	0.356915	-1.11	Yes	0.0486	0.749397
	XLOC_015613	UBAC2	NC_037339.1:76079637-76250106	9.54315	13.156	0.46	Yes	0.0487	0.75006
	XLOC_028372	NPC1	NC_037351.1:33058693-33129110	8.14967	11.3514	0.48	Yes	0.04895	0.753028
	XLOC_018932	SPON1	NC_037342.1:38457983-38773001	2.77589	1.95633	-0.5	Yes	0.04935	0.758295
	XLOC_016249	LOC100847956	NC_037340.1:43824530-43848244	3.50138	5.74957	0.72	Yes	0.04955	0.75912
	XLOC_025226	NPR3	NC_037347.1:40915158-40995919	6.84313	9.34686	0.45	Yes	0.0496	0.75912
	XLOC_000242	PLA1A	NC_037328.1:64346847-64396118	45.9121	34.2538	-0.42	Yes	0.0496	0.75912
	XLOC_028846	SLC9A3R2	NC_037352.1:1576575-1588862	18.5885	25.0282	0.43	Yes	0.0497	0.75912
	XLOC_010005	UHRF1	NC_037334.1:19223875-19274364	1.45061	0.851565	-0.77	Yes	0.04975	0.75912
	XLOC_032250	MCTS1	NC_037357.1:5151415-5159309	12.5294	8.89927	-0.49	Yes	0.04975	0.75912
	XLOC_019549	LOC515150	NC_037343.1:5142271-5150340	500.885	342.706	-0.55	Yes	0.04995	0.760408
	XLOC_011639	ALAD	NC_037335.1:102642377-102652289	178.845	241.929	0.44	Yes	0.04995	0.760408
	XLOC_012596	BHMT2	NC_037337.1:10142849-10159453	15.8842	11.9652	-0.41	Yes	0.05025	0.763968
	XLOC_021359	SLC25A1	NC_037344.1:72616940-72619798	47.9283	63.3828	0.4	Yes	0.0503	0.763968
	XLOC_023803	NT5C	NC_037346.1:56318355-56337275	5.10434	8.2421	0.69	Yes	0.05045	0.765238
	XLOC_005736	KIAA1147	NC_037331.1:104908396-104960673	14.2139	18.8827	0.41	Yes	0.0505	0.765238
	XLOC_015761	LOC107132978	NC_037339.1:19468312-19468842	2.33037	1.16287	-1	Yes	0.0507	0.767384
	XLOC_017478	KLF10	NC_037341.1:61770392-61776503	9.85025	13.1318	0.41	Yes	0.05115	0.773306
	XLOC_020817	TCN2	NC_037344.1:69579593-69596096	67.5986	92.2058	0.45	Yes	0.0514	0.776193
	XLOC_009042	UBXN6	NC_037334.1:19663054-19674879	6.68359	9.62811	0.53	Yes	0.0515	0.776811
	XLOC_010246	UQCR11	NC_037334.1:43976257-43979178	54.4841	38.3326	-0.51	Yes	0.0516	0.777428
	XLOC_000337	ETV5	NC_037328.1:81135294-81194599	0.908827	1.39816	0.62	Yes	0.05185	0.780301
	XLOC_014620	ADAMTS13	NC_037338.1:104317965-104351583	2.09222	3.01545	0.53	Yes	0.05195	0.780912
	XLOC_026508	SELENOK	NC_037349.1:47024396-47031660	12.5039	8.86228	-0.5	Yes	0.0522	0.783775
	XLOC_024406	TOP2A	NC_037346.1:40627034-40653390	0.869685	0.576775	-0.59	Yes	0.0523	0.784381
	XLOC_004439	SCP2	NC_037330.1:93195591-93393775	238.264	365.736	0.62	Yes	0.0525	0.786483
	XLOC_008367	COX7B2	NC_037333.1:65334231-65469055	1.27315	0.448517	-1.51	Yes	0.05275	0.789031
	XLOC_004995	NPC1L1	NC_037331.1:76891082-76915838	2.4439	1.76448	-0.47	Yes	0.0528	0.789031
	XLOC_030740	PLPP5	NC_037354.1:33416452-33421676	15.5952	11.4621	-0.44	Yes	0.05285	0.789031
	XLOC_031702	H19	NC_037356.1:49510997-49513370	1.69063	2.69443	0.67	Yes	0.05295	0.789627
	XLOC_015382	DNAJC15	NC_037339.1:13141603-13223927	8.28519	5.39024	-0.62	Yes	0.0531	0.790817
	XLOC_020195	FBXO44	NC_037343.1:42023069-42034351	17.5563	13.1031	-0.42	Yes	0.05315	0.790817
	XLOC_028139	HIST1H1E	NC_037350.1:31769992-31771607	0.878347	0.407544	-1.11	Yes	0.0533	0.791108
	XLOC_025525	ADAMTS7	NC_037348.1:30307284-30369616	1.24326	1.8529	0.58	Yes	0.0533	0.791108
	XLOC_010609	DDX58	NC_037335.1:11559689-11606155	9.19768	6.97781	-0.4	Yes	0.05335	0.791108
	XLOC_013982	CNNM3	NC_037338.1:2761410-2796915	4.70334	6.23995	0.41	Yes	0.0536	0.79392
	XLOC_028222	PHACTR1	NC_037350.1:43274307-43796826	0.743983	1.11051	0.58	Yes	0.05375	0.794937
	XLOC_018574	LOC784323	NC_037342.1:78168558-78169488	3.24164	1.83447	-0.82	Yes	0.0538	0.794937
	XLOC_017703	LOC100847223	NC_037341.1:19102877-19108035	0.62003	0.207772	-1.58	Yes	0.05385	0.794937
	XLOC_016371	SIRPB2	NC_037340.1:59688325-59698851	0.668856	1.00811	0.59	Yes	0.05395	0.795521
	XLOC_029804	LIPJ	NC_037353.1:9901177-10214362	1.371	2.36764	0.79	Yes	0.05425	0.798155
	XLOC_032227	LONRF3	NC_037357.1:3392185-3431579	3.35226	4.48252	0.42	Yes	0.05425	0.798155
	XLOC_028381	ABHD3	NC_037351.1:34541435-34591101	9.84048	7.18248	-0.45	Yes	0.05435	0.798211
	XLOC_010737	PLGRKT	NC_037335.1:39280658-39316672	25.247	18.8142	-0.42	Yes	0.05445	0.798211
	XLOC_032031	LOC104976274,LOC112444960	NC_037356.1:41155036-41158370	468.602	693.387	0.57	Yes	0.0545	0.798211
	XLOC_005033	CPED1	NC_037331.1:85491241-85815957	35.7486	26.4602	-0.43	Yes	0.05455	0.798211
	XLOC_013095	RHOJ	NC_037337.1:75471163-75564631	14.5721	10.9066	-0.42	Yes	0.0546	0.798211
	XLOC_015139	KLF11	NC_037338.1:87547142-87558827	12.079	15.9189	0.4	Yes	0.05465	0.798211
	XLOC_008971	ZNF358	NC_037334.1:16383449-16388406	4.81612	7.07594	0.56	Yes	0.05475	0.798211
	XLOC_030015	INPP5F	NC_037353.1:39852055-39946253	4.80902	3.60717	-0.41	Yes	0.0548	0.798211
	XLOC_019547	LOC510860	NC_037343.1:5087506-5098711	43.768	57.35	0.39	Yes	0.0548	0.798211
	XLOC_023397	ULK2	NC_037346.1:33802957-33861029	3.86453	5.24374	0.44	Yes	0.0549	0.798783
	XLOC_002482	IGFBP5	NC_037329.1:104656174-104680027	0.870154	1.40853	0.69	Yes	0.05505	0.799197
	XLOC_032057	MACROD1	NC_037356.1:42323905-42478209	21.3346	28.7702	0.43	Yes	0.05505	0.799197
	XLOC_028676	EPB41L3	NC_037351.1:38880421-39120995	4.00263	2.9466	-0.44	Yes	0.05515	0.79961
	XLOC_030973	LOC112444738	NC_037355.1:35182514-35213345	0.487187	0.894766	0.88	Yes	0.0552	0.79961
	XLOC_002104	UGGT1	NC_037329.1:4297471-4408458	19.7796	14.695	-0.43	Yes	0.0555	0.802752
	XLOC_011992	STX11	NC_037336.1:81523894-81574587	0.919588	0.533423	-0.79	Yes	0.0556	0.802752
	XLOC_020254	RER1	NC_037343.1:50442761-50452801	67.7182	51.6369	-0.39	Yes	0.0556	0.802752
	XLOC_031205	PLAC9	NC_037355.1:35166728-35178797	0.814389	1.53372	0.91	Yes	0.05585	0.805315
	XLOC_011881	BACH2	NC_037336.1:59951495-60344970	1.51944	2.12111	0.48	Yes	0.0559	0.805315
	XLOC_000321	P3H2	NC_037328.1:77130194-77309576	2.12783	3.024	0.51	Yes	0.0561	0.806105
	XLOC_008448	LOC100138908	NC_037333.1:84382229-84402814	79.0935	112.843	0.51	Yes	0.05615	0.806105
	XLOC_027135	BRPF3	NC_037350.1:10118481-10154265	4.09365	5.41335	0.4	Yes	0.05615	0.806105
	XLOC_016975	FAM210B	NC_037340.1:59572278-59582949	58.7758	79.9544	0.44	Yes	0.0562	0.806105
	XLOC_026212	SERPINA3	NC_037348.1:59332291-59342004	2065.88	657.062	-1.65	Yes	0.0563	0.80666
	XLOC_019674	FMO2	NC_037343.1:38756045-38800243	1.1288	1.7806	0.66	Yes	0.0568	0.811887
	XLOC_008453	LOC781649	NC_037333.1:84526987-84547952	0.419389	0.794694	0.92	Yes	0.05685	0.811887
	XLOC_013700	LIPC	NC_037337.1:51696717-51883306	85.5037	121.507	0.51	Yes	0.05685	0.811887
	XLOC_024738	MAP2K6	NC_037346.1:61130408-61236793	11.2712	8.10192	-0.48	Yes	0.057	0.813146
	XLOC_031555	SLC22A9	NC_037356.1:41663876-41689883	146.752	211.153	0.52	Yes	0.05725	0.815486
	XLOC_005055	FAM71F2,HILPDA	NC_037331.1:92647983-92674006	13.8595	18.9136	0.45	Yes	0.0573	0.815486
	XLOC_023331	CD68	NC_037346.1:27312040-27314130	25.4878	19.2218	-0.41	Yes	0.05735	0.815486
	XLOC_010904	ADAMDEC1	NC_037335.1:71496992-71622274	0.673974	0.415128	-0.7	Yes	0.05755	0.817446
	XLOC_012231	FAM229B	NC_037336.1:38336066-38345651	10.6279	6.86149	-0.63	Yes	0.0577	0.81781
	XLOC_030112	SGMS1	NC_037353.1:8700580-9024488	26.7228	19.9061	-0.42	Yes	0.0577	0.81781
	XLOC_029562	MAZ	NC_037352.1:26432667-26437772	6.28924	8.56632	0.45	Yes	0.0579	0.818707
	XLOC_014695	LOC107132895	NC_037338.1:2551574-2553560	0.761187	0.382971	-0.99	Yes	0.05795	0.818707
	XLOC_031261	TMEM72	NC_037355.1:44640745-44665988	0.674632	0.417422	-0.69	Yes	0.05795	0.818707
	XLOC_030298	PRDX3	NC_037353.1:39330337-39339692	78.6129	106.766	0.44	Yes	0.0581	0.819946
	XLOC_016229	TUBAL3	NC_037340.1:43204873-43215089	0.992453	1.56707	0.66	Yes	0.05835	0.822415
	XLOC_015563	LOC104976344	NC_037339.1:55448548-55531981	1.38208	2.11034	0.61	Yes	0.0584	0.822415
	XLOC_029003	ACSM5	NC_037352.1:18091202-18119703	11.9408	15.8242	0.41	Yes	0.05855	0.822934
	XLOC_027302	NEU1	NC_037350.1:27494529-27498491	7.45036	5.34934	-0.48	Yes	0.0586	0.822934
	XLOC_020692	RAD9B	NC_037344.1:54377530-54407518	1.34121	0.842787	-0.67	Yes	0.0587	0.822934
	XLOC_003295	GBP4	NC_037330.1:54186301-54507575	4.97794	3.23508	-0.62	Yes	0.0588	0.822934
	XLOC_024178	LOC100848492	NC_037346.1:26786537-26802583	4.22458	2.68264	-0.66	Yes	0.05885	0.822934
	XLOC_032173	MRPL23	NC_037356.1:49542744-49549286	105.395	137.534	0.38	Yes	0.05885	0.822934
	XLOC_014870	GPR75	NC_037338.1:36560293-36570055	0.849458	1.41801	0.74	Yes	0.05895	0.822934
	XLOC_022921	LOC104968422	NC_037345.1:61067146-61091548	0.747429	1.20428	0.69	Yes	0.05895	0.822934
	XLOC_000992	RTP4	NC_037328.1:79911957-79916275	4.82514	3.31306	-0.54	Yes	0.059	0.822934
	XLOC_029064	APOBR	NC_037352.1:26056825-26066688	1.07579	0.710007	-0.6	Yes	0.05925	0.825546
	XLOC_015517	CRYL1	NC_037339.1:35921443-35985473	16.1742	21.9472	0.44	Yes	0.05935	0.826064
	XLOC_029461	CPPED1	NC_037352.1:11392700-11531518	9.21381	6.79081	-0.44	Yes	0.05945	0.826403
	XLOC_003800	SLAMF7	NC_037330.1:8848947-8865031	3.88051	2.70974	-0.52	Yes	0.0595	0.826403
	XLOC_001468	ZNF385B	NC_037329.1:16957645-17442243	5.466	3.97843	-0.46	Yes	0.0596	0.826919
	XLOC_028790	SNRNP25	NC_037352.1:118662-120818	16.5612	11.8005	-0.49	Yes	0.05985	0.828639
	XLOC_001652	STEAP3	NC_037329.1:71009623-71061343	46.0541	34.5483	-0.41	Yes	0.05985	0.828639
	XLOC_000645	PRMT2	NC_037328.1:146320060-146345069	1.40596	0.865645	-0.7	Yes	0.06	0.829842
	XLOC_016850	TMEM230	NC_037340.1:47421385-47429846	22.703	17.1673	-0.4	Yes	0.0601	0.830352
	XLOC_027143	CDKN1A	NC_037350.1:10573388-10590591	8.33674	11.3515	0.45	Yes	0.0602	0.830861
	XLOC_032518	TMSB15B	NC_037357.1:52672183-52675606	2.09027	1.08741	-0.94	Yes	0.0603	0.831187
	XLOC_030179	PYROXD2	NC_037353.1:19468906-19494297	10.8298	15.8723	0.55	Yes	0.06035	0.831187
	XLOC_001978	NR0B2	NC_037329.1:126303282-126305465	15.9039	11.1474	-0.51	Yes	0.06045	0.831693
	XLOC_003032	GOLPH3L	NC_037330.1:20037043-20085018	15.5012	11.645	-0.41	Yes	0.06055	0.832016
	XLOC_019521	NFASC	NC_037343.1:2605483-2806577	4.46657	5.86461	0.39	Yes	0.0606	0.832016
	XLOC_020843	IGLL1	NC_037344.1:70907613-71137765	4.78859	1.38145	-1.79	Yes	0.06085	0.83316
	XLOC_008667	FLT4	NC_037334.1:496589-537893	7.32717	9.53977	0.38	Yes	0.06085	0.83316
	XLOC_026900	PRKCD	NC_037349.1:47746198-47780548	3.6425	2.60063	-0.49	Yes	0.06095	0.83316
	XLOC_026938	LSMEM2	NC_037349.1:50039578-50072696	0.124246	0.960544	2.95	Yes	0.061	0.83316
	XLOC_015691	PCDH17	NC_037339.1:5103178-5223986	0.932844	1.29214	0.47	Yes	0.061	0.83316
	XLOC_023700	LOC112441469	NC_037346.1:50859581-50861468	11.3251	7.47664	-0.6	Yes	0.06115	0.834342
	XLOC_003670	ESPNL	NC_037330.1:117440974-117465058	4.8627	6.64183	0.45	Yes	0.0615	0.838061
	XLOC_007307	LOC510185	NC_037332.1:75579088-75591455	4.49232	3.08783	-0.54	Yes	0.06155	0.838061
	XLOC_021076	FBRSL1	NC_037344.1:44622384-44706695	3.62976	4.96935	0.45	Yes	0.0617	0.839235
	XLOC_024169	MINK1	NC_037346.1:26489826-26536913	9.27154	12.1391	0.39	Yes	0.0623	0.846521
	XLOC_030664	SORBS2	NC_037354.1:15850017-15966405	9.89432	13.0709	0.4	Yes	0.06245	0.847188
	XLOC_002218	SP5	NC_037329.1:25728712-25733165	2.16959	1.37504	-0.66	Yes	0.0625	0.847188
	XLOC_024948	CAPSL	NC_037347.1:38238502-38275440	1.98666	1.19681	-0.73	Yes	0.06265	0.847188
	XLOC_030045	LHPP	NC_037353.1:44097548-44224863	9.17177	12.6327	0.46	Yes	0.06265	0.847188
	XLOC_026493	ARF4	NC_037349.1:43606373-43626107	64.4258	49.2159	-0.39	Yes	0.06275	0.847188
	XLOC_010600	FBXO16	NC_037335.1:10242304-10313653	1.15802	0.688471	-0.75	Yes	0.0628	0.847188
	XLOC_000103	ROBO2	NC_037328.1:24412953-25068041	5.30863	7.12628	0.42	Yes	0.0628	0.847188
	XLOC_020023	NUAK2	NC_037343.1:3064183-3083355	2.46356	1.44965	-0.77	Yes	0.0633	0.851788
	XLOC_021324	LOC101909384	NC_037344.1:71229521-71231283	0.454026	1.13011	1.32	Yes	0.06335	0.851788
	XLOC_005366	PDK4	NC_037331.1:12881888-12895362	11.5707	15.041	0.38	Yes	0.06335	0.851788
	XLOC_002712	CDA	NC_037329.1:132021358-132042291	11.1012	7.79699	-0.51	Yes	0.0634	0.851788
	XLOC_028306	CYB5A	NC_037351.1:4141579-4175483	237.254	344.038	0.54	Yes	0.06375	0.853674
	XLOC_027352	RNF39	NC_037350.1:28904296-28909089	0.934274	0.408123	-1.19	Yes	0.0638	0.853674
	XLOC_019617	EPHX1	NC_037343.1:28833398-28870961	287.361	413.65	0.53	Yes	0.0638	0.853674
	XLOC_010240	GAMT	NC_037334.1:43814685-43817695	206.926	274.786	0.41	Yes	0.0638	0.853674
	XLOC_014328	GALNT14	NC_037338.1:68772688-68987976	0.365703	0.666408	0.87	Yes	0.0639	0.853944
	XLOC_008569	WFS1	NC_037333.1:102896919-102928905	1.76295	1.15548	-0.61	Yes	0.06395	0.853944
	XLOC_000571	RYK	NC_037328.1:135082737-135191086	15.1798	11.5619	-0.39	Yes	0.06405	0.854411
	XLOC_003202	LAMTOR5	NC_037330.1:33026799-33031126	23.7165	17.1666	-0.47	Yes	0.0642	0.855545
	XLOC_015738	RUBCNL	NC_037339.1:16369970-16410652	1.05145	1.52194	0.53	Yes	0.06455	0.859134
	XLOC_024531	ITGA2B	NC_037346.1:44172209-44185610	1.20605	1.7958	0.57	Yes	0.0646	0.859134
	XLOC_002250	LOC104971229	NC_037329.1:31642691-31667850	7.1181	4.41693	-0.69	Yes	0.0647	0.859595
	XLOC_005714	CREB3L2	NC_037331.1:101603467-101729511	9.0723	6.82795	-0.41	Yes	0.06485	0.859802
	XLOC_002485	TNS1	NC_037329.1:105902076-106118407	8.70171	11.4348	0.39	Yes	0.06495	0.859802
	XLOC_013847	RDH11	NC_037337.1:79554712-79567291	10.691	13.8829	0.38	Yes	0.065	0.859802
	XLOC_029991	FAM160B1	NC_037353.1:35277609-35312299	7.81377	5.92944	-0.4	Yes	0.06505	0.859802
	XLOC_004691	GRB10	NC_037331.1:5105701-5327928	7.78708	10.1528	0.38	Yes	0.0652	0.859802
	XLOC_014720	LONRF2	NC_037338.1:5463753-5494031	3.24225	4.29393	0.41	Yes	0.0653	0.859802
	XLOC_030785	UBE2E1	NC_037354.1:42078803-42139670	16.0313	12.0474	-0.41	Yes	0.0653	0.859802
	XLOC_008609	QDPR	NC_037333.1:112919766-112939911	80.9447	105.832	0.39	Yes	0.0653	0.859802
	XLOC_031692	CDKN1C	NC_037356.1:48728467-48730923	0.943886	1.67946	0.83	Yes	0.06535	0.859802
	XLOC_004099	HSD3B1	NC_037330.1:23706725-23716623	1.44449	2.18425	0.6	Yes	0.0654	0.859802
	XLOC_012516	RPS6KA2	NC_037336.1:101393403-101728155	1.75916	1.1766	-0.58	Yes	0.06545	0.859802
	XLOC_025562	COX5A	NC_037348.1:33765091-33776139	57.6553	44.21	-0.38	Yes	0.0655	0.859802
	XLOC_020128	ITPKB	NC_037343.1:29639441-29743889	3.79614	4.98302	0.39	Yes	0.0657	0.861364
	XLOC_018059	C15H11orf52	NC_037342.1:22251287-22258362	7.6048	5.48587	-0.47	Yes	0.06575	0.861364
	XLOC_025319	LOC112443200	NC_037348.1:313657-314504	5.64249	3.36431	-0.75	Yes	0.06585	0.861816
	XLOC_015024	SNRPG	NC_037338.1:68602485-68611488	10.7072	7.41797	-0.53	Yes	0.06595	0.862267
	XLOC_025976	IDH2	NC_037348.1:21478220-21494525	16.4972	12.5566	-0.39	Yes	0.06615	0.864023
	XLOC_018093	LOC104974207	NC_037342.1:27505711-27511695	0.227572	0.710709	1.64	Yes	0.067	0.872751
	XLOC_028817	MSLN	NC_037352.1:650340-653924	2.93043	1.78847	-0.71	Yes	0.067	0.872751
	XLOC_015043	MRPL33	NC_037338.1:71932403-71940793	2.71086	1.40701	-0.95	Yes	0.0671	0.872751
	XLOC_024917	HMGCS1,TRH	NC_037347.1:31431131-31456871	92.3292	146.409	0.67	Yes	0.0671	0.872751
	XLOC_026315	STT3B	NC_037349.1:6035616-6138661	36.5363	27.7933	-0.39	Yes	0.06715	0.872751
	XLOC_012681	TM9SF1	NC_037337.1:20961900-20967166	17.3742	13.3017	-0.39	Yes	0.06735	0.874272
	XLOC_015221	ENG	NC_037338.1:98497639-98529460	12.2931	16.114	0.39	Yes	0.0674	0.874272
	XLOC_020911	PRODH	NC_037344.1:73105767-73123450	2.8268	4.09508	0.53	Yes	0.0678	0.87773
	XLOC_014169	ERLEC1	NC_037338.1:36519728-36544579	14.2828	10.9953	-0.38	Yes	0.0678	0.87773
	XLOC_006894	KRT7	NC_037332.1:27674857-27688924	2.29993	1.43391	-0.68	Yes	0.068	0.879018
	XLOC_002079	ARHGEF19	NC_037329.1:135893230-135911220	7.58484	10.3394	0.45	Yes	0.06805	0.879018
	XLOC_019697	MTHFR	NC_037343.1:41872981-41909937	14.8653	19.4206	0.39	Yes	0.0681	0.879018
	XLOC_009161	TMED9	NC_037334.1:39117553-39121523	71.0533	54.1831	-0.39	Yes	0.0683	0.880517
	XLOC_010630	TUSC1	NC_037335.1:18576294-18577727	2.86705	4.52649	0.66	Yes	0.06835	0.880517
	XLOC_009705	MPV17L2	NC_037334.1:5023843-5027015	5.49198	3.57801	-0.62	Yes	0.06865	0.883516
	XLOC_012704	PSMB5	NC_037337.1:21821506-21827026	48.3633	37.3584	-0.37	Yes	0.06875	0.883938
	XLOC_008248	MTTP	NC_037333.1:25005875-25062589	51.6481	38.9122	-0.41	Yes	0.06895	0.885644
	XLOC_001188	GYG1	NC_037328.1:119150400-119191206	4.32642	3.04822	-0.51	Yes	0.06905	0.886063
	XLOC_026681	IQSEC1	NC_037349.1:58736495-58878770	5.42385	7.45803	0.46	Yes	0.06925	0.887763
	XLOC_016392	LOC101906008	NC_037340.1:61149098-61156911	2.42915	1.62156	-0.58	Yes	0.0694	0.88882
	XLOC_027169	APOBEC2	NC_037350.1:14977941-14990608	2.92746	1.81105	-0.69	Yes	0.0697	0.890435
	XLOC_004561	EXO5,ZNF684	NC_037330.1:105614344-105644335	3.09051	2.16246	-0.52	Yes	0.0697	0.890435
	XLOC_020107	TP53BP2	NC_037343.1:27139722-27207526	14.0314	10.8706	-0.37	Yes	0.06975	0.890435
	XLOC_014756	MTHFD2	NC_037338.1:10424407-10446265	1.17648	0.700787	-0.75	Yes	0.0699	0.890435
	XLOC_019861	XPR1	NC_037343.1:61819202-62021659	5.0279	3.65866	-0.46	Yes	0.06995	0.890435
	XLOC_015015	GFPT1	NC_037338.1:67702230-67778007	10.5066	7.88091	-0.41	Yes	0.06995	0.890435
	XLOC_011988	PEX3	NC_037336.1:80886593-80945218	19.1427	25.2966	0.4	Yes	0.07	0.890435
	XLOC_018524	C15H11orf96	NC_037342.1:74043978-74045358	11.7767	8.0575	-0.55	Yes	0.07015	0.891255
	XLOC_006921	COX14	NC_037332.1:29782806-29787316	55.3295	41.1505	-0.43	Yes	0.0702	0.891255
	XLOC_033724	LOC112445390	NW_020190140.1:1638-13922	2.53463	1.69707	-0.58	Yes	0.0703	0.891664
	XLOC_008128	TNIP2	NC_037333.1:115983029-116011724	0.370889	0.760029	1.04	Yes	0.0707	0.895874
	XLOC_006476	MAGOHB	NC_037332.1:98952625-98963111	2.68854	1.70429	-0.66	Yes	0.0708	0.896048
	XLOC_028611	MEP1B	NC_037351.1:24983790-25019925	26.324	19.8139	-0.41	Yes	0.07085	0.896048
	XLOC_000521	PAQR9	NC_037328.1:126037133-126042147	0.369783	0.866623	1.23	Yes	0.0712	0.899377
	XLOC_018530	LOC101906676,PRDM11	NC_037342.1:75195351-75291489	0.887292	1.23475	0.48	Yes	0.07125	0.899377
	XLOC_026593	IP6K2	NC_037349.1:51175689-51199442	6.04057	8.16015	0.43	Yes	0.07135	0.899776
	XLOC_011970	ARFGEF3	NC_037336.1:75966136-76140045	1.31132	0.983318	-0.42	Yes	0.07145	0.900174
	XLOC_007848	SOD3	NC_037333.1:44372153-44393167	2.60047	3.94708	0.6	Yes	0.0718	0.902854
	XLOC_005622	SUGCT	NC_037331.1:80158557-80928952	4.37906	6.09238	0.48	Yes	0.0718	0.902854
	XLOC_016455	PHF20	NC_037340.1:64955922-65084296	8.64193	6.66658	-0.37	Yes	0.0719	0.903248
	XLOC_015989	COL4A1	NC_037339.1:84863916-84995777	7.40563	9.63624	0.38	Yes	0.07205	0.904034
	XLOC_017684	SQLE	NC_037341.1:15144668-15167737	48.7354	64.5516	0.41	Yes	0.0721	0.904034
	XLOC_018908	LOC107131357	NC_037342.1:32856734-33051284	2.04987	3.16683	0.63	Yes	0.0722	0.904347
	XLOC_004706	FZD1	NC_037331.1:8665914-8670065	1.3057	1.9273	0.56	Yes	0.0723	0.904347
	XLOC_024699	SLC16A5	NC_037346.1:56338721-56359950	1.62587	2.47424	0.61	Yes	0.0724	0.904347
	XLOC_006288	APAF1	NC_037332.1:62781940-62872231	6.87992	5.27304	-0.38	Yes	0.0724	0.904347
	XLOC_024184	ASGR2	NC_037346.1:26856751-26866909	177.048	238.931	0.43	Yes	0.07275	0.907146
	XLOC_014649	UAP1L1	NC_037338.1:106108088-106117491	1.38798	2.17357	0.65	Yes	0.07285	0.907146
	XLOC_004565	ZMPSTE24	NC_037330.1:105823696-105867351	12.7849	9.67632	-0.4	Yes	0.07285	0.907146
	XLOC_010076	CDC42SE2	NC_037334.1:23073266-23192324	11.3173	8.72195	-0.38	Yes	0.0729	0.907146
	XLOC_013886	AREL1	NC_037337.1:85944035-85988421	22.7748	29.9284	0.39	Yes	0.073	0.907532
	XLOC_012979	PYGO1	NC_037337.1:54810414-54837668	2.83702	3.6908	0.38	Yes	0.0731	0.907681
	XLOC_012528	LOC101905262	NC_037336.1:102071687-102082085	1.37069	1.86723	0.45	Yes	0.07315	0.907681
	XLOC_013339	CLN6	NC_037337.1:15050675-15067684	2.98704	4.33415	0.54	Yes	0.07345	0.907977
	XLOC_011272	CDC37L1	NC_037335.1:39819935-39841785	10.44	7.63827	-0.45	Yes	0.07345	0.907977
	XLOC_023332	MPDU1	NC_037346.1:27315780-27321042	23.7603	17.9117	-0.41	Yes	0.07345	0.907977
	XLOC_016809	APMAP	NC_037340.1:42585524-42615912	29.5831	39.0584	0.4	Yes	0.07345	0.907977
	XLOC_031251	PARG	NC_037355.1:43900304-44015157	10.392	8.05966	-0.37	Yes	0.0739	0.912204
	XLOC_013524	APEX1	NC_037337.1:26670899-26673480	20.3002	15.5139	-0.39	Yes	0.07395	0.912204
	XLOC_033114	ATP11C	NC_037357.1:23164131-23265292	3.78706	4.91549	0.38	Yes	0.074	0.912204
	XLOC_003432	DHCR24	NC_037330.1:91412373-91445021	113.588	153.653	0.44	Yes	0.07415	0.913198
	XLOC_006848	COPZ1	NC_037332.1:25722728-25742113	24.097	18.4196	-0.39	Yes	0.07435	0.914564
	XLOC_029544	CLN3	NC_037352.1:26043063-26056737	8.78985	6.40001	-0.46	Yes	0.0744	0.914564
	XLOC_032278	XPNPEP2	NC_037357.1:13776126-13802300	6.5293	8.64936	0.41	Yes	0.07455	0.914965
	XLOC_002824	LOC613822	NC_037330.1:8791330-8816310	1.88719	1.17777	-0.68	Yes	0.07465	0.914965
	XLOC_018302	HBB	NC_037342.1:48362353-48363996	0.521048	1.18702	1.19	Yes	0.0747	0.914965
	XLOC_022803	ASPDH	NC_037345.1:56638635-56641888	5.61787	7.66144	0.45	Yes	0.07475	0.914965
	XLOC_032860	APOO	NC_037357.1:119338004-119391657	2.09728	1.26131	-0.73	Yes	0.07485	0.914965
	XLOC_024902	MOCS2	NC_037347.1:25956789-26081221	60.2099	45.0671	-0.42	Yes	0.07485	0.914965
	XLOC_022646	MEGF8	NC_037345.1:50921903-50962871	2.19086	2.92713	0.42	Yes	0.075	0.915707
	XLOC_031537	SCGB1A1	NC_037356.1:40801673-40806307	1.48415	0.573675	-1.37	Yes	0.07505	0.915707
	XLOC_021649	ZFHX3	NC_037345.1:38120579-38523970	3.31828	4.28479	0.37	Yes	0.07515	0.915839
	XLOC_003298	LOC781710	NC_037330.1:54186301-54507575	2.79994	1.40705	-0.99	Yes	0.0752	0.915839
	XLOC_005135	TMEM178B	NC_037331.1:104313755-104737072	0.484324	0.807116	0.74	Yes	0.0755	0.918642
	XLOC_027666	MYLK4	NC_037350.1:50879199-50949678	1.9712	2.82439	0.52	Yes	0.07565	0.918776
	XLOC_020011	GOLT1A	NC_037343.1:1964613-1978208	23.929	17.4373	-0.46	Yes	0.07575	0.918776
	XLOC_004163	CD53	NC_037330.1:32494127-32533026	12.7308	9.4953	-0.42	Yes	0.07575	0.918776
	XLOC_001540	TTC21B	NC_037329.1:30336655-30434728	4.18958	3.19462	-0.39	Yes	0.07585	0.918776
	XLOC_003445	NDC1	NC_037330.1:92394891-92454799	3.47263	4.58137	0.4	Yes	0.0759	0.918776
	XLOC_017216	FAM83H	NC_037341.1:1006934-1048757	2.56033	3.54173	0.47	Yes	0.07595	0.918776
	XLOC_032439	TAZ	NC_037357.1:37462310-37473699	3.74831	2.53189	-0.57	Yes	0.076	0.918776
	XLOC_006486	KLRK1	NC_037332.1:99592996-99616432	0.751818	1.39594	0.89	Yes	0.0765	0.923727
	XLOC_004009	CIART	NC_037330.1:20357264-20360804	0.948712	0.545543	-0.8	Yes	0.07655	0.923727
	XLOC_031363	KCTD14	NC_037356.1:18019304-18026233	2.32554	1.4414	-0.69	Yes	0.07685	0.92407
	XLOC_006482	LOC101905403	NC_037332.1:99485872-99517407	0.503759	0.780996	0.63	Yes	0.07685	0.92407
	XLOC_009162	B4GALT7	NC_037334.1:39124779-39131426	4.45475	3.04121	-0.55	Yes	0.07685	0.92407
	XLOC_032608	MAGT1	NC_037357.1:74517591-74566517	39.8012	30.7007	-0.37	Yes	0.0769	0.92407
	XLOC_012200	GJA1	NC_037336.1:29748654-29761667	2.90755	2.08988	-0.48	Yes	0.077	0.92407
	XLOC_013894	TMED10	NC_037337.1:86372514-86408369	87.5356	64.7121	-0.44	Yes	0.077	0.92407
	XLOC_011787	ROS1	NC_037336.1:33364125-33482303	1.99015	1.47228	-0.43	Yes	0.0772	0.925626
	XLOC_024155	TXNDC17	NC_037346.1:25236050-25238303	136.832	105.597	-0.37	Yes	0.0773	0.925981
	XLOC_015226	DPM2	NC_037338.1:98600690-98603745	22.4307	16.5445	-0.44	Yes	0.07745	0.926933
	XLOC_018535	CRY2	NC_037342.1:75880413-75915194	4.43441	6.09156	0.46	Yes	0.07765	0.928236
	XLOC_013963	NPHP1	NC_037338.1:1696580-1763883	1.63233	1.12199	-0.54	Yes	0.0777	0.928236
	XLOC_015507	C1QTNF9	NC_037339.1:34293690-34301596	0.929321	1.52959	0.72	Yes	0.07785	0.929184
	XLOC_027970	LOC786987	NC_037350.1:29013203-29069536	0.778476	1.17557	0.59	Yes	0.0781	0.930682
	XLOC_003129	SEC22B	NC_037330.1:23074965-23100481	20.4408	15.7223	-0.38	Yes	0.0782	0.930682
	XLOC_033416	EDA	NC_037357.1:80405884-80803322	0.520941	0.790615	0.6	Yes	0.07825	0.930682
	XLOC_020755	MLEC	NC_037344.1:62933547-62948813	36.2642	27.5369	-0.4	Yes	0.0783	0.930682
	XLOC_003015	SELENBP1	NC_037330.1:19442681-19451515	65.7285	85.5557	0.38	Yes	0.0784	0.930682
	XLOC_021323	CHCHD10	NC_037344.1:71226029-71227888	162.681	209.283	0.36	Yes	0.0784	0.930682
	XLOC_029595	C25H16orf58	NC_037352.1:27530697-27537928	3.37957	2.24605	-0.59	Yes	0.07855	0.931621
	XLOC_013269	HRH2	NC_037337.1:5450059-5500059	0.426611	0.681924	0.68	Yes	0.079	0.93539
	XLOC_006766	LOC112446643	NC_037332.1:5093246-5129066	0.656251	1.18887	0.86	Yes	0.0791	0.93539
	XLOC_011071	LOC112447846	NC_037335.1:103834296-103852218	1.4009	2.03021	0.54	Yes	0.0791	0.93539
	XLOC_019735	DNAJC11	NC_037343.1:46707225-46777617	10.9124	8.43744	-0.37	Yes	0.0794	0.93539
	XLOC_007238	GNPTAB	NC_037332.1:65572214-65656028	6.9033	5.3712	-0.36	Yes	0.0794	0.93539
	XLOC_013591	SRP14	NC_037337.1:35688238-35691505	27.2963	20.8906	-0.39	Yes	0.07945	0.93539
	XLOC_002850	CRP	NC_037330.1:9912930-10031196	1056.96	518.586	-1.03	Yes	0.0795	0.93539
	XLOC_014850	MCFD2	NC_037338.1:29359098-29525964	86.1259	64.5733	-0.42	Yes	0.0796	0.93539
	XLOC_001305	ICOSLG	NC_037328.1:144223179-144234822	1.08753	1.57212	0.53	Yes	0.07965	0.93539
	XLOC_015975	KDELC1	NC_037339.1:79016630-79029810	4.94304	3.56499	-0.47	Yes	0.07965	0.93539
	XLOC_026368	LOC515736	NC_037349.1:12661715-12682155	4.98645	6.8181	0.45	Yes	0.07965	0.93539
	XLOC_010724	PTPRD	NC_037335.1:36028646-36603746	1.00642	0.743982	-0.44	Yes	0.0799	0.937489
	XLOC_029915	DPCD	NC_037353.1:22326342-22356876	7.21619	4.67712	-0.63	Yes	0.08005	0.937501
	XLOC_014627	RXRA	NC_037338.1:105021651-105114880	27.7174	35.6761	0.36	Yes	0.08015	0.937501
	XLOC_016187	SEC23B	NC_037340.1:38561367-38592474	12.9391	9.94251	-0.38	Yes	0.0802	0.937501
	XLOC_016863	FERMT1	NC_037340.1:48248019-48314593	2.68947	3.62394	0.43	Yes	0.08025	0.937501
	XLOC_012328	SMIM8	NC_037336.1:62573180-62585114	6.26302	4.19598	-0.58	Yes	0.0803	0.937501
	XLOC_022745	LOC112442347	NC_037345.1:54982087-54982687	1.11217	2.05398	0.89	Yes	0.08035	0.937501
	XLOC_023976	LOC616364	NC_037346.1:14388176-14450579	1.75102	0.188847	-3.21	Yes	0.0804	0.937501
	XLOC_016374	SDCBP2	NC_037340.1:59795075-59814239	1.2817	0.743047	-0.79	Yes	0.0806	0.938836
	XLOC_006509	A2M	NC_037332.1:100819128-100891539	507.091	234.866	-1.11	Yes	0.0807	0.938836
	XLOC_009125	PPIC	NC_037334.1:30775143-30793008	5.19381	3.29558	-0.66	Yes	0.0808	0.938836
	XLOC_008957	LDLR	NC_037334.1:15545317-15579082	16.8605	21.7494	0.37	Yes	0.0808	0.938836
	XLOC_023455	PHB	NC_037346.1:37195864-37207359	65.5803	49.8163	-0.4	Yes	0.081	0.939252
	XLOC_013637	RPL36AL	NC_037337.1:42657333-42659076	91.7664	71.3663	-0.36	Yes	0.081	0.939252
	XLOC_000894	GPR156	NC_037328.1:64938041-65046876	1.77942	1.25352	-0.51	Yes	0.08105	0.939252
	XLOC_015890	KCTD12	NC_037339.1:51998899-52005058	22.5125	29.6537	0.4	Yes	0.08125	0.939995
	XLOC_003116	FMO5	NC_037330.1:22466866-22510021	99.0249	141.159	0.51	Yes	0.0813	0.939995
	XLOC_018066	TEX12	NC_037342.1:22501634-22509202	2.65084	4.03044	0.6	Yes	0.08135	0.939995
	XLOC_033048	LOC104968627,LOC107131992	NC_037357.1:14381863-14414156	6.40923	4.38618	-0.55	Yes	0.0814	0.939995
	XLOC_029104	FUS	NC_037352.1:27267571-27277653	27.6032	21.402	-0.37	Yes	0.0815	0.940076
	XLOC_019395	SLC43A1	NC_037342.1:80743125-80774244	18.7251	24.2902	0.38	Yes	0.08155	0.940076
	XLOC_028617	TTR	NC_037351.1:25544098-25552959	2192.81	3288.87	0.58	Yes	0.08175	0.941557
	XLOC_021243	WSCD2	NC_037344.1:64603744-64737164	0.805351	1.19966	0.57	Yes	0.08185	0.941884
	XLOC_007343	SSPN	NC_037332.1:83676942-83822693	3.05642	4.27097	0.48	Yes	0.08195	0.94221
	XLOC_014524	C11H9orf16	NC_037338.1:98789900-98793301	20.8072	14.7015	-0.5	Yes	0.08205	0.942536
	XLOC_005639	CADPS2	NC_037331.1:86734465-87314884	11.166	8.64958	-0.37	Yes	0.0824	0.945479
	XLOC_028815	FAM173A	NC_037352.1:619506-621019	3.42468	5.6287	0.72	Yes	0.08245	0.945479
	XLOC_005872	OTOGL	NC_037332.1:9760219-9928207	1.16186	0.846523	-0.46	Yes	0.08255	0.945802
	XLOC_004188	SARS	NC_037330.1:34169920-34189786	39.9871	31.2785	-0.35	Yes	0.08275	0.947016
	XLOC_014205	LOC101904756	NC_037338.1:44905824-44921512	1.71579	0.910599	-0.91	Yes	0.0828	0.947016
	XLOC_020051	LOC112441501	NC_037343.1:5834827-5841507	4.62987	2.82766	-0.71	Yes	0.083	0.947655
	XLOC_021306	LOC112441499	NC_037344.1:70697768-70698315	23.1845	16.1533	-0.52	Yes	0.083	0.947655
	XLOC_004589	LOC101904166	NC_037330.1:109367574-109392979	0.525865	0.828336	0.66	Yes	0.08315	0.948545
	XLOC_017996	MMP7	NC_037342.1:6143443-6153611	3.62964	2.40261	-0.6	Yes	0.08325	0.948862
	XLOC_012141	COL12A1	NC_037336.1:14661263-14779844	4.11629	5.2553	0.35	Yes	0.0835	0.950888
	XLOC_001330	LSS	NC_037328.1:145889074-145919616	26.8038	34.6695	0.37	Yes	0.0837	0.952341
	XLOC_021974	DKKL1	NC_037345.1:55842564-55847428	3.0858	4.63635	0.59	Yes	0.0839	0.952968
	XLOC_018967	AKIP1	NC_037342.1:43659754-43677262	6.18485	4.33405	-0.51	Yes	0.0839	0.952968
	XLOC_023326	EIF4A1	NC_037346.1:27305543-27311552	44.5279	34.7204	-0.36	Yes	0.084	0.953026
	XLOC_029487	GDE1	NC_037352.1:17101508-17126996	5.08231	3.61998	-0.49	Yes	0.08405	0.953026
	XLOC_024560	CDC27	NC_037346.1:46203907-46261796	10.4401	8.11092	-0.36	Yes	0.0843	0.955037
	XLOC_024580	DDX5	NC_037346.1:48678119-48685948	69.7914	52.7791	-0.4	Yes	0.08465	0.956326
	XLOC_011426	REEP4	NC_037335.1:69452225-69456282	7.30392	5.17708	-0.5	Yes	0.0847	0.956326
	XLOC_025320	LOC112443203	NC_037348.1:327153-328006	1.84222	0.983025	-0.91	Yes	0.08475	0.956326
	XLOC_023187	SLC13A2	NC_037346.1:19940521-19967657	1.91922	2.76096	0.52	Yes	0.08475	0.956326
	XLOC_002964	DENND4B	NC_037330.1:16488289-16506936	2.33581	3.22832	0.47	Yes	0.0848	0.956326
	XLOC_024089	PITPNA	NC_037346.1:22642736-22678563	6.92773	5.19189	-0.42	Yes	0.08485	0.956326
	XLOC_033195	ARHGAP4	NC_037357.1:37125134-37140889	1.23049	1.80387	0.55	Yes	0.085	0.956377
	XLOC_006851	HNRNPA1	NC_037332.1:25779262-25785721	72.4199	54.6744	-0.41	Yes	0.085	0.956377
	XLOC_023135	LOC504773	NC_037346.1:14388176-14450579	155.473	213.603	0.46	Yes	0.0853	0.958932
	XLOC_018552	PTPMT1	NC_037342.1:77368218-77373978	7.5062	5.15712	-0.54	Yes	0.08545	0.958979
	XLOC_031410	VWA5A	NC_037356.1:26921133-26950933	4.80253	3.66804	-0.39	Yes	0.08545	0.958979
	XLOC_013168	LIN52	NC_037337.1:85447813-85560851	2.70483	1.86347	-0.54	Yes	0.08565	0.960147
	XLOC_009974	LOC100337044	NC_037334.1:17343355-17410356	0.965954	1.43461	0.57	Yes	0.0857	0.960147
	XLOC_017539	TMEM64	NC_037341.1:73535382-73573743	2.16414	2.93678	0.44	Yes	0.086	0.96255
	XLOC_031918	ARHGAP32	NC_037356.1:32327422-32532711	2.41856	3.12276	0.37	Yes	0.0861	0.96255
	XLOC_023925	LOC112442867	NC_037346.1:9512390-9662479	2325.92	3069.25	0.4	Yes	0.08615	0.96255
	XLOC_015710	KBTBD6	NC_037339.1:11333416-11336403	4.2294	3.08984	-0.45	Yes	0.08645	0.96255
	XLOC_009538	RARS	NC_037334.1:80503747-80532990	11.8359	9.19265	-0.36	Yes	0.08645	0.96255
	XLOC_020049	LOC514121	NC_037343.1:5790388-5792157	0.839188	0.36902	-1.19	Yes	0.0865	0.96255
	XLOC_000344	EHHADH	NC_037328.1:81877819-81932666	126.863	187.439	0.56	Yes	0.0865	0.96255
	XLOC_033303	TSC22D3	NC_037357.1:56329794-56396388	19.5883	25.0371	0.35	Yes	0.0865	0.96255
	XLOC_029444	TVP23A	NC_037352.1:9439575-9501723	7.61014	4.77649	-0.67	Yes	0.087	0.967296
	XLOC_029717	TRRAP	NC_037352.1:37265875-37353871	3.91436	4.99723	0.35	Yes	0.08745	0.969372
	XLOC_017799	PEX2	NC_037341.1:40176053-40191468	11.061	8.26946	-0.42	Yes	0.0875	0.969372
	XLOC_015058	KHK	NC_037338.1:72537264-72550462	85.9659	111.47	0.37	Yes	0.0875	0.969372
	XLOC_023182	NLK	NC_037346.1:19651227-19780834	11.7934	9.22415	-0.35	Yes	0.08755	0.969372
	XLOC_025710	CCNK	NC_037348.1:64493298-64523336	2.60922	3.61939	0.47	Yes	0.0877	0.969372
	XLOC_018493	NAT10	NC_037342.1:64702012-64740849	4.3247	3.27361	-0.4	Yes	0.08775	0.969372
	XLOC_027700	MLIP	NC_037350.1:6195935-6492034	2.15071	1.54638	-0.48	Yes	0.0878	0.969372
	XLOC_025393	FAM169B	NC_037348.1:8189592-8265059	1.26838	0.69925	-0.86	Yes	0.08785	0.969372
	XLOC_011267	CD274	NC_037335.1:39091588-39263435	2.46131	1.66937	-0.56	Yes	0.08785	0.969372
	XLOC_001252	LOC525947	NC_037328.1:135642577-135686430	101.388	136.048	0.42	Yes	0.08805	0.970502
	XLOC_027653	LOC101903139	NC_037350.1:50282493-50287236	2.502	3.38023	0.43	Yes	0.0881	0.970502
	XLOC_031545	POLR2G	NC_037356.1:41079585-41082908	19.309	14.463	-0.42	Yes	0.08845	0.973542
	XLOC_028141	HIST1H2BD	NC_037350.1:31787993-31795100	17.891	12.9231	-0.47	Yes	0.08855	0.973828
	XLOC_032426	LOC101902561	NC_037357.1:37069961-37070502	0.536425	1.12057	1.06	Yes	0.08875	0.974154
	XLOC_016563	ZSWIM3	NC_037340.1:74603372-74639625	1.26237	0.58124	-1.12	Yes	0.0888	0.974154
	XLOC_026348	ITGA9	NC_037349.1:10908404-11270100	51.1752	39.4325	-0.38	Yes	0.08885	0.974154
	XLOC_014560	NCS1	NC_037338.1:100490462-100546600	6.79161	5.15945	-0.4	Yes	0.0889	0.974154
	XLOC_031812	PRMT3	NC_037356.1:24440294-24562056	5.77587	4.36571	-0.4	Yes	0.08895	0.974154
	XLOC_014880	CLHC1	NC_037338.1:37935176-37970181	5.17792	3.87602	-0.42	Yes	0.0891	0.974985
	XLOC_029231	ATP5MF	NC_037352.1:36953451-36958802	113.866	88.5019	-0.36	Yes	0.08925	0.975061
	XLOC_021602	HSF4	NC_037345.1:34803085-34807857	2.30654	3.3711	0.55	Yes	0.08955	0.975061
	XLOC_032213	SLC6A14	NC_037357.1:405968-842932	3.31862	2.44277	-0.44	Yes	0.08955	0.975061
	XLOC_007305	TMPRSS6	NC_037332.1:75493588-75533139	27.3784	35.2103	0.36	Yes	0.08955	0.975061
	XLOC_000646	FBXO25	NC_037328.1:146528086-146556467	5.20097	6.92298	0.41	Yes	0.0896	0.975061
	XLOC_004247	LOC112445985	NC_037330.1:48396196-48405448	1.67504	1.15564	-0.54	Yes	0.08965	0.975061
	XLOC_001283	TMPRSS2	NC_037328.1:141711585-141758108	3.11609	2.24136	-0.48	Yes	0.08965	0.975061
	XLOC_027707	LOC618733	NC_037350.1:7160656-7169313	8.10327	5.95467	-0.44	Yes	0.0897	0.975061
	XLOC_000017	RCAN1	NC_037328.1:882072-1002231	4.77709	6.32318	0.4	Yes	0.08985	0.975623
	XLOC_017507	RIDA	NC_037341.1:66121456-66129650	42.4205	33.2706	-0.35	Yes	0.0899	0.975623
	XLOC_005326	IKZF1	NC_037331.1:5502413-5600496	2.47175	3.18473	0.37	Yes	0.0901	0.976987
	XLOC_029087	PRR14	NC_037352.1:26775903-26781336	2.2546	3.26144	0.53	Yes	0.0902	0.977266
	XLOC_016570	CD40	NC_037340.1:74842359-74853121	1.54776	0.955957	-0.7	Yes	0.09045	0.978099
	XLOC_006161	C5H12orf66	NC_037332.1:49488841-49511314	1.52824	2.35905	0.63	Yes	0.0905	0.978099
	XLOC_026704	UROC1	NC_037349.1:60462733-60491096	52.3836	68.3372	0.38	Yes	0.0905	0.978099
	XLOC_006447	PLBD1	NC_037332.1:95273630-95362983	0.665196	1.05408	0.66	Yes	0.09065	0.978113
	XLOC_032136	DOC2G,NUDT8	NC_037356.1:45469514-45480582	7.56558	11.0715	0.55	Yes	0.09065	0.978113
	XLOC_034235	LOC528412	NW_020192012.1:494534-702859	2.27205	1.61953	-0.49	Yes	0.09085	0.978402
	XLOC_020443	CD46	NC_037343.1:75582020-75621156	66.6168	50.3469	-0.4	Yes	0.09085	0.978402
	XLOC_014708	MGAT4A	NC_037338.1:3834184-3960664	5.22498	3.87182	-0.43	Yes	0.0909	0.978402
	XLOC_012753	RNASE13	NC_037337.1:26021931-26071803	1.06365	1.66754	0.65	Yes	0.09105	0.979216
	XLOC_027218	TMEM63B	NC_037350.1:17644894-17683154	9.66151	7.1879	-0.43	Yes	0.09115	0.979286
	XLOC_012696	PPP1R3E	NC_037337.1:21607067-21615912	1.8714	2.50629	0.42	Yes	0.09125	0.979286
	XLOC_030261	XPNPEP1	NC_037353.1:30430463-30482353	10.0133	7.77017	-0.37	Yes	0.0913	0.979286
	XLOC_021837	BCKDHA	NC_037345.1:50541523-50560679	8.79249	11.6177	0.4	Yes	0.0915	0.979286
	XLOC_009920	CDKN2D	NC_037334.1:15071366-15073853	1.1985	0.659478	-0.86	Yes	0.0916	0.979286
	XLOC_023276	DERL2	NC_037346.1:26073469-26082010	39.2074	30.6887	-0.35	Yes	0.0916	0.979286
	XLOC_020230	ZBTB48	NC_037343.1:46815301-46823474	0.683752	1.04877	0.62	Yes	0.09175	0.979286
	XLOC_006496	LOC617565	NC_037332.1:100099225-100112405	6.85888	5.22711	-0.39	Yes	0.09175	0.979286
	XLOC_025224	TARS	NC_037347.1:40309680-40333122	36.6063	28.7278	-0.35	Yes	0.0918	0.979286
	XLOC_027712	BOLA-DMA	NC_037350.1:7263692-7269361	8.65723	6.19492	-0.48	Yes	0.09185	0.979286
	XLOC_029819	IFIT5	NC_037353.1:11081799-11091762	30.2022	23.6598	-0.35	Yes	0.0919	0.979286
	XLOC_007324	ETFBKMT	NC_037332.1:78272052-78282521	9.72952	7.25066	-0.42	Yes	0.09195	0.979286
	XLOC_013500	TPPP2	NC_037337.1:26072693-26078482	0.907661	1.41975	0.65	Yes	0.09225	0.981686
	XLOC_013252	LOC112448352	NC_037337.1:1308644-1354718	2.96452	1.70018	-0.8	Yes	0.0925	0.983288
	XLOC_027354	ZFP57	NC_037350.1:28936964-28956144	1.20205	0.878525	-0.45	Yes	0.09255	0.983288
	XLOC_006710	FBLN1	NC_037332.1:115888315-115968168	0.785762	1.24723	0.67	Yes	0.09265	0.983556
	XLOC_032413	ZNF275	NC_037357.1:36594285-36612466	1.45244	1.05413	-0.46	Yes	0.09275	0.983823
	XLOC_029706	CYP3A24	NC_037352.1:36710331-36760041	207.707	291.794	0.49	Yes	0.0929	0.98462
	XLOC_003175	SLC16A1	NC_037330.1:30380728-30411748	12.3076	9.63032	-0.35	Yes	0.09315	0.986475
	XLOC_027774	KCNK5	NC_037350.1:13060757-13101202	8.74671	11.1763	0.35	Yes	0.09325	0.98674
	XLOC_003567	PPT1	NC_037330.1:106020336-106036783	17.5981	13.748	-0.36	Yes	0.0938	0.990158
	XLOC_022583	ECH1	NC_037345.1:48546169-48554489	103.103	81.3752	-0.34	Yes	0.09395	0.990158
	XLOC_006676	SREBF2	NC_037332.1:112832406-112890177	9.22496	13.6092	0.56	Yes	0.09405	0.990158
	XLOC_006215	CNPY2	NC_037332.1:57014979-57041998	33.89	23.2915	-0.54	Yes	0.09405	0.990158
	XLOC_001916	MTMR9	NC_037329.1:121290780-121298200	3.37394	4.81884	0.51	Yes	0.09405	0.990158
	XLOC_027054	H1FX	NC_037349.1:59173167-59174592	10.626	14.6798	0.47	Yes	0.09405	0.990158
	XLOC_025516	SNRPA1	NC_037348.1:29153368-29166386	8.8048	6.5197	-0.43	Yes	0.0941	0.990158
	XLOC_010636	LOC101905651	NC_037335.1:20613294-20620789	13.2438	16.9585	0.36	Yes	0.0942	0.990418
	XLOC_032428	TMEM187	NC_037357.1:37183240-37188624	3.65982	5.30835	0.54	Yes	0.0943	0.990677
	XLOC_005082	MEST	NC_037331.1:94245516-94263783	2.69227	3.72792	0.47	Yes	0.0944	0.990936
	XLOC_032052	PLA2G16	NC_037356.1:41961270-41994432	34.7937	24.071	-0.53	Yes	0.0945	0.991195
	XLOC_006152	LLPH	NC_037332.1:47667168-47673189	7.48752	5.44328	-0.46	Yes	0.09465	0.991977
	XLOC_001260	UBA5	NC_037328.1:136872750-136905496	10.8759	8.5672	-0.34	Yes	0.0948	0.992492
	XLOC_010317	PFDN1	NC_037334.1:51436524-51510363	30.9347	24.0467	-0.36	Yes	0.09485	0.992492
	XLOC_032421	SLC6A8	NC_037357.1:36914288-36921866	1.2984	1.97186	0.6	Yes	0.095	0.992738
	XLOC_032059	PPP1R14B	NC_037356.1:42547904-42550219	11.4145	8.12416	-0.49	Yes	0.09505	0.992738
	XLOC_023302	SLC16A13	NC_037346.1:26821868-26825361	33.8412	42.9797	0.34	Yes	0.0951	0.992738
	XLOC_028136	LOC104968768	NC_037350.1:31756831-31757475	0.807571	0.265399	-1.61	Yes	0.09525	0.99325
	XLOC_023017	ZNF550	NC_037345.1:64745829-64767399	2.43697	3.38519	0.47	Yes	0.0953	0.99325
	XLOC_003706	RNPEPL1	NC_037330.1:119958372-119967067	7.2772	9.77667	0.43	Yes	0.0956	0.995292
	XLOC_008452	LOC100296421	NC_037333.1:84496621-84513098	33.9812	46.0252	0.44	Yes	0.09565	0.995292
	XLOC_007334	REP15	NC_037332.1:82133796-82135405	0.769155	1.21588	0.66	Yes	0.09585	0.995292
	XLOC_010833	POLR1E	NC_037335.1:61610295-61676635	6.00131	4.24347	-0.5	Yes	0.09585	0.995292
	XLOC_020963	LSM6	NC_037344.1:12162215-12177198	17.835	13.3408	-0.42	Yes	0.0959	0.995292
	XLOC_031032	LOC104968502	NC_037355.1:44588486-44626384	2.77299	1.02491	-1.44	Yes	0.09595	0.995292
	XLOC_023145	SLFN11	NC_037346.1:14791664-14825739	27.0916	21.0946	-0.36	Yes	0.0962	0.997099
	XLOC_001813	RETREG2	NC_037329.1:107127574-107133526	27.8472	35.2141	0.34	Yes	0.0964	0.997248
	XLOC_017056	RBL1	NC_037340.1:66014198-66074816	1.61563	1.18427	-0.45	Yes	0.0967	0.997248
	XLOC_017197	CPSF1	NC_037341.1:542391-570498	2.14798	3.20424	0.58	Yes	0.09675	0.997248
	XLOC_020285	TMEM82	NC_037343.1:51815223-51819641	4.21067	5.9375	0.5	Yes	0.09675	0.997248
	XLOC_024232	KRBA2	NC_037346.1:27960659-27974262	2.36284	1.75011	-0.43	Yes	0.09675	0.997248
	XLOC_011889	UBE2J1	NC_037336.1:60812715-60836960	9.40382	7.06901	-0.41	Yes	0.09675	0.997248
	XLOC_031675	CCND1	NC_037356.1:46849893-46917254	6.50791	10.1354	0.64	Yes	0.09685	0.997248
	XLOC_013418	ABHD4	NC_037337.1:22200350-22212700	8.73127	6.66957	-0.39	Yes	0.097	0.997248
	XLOC_003427	PLPP3	NC_037330.1:89607568-89695225	32.3898	40.8819	0.34	Yes	0.09705	0.997248
	XLOC_028878	IL32	NC_037352.1:2490567-2494939	1.48329	2.27005	0.61	Yes	0.09715	0.997248
	XLOC_023852	ABCA9	NC_037346.1:61487894-61544575	3.01374	2.29526	-0.39	Yes	0.09715	0.997248
	XLOC_029397	CREBBP	NC_037352.1:3054343-3173379	6.14284	7.75942	0.34	Yes	0.09715	0.997248
	XLOC_000539	COPB2	NC_037328.1:129707548-129740550	32.9779	25.9563	-0.35	Yes	0.0972	0.997248
	XLOC_018576	LOC104974339	NC_037342.1:78182085-78191419	0.784689	0.193992	-2.02	Yes	0.0975	0.99799
	XLOC_013127	LOC104973224	NC_037337.1:79667693-80404291	1.77803	1.08839	-0.71	Yes	0.0975	0.99799
	XLOC_020156	SLC19A2	NC_037343.1:37095530-37128086	5.07177	6.70985	0.4	Yes	0.0975	0.99799
	XLOC_027049	HDAC11	NC_037349.1:58427517-58441988	3.87989	5.29284	0.45	Yes	0.09795	0.999162
	XLOC_021469	SPG7	NC_037345.1:14463301-14484625	11.5781	14.7613	0.35	Yes	0.09795	0.999162
	XLOC_002600	SERINC2	NC_037329.1:122233161-122256479	25.1216	31.888	0.34	Yes	0.0982	0.999162
	XLOC_023438	LRRC59	NC_037346.1:36285640-36297388	17.5199	13.4833	-0.38	Yes	0.09835	0.999162
	XLOC_027208	TJAP1	NC_037350.1:17028363-17052407	1.99641	2.7958	0.49	Yes	0.0984	0.999162
	XLOC_024751	AXIN2	NC_037346.1:62212832-62241540	1.19427	1.72451	0.53	Yes	0.09855	0.999162
	XLOC_032040	CHRM1	NC_037356.1:41220125-41233187	0.700169	0.061483	-3.51	Yes	0.09865	0.999162
	XLOC_020295	KAZN	NC_037343.1:52385882-52910769	0.584279	0.83673	0.52	Yes	0.09865	0.999162
	XLOC_013765	SORD	NC_037337.1:65335527-65382106	127.816	164.181	0.36	Yes	0.09875	0.999162
	XLOC_032094	AP5B1	NC_037356.1:43897387-43900723	0.905593	1.44163	0.67	Yes	0.0988	0.999162
	XLOC_030469	ASAH1	NC_037354.1:19211649-19243291	16.8379	13.2505	-0.35	Yes	0.09885	0.999162
	XLOC_001735	CD28	NC_037329.1:91906336-91944271	1.00506	0.42056	-1.26	Yes	0.09895	0.999162
	XLOC_023127	LOC101906072	NC_037346.1:14035730-14040415	1.45322	1.03135	-0.49	Yes	0.09895	0.999162
	XLOC_006768	PHLDA1	NC_037332.1:5573897-5575874	6.90129	4.98752	-0.47	Yes	0.0991	0.999162
	XLOC_021127	MLXIP	NC_037344.1:53223798-53284518	2.4699	3.23212	0.39	Yes	0.0991	0.999162
	XLOC_024051	FLOT2	NC_037346.1:20251608-20269106	20.2468	15.7313	-0.36	Yes	0.09915	0.999162
	XLOC_022576	RASGRP4	NC_037345.1:48215439-48229190	0.774402	1.24336	0.68	Yes	0.09925	0.999162
	XLOC_017575	MTBP	NC_037341.1:81786822-81864708	1.21926	1.74445	0.52	Yes	0.09935	0.999162
	XLOC_027962	BOLA	NC_037350.1:28720498-28724353	135.472	104.567	-0.37	Yes	0.0995	0.999162
	XLOC_025632	GEMIN2	NC_037348.1:49119026-49140945	2.86976	1.93987	-0.56	Yes	0.0996	0.999162
	XLOC_025714	EVL	NC_037348.1:64942134-65089665	14.2666	18.3148	0.36	Yes	0.0998	0.999162
	XLOC_025171	FST	NC_037347.1:25581177-25586895	1.92013	1.2246	-0.65	Yes	0.09995	0.999162
	XLOC_015350	EXD3	NC_037338.1:106327725-106405196	0.941987	1.36979	0.54	Yes	0.10005	0.999162
	XLOC_007771	TBCK	NC_037333.1:18865253-19074244	5.70398	4.34809	-0.39	Yes	0.1001	0.999162
	XLOC_006497	LOC509972	NC_037332.1:100117120-100146822	1.38934	1.87154	0.43	Yes	0.10015	0.999162
	XLOC_030863	ZNF25	NC_037355.1:13021223-13050052	2.30226	1.73435	-0.41	Yes	0.10025	0.999162
	XLOC_003882	RHBG	NC_037330.1:14441108-14453884	8.71111	11.4661	0.4	Yes	0.10025	0.999162
	XLOC_003352	PIGK	NC_037330.1:67430530-67567425	16.1455	12.6023	-0.36	Yes	0.10025	0.999162
	XLOC_000824	CPOX	NC_037328.1:42888155-42901415	35.2311	27.8585	-0.34	Yes	0.1003	0.999162
	XLOC_002816	F11R	NC_037330.1:8463852-8488978	51.9978	40.9425	-0.34	Yes	0.1003	0.999162
	XLOC_024842	CD180	NC_037347.1:12417907-12432402	2.7511	1.95056	-0.5	Yes	0.10035	0.999162
	XLOC_029341	CLCN7	NC_037352.1:1138162-1158736	7.40822	9.56838	0.37	Yes	0.1004	0.999162
	XLOC_031040	AGT	NC_037355.1:45757543-45766377	147.58	191.535	0.38	Yes	0.10045	0.999162
	XLOC_021785	CATSPERG	NC_037345.1:48146509-48177540	2.44185	1.7948	-0.44	Yes	0.10055	0.999162
	XLOC_017206	OPLAH	NC_037341.1:759977-777456	1.84349	2.59151	0.49	Yes	0.10065	0.999162
	XLOC_020981	USP38	NC_037344.1:14684120-14716484	12.1681	9.65428	-0.33	Yes	0.10065	0.999162
	XLOC_026579	LAMB2	NC_037349.1:50883579-50897890	1.02472	1.45022	0.5	Yes	0.1009	0.999162
	XLOC_022450	LCAT,PSMB10	NC_037345.1:35417745-35425011	171.913	224.058	0.38	Yes	0.10155	0.999162
	XLOC_002780	TMCO1	NC_037330.1:3105831-3191075	43.1775	34.2763	-0.33	Yes	0.10155	0.999162
	XLOC_026950	APEH	NC_037349.1:50515196-50523749	23.4086	29.384	0.33	Yes	0.10165	0.999162
	XLOC_027036	LOC781982	NC_037349.1:57208618-57253574	22.1542	31.6976	0.52	Yes	0.10185	0.999162
	XLOC_026846	MITF	NC_037349.1:31614653-31843514	9.35983	7.42131	-0.33	Yes	0.10185	0.999162
	XLOC_006560	IFFO1	NC_037332.1:103857404-103869612	1.80436	2.69662	0.58	Yes	0.10195	0.999162
	XLOC_001912	ZBTB8OS	NC_037329.1:120986506-121002878	5.99978	4.36701	-0.46	Yes	0.10215	0.999162
	XLOC_021313	LOC504730	NC_037344.1:70749280-70749883	1.60585	0.378561	-2.08	Yes	0.10225	0.999162
	XLOC_022901	LOC104968479,LOC618456	NC_037345.1:60400175-60571083	4.96181	7.96879	0.68	Yes	0.1023	0.999162
	XLOC_002307	LOC107132255	NC_037329.1:47961934-48181273	7.26365	4.60382	-0.66	Yes	0.1023	0.999162
	XLOC_009766	LOC112447329	NC_037334.1:7984558-7986513	3.23052	2.33076	-0.47	Yes	0.1025	0.999162
	XLOC_024133	TRPV3	NC_037346.1:24239067-24273737	0.541134	0.812395	0.59	Yes	0.10255	0.999162
	XLOC_025561	RPP25	NC_037348.1:33752969-33758827	0.753129	0.477683	-0.66	Yes	0.10265	0.999162
	XLOC_011646	AKNA	NC_037335.1:103556545-103615506	0.953795	1.33644	0.49	Yes	0.1027	0.999162
	XLOC_001006	AHSG	NC_037328.1:80611856-80624560	786.01	1157.9	0.56	Yes	0.10275	0.999162
	XLOC_032593	HMGN5	NC_037357.1:71422771-71433958	1.34334	0.938812	-0.52	Yes	0.10275	0.999162
	XLOC_002500	IHH	NC_037329.1:107001061-107006924	9.02281	11.7515	0.38	Yes	0.1029	0.999162
	XLOC_015401	LOC112449177	NC_037339.1:16312398-16346892	4.63919	0	NegInf	Yes	0.10295	0.999162
	XLOC_029895	ABCC2	NC_037353.1:20743664-20819108	77.6793	56.9328	-0.45	Yes	0.1033	0.999162
	XLOC_012553	EPB41L4A	NC_037337.1:1518026-1814679	1.78758	1.17572	-0.6	Yes	0.1035	0.999162
	XLOC_002798	FCGR3A	NC_037330.1:8000268-8009070	23.7335	18.4807	-0.36	Yes	0.1037	0.999162
	XLOC_018508	C15H11orf74	NC_037342.1:67019941-67089357	5.93761	4.27169	-0.48	Yes	0.10375	0.999162
	XLOC_023281	SCIMP	NC_037346.1:26248210-26319463	4.66769	3.5614	-0.39	Yes	0.1038	0.999162
	XLOC_029331	LMF1	NC_037352.1:725401-777060	8.74626	11.6429	0.41	Yes	0.10395	0.999162
	XLOC_019755	MEGF6	NC_037343.1:49436559-49537594	0.867343	1.23565	0.51	Yes	0.10405	0.999162
	XLOC_010328	HARS	NC_037334.1:51803875-51817044	11.3286	8.90059	-0.35	Yes	0.1041	0.999162
	XLOC_002107	MYO7B	NC_037329.1:4886927-4990294	0.86751	0.593978	-0.55	Yes	0.10415	0.999162
	XLOC_017491	PABPC1	NC_037341.1:63625777-63643551	82.172	107.303	0.38	Yes	0.1042	0.999162
	XLOC_026961	P4HTM	NC_037349.1:50983768-50997485	0.62921	1.07552	0.77	Yes	0.10425	0.999162
	XLOC_024348	ATP5MC1	NC_037346.1:37618773-37621538	123.539	97.1543	-0.35	Yes	0.10425	0.999162
	XLOC_019174	ANAPC15	NC_037342.1:51742234-51745535	7.28551	5.29324	-0.46	Yes	0.1043	0.999162
	XLOC_000570	AMOTL2	NC_037328.1:134947948-134965878	5.74275	7.34656	0.36	Yes	0.1044	0.999162
	XLOC_016261	IDI1	NC_037340.1:46325274-46328402	55.5917	70.5115	0.34	Yes	0.1047	0.999162
	XLOC_030428	LOC104976042	NC_037354.1:8103461-8160849	0.751142	0.254178	-1.56	Yes	0.1048	0.999162
	XLOC_025678	UBR7	NC_037348.1:57831035-57847915	4.50013	5.79371	0.36	Yes	0.10505	0.999162
	XLOC_017373	RRS1	NC_037341.1:30687059-30688825	3.00508	2.14748	-0.48	Yes	0.10515	0.999162
	XLOC_018987	OLFML1	NC_037342.1:45220564-45250906	4.60626	3.48773	-0.4	Yes	0.10515	0.999162
	XLOC_009142	TSPAN17	NC_037334.1:38116108-38126408	12.3504	9.45743	-0.39	Yes	0.10515	0.999162
	XLOC_010089	PRRC1	NC_037334.1:26140271-26467627	18.9969	15.0041	-0.34	Yes	0.1052	0.999162
	XLOC_015447	POSTN	NC_037339.1:24219115-24254425	30.9127	24.3433	-0.34	Yes	0.1053	0.999162
	XLOC_005755	KEL	NC_037331.1:106252824-106278892	2.86334	8.30012	1.54	Yes	0.1054	0.999162
	XLOC_003643	UGT1A1,UGT1A6	NC_037330.1:113301529-113425179	242.536	358.949	0.57	Yes	0.1054	0.999162
	XLOC_012905	LOC112448627	NC_037337.1:39332897-39333061	17.2257	8.66896	-0.99	Yes	0.10585	0.999162
	XLOC_019300	PACSIN3	NC_037342.1:77074000-77083938	14.6467	18.7108	0.35	Yes	0.106	0.999162
	XLOC_010935	LOC104969408	NC_037335.1:76030806-76063803	0.13141	1.30724	3.31	Yes	0.1062	0.999162
	XLOC_018521	HSD17B12	NC_037342.1:73781338-73958778	32.7646	26.0046	-0.33	Yes	0.1063	0.999162
	XLOC_011463	B4GALT1	NC_037335.1:74861231-74914405	26.8704	21.3602	-0.33	Yes	0.10635	0.999162
	XLOC_007567	CBX6,NPTXR	NC_037332.1:110424111-110475476	1.82777	2.52191	0.46	Yes	0.1064	0.999162
	XLOC_011812	TRAF3IP2	NC_037336.1:38819869-38864694	3.5627	2.59865	-0.46	Yes	0.1064	0.999162
	XLOC_023484	SCRN2	NC_037346.1:38623126-38626863	2.63677	3.79237	0.52	Yes	0.10655	0.999162
	XLOC_009669	ARF1	NC_037334.1:3001504-3019563	40.5225	32.2414	-0.33	Yes	0.10655	0.999162
	XLOC_022680	CEACAM20,ZNF180	NC_037345.1:52297463-52339739	1.51624	2.04503	0.43	Yes	0.1067	0.999162
	XLOC_016917	RTEL1	NC_037340.1:54056132-54076929	2.09258	2.78874	0.41	Yes	0.10685	0.999162
	XLOC_028868	LOC100847890	NC_037352.1:2303843-2316777	48.0099	37.223	-0.37	Yes	0.10695	0.999162
	XLOC_012167	PGM3	NC_037336.1:23089375-23115794	3.22986	2.33566	-0.47	Yes	0.1074	0.999162
	XLOC_008986	RPS28	NC_037334.1:16968060-16969193	151.009	191.342	0.34	Yes	0.1074	0.999162
	XLOC_000352	CLCN2	NC_037328.1:82829923-82853140	2.11988	1.40792	-0.59	Yes	0.1075	0.999162
	XLOC_024060	GIT1	NC_037346.1:20828255-20843940	1.48162	2.08621	0.49	Yes	0.1075	0.999162
	XLOC_013058	PELI2	NC_037337.1:68531910-68731213	0.899426	1.24915	0.47	Yes	0.1078	0.999162
	XLOC_019763	PEX10	NC_037343.1:50437148-50442761	7.9911	10.3082	0.37	Yes	0.1079	0.999162
	XLOC_021962	LOC101903281	NC_037345.1:55411007-55427036	4.02096	5.14403	0.36	Yes	0.1081	0.999162
	XLOC_018575	LOC785997	NC_037342.1:78180946-78181926	1.18029	0.653456	-0.85	Yes	0.10845	0.999162
	XLOC_001478	FKBP7	NC_037329.1:18418662-18426423	7.32781	5.34175	-0.46	Yes	0.1085	0.999162
	XLOC_011476	CNTFR	NC_037335.1:75920611-75958539	0.493171	0.797854	0.69	Yes	0.10875	0.999162
	XLOC_008764	SLC35E1	NC_037334.1:6455445-6474174	10.7733	8.56316	-0.33	Yes	0.10875	0.999162
	XLOC_030969	ZMIZ1	NC_037355.1:34793968-34945125	1.94467	2.5432	0.39	Yes	0.1091	0.999162
	XLOC_014239	KRCC1	NC_037338.1:47993838-48008160	21.2255	16.837	-0.33	Yes	0.1091	0.999162
	XLOC_029367	ECI1	NC_037352.1:1765100-1777754	97.0604	122.544	0.34	Yes	0.10915	0.999162
	XLOC_009652	CANX	NC_037334.1:1607056-1640391	96.9345	73.2522	-0.4	Yes	0.10935	0.999162
	XLOC_000734	IFNAR1	NC_037328.1:2189895-2218344	34.8278	27.6179	-0.33	Yes	0.1095	0.999162
	XLOC_020482	ELF3	NC_037343.1:80502940-80508000	3.73359	2.65366	-0.49	Yes	0.1096	0.999162
	XLOC_032121	PC	NC_037356.1:44862566-44965332	33.1847	25.5293	-0.38	Yes	0.10965	0.999162
	XLOC_021804	SAMD4B	NC_037345.1:49050215-49086406	2.18379	2.93371	0.43	Yes	0.1098	0.999162
	XLOC_030168	FRAT2	NC_037353.1:18576524-18580046	1.32681	1.90427	0.52	Yes	0.11	0.999162
	XLOC_018120	TRAPPC4	NC_037342.1:29590520-29594196	27.1114	21.1673	-0.36	Yes	0.11	0.999162
	XLOC_014515	STXBP1	NC_037338.1:98313551-98381904	1.79839	2.44926	0.45	Yes	0.1102	0.999162
	XLOC_008502	CXCL10	NC_037333.1:90865406-91043062	10.7587	4.6123	-1.22	Yes	0.1103	0.999162
	XLOC_012422	HIVEP2	NC_037336.1:80195041-80415334	3.7007	4.65437	0.33	Yes	0.1103	0.999162
	XLOC_026845	LOC107131675	NC_037349.1:31589662-31598385	1.24886	0.903901	-0.47	Yes	0.1104	0.999162
	XLOC_006039	ARF3	NC_037332.1:30855777-30871065	18.6862	14.4978	-0.37	Yes	0.1105	0.999162
	XLOC_014061	LOC112448753	NC_037338.1:13410803-13413495	0.826494	0.372112	-1.15	Yes	0.1107	0.999162
	XLOC_008646	NSD2	NC_037333.1:116640559-116719873	3.11749	4.02722	0.37	Yes	0.11075	0.999162
	XLOC_022846	LOC512863	NC_037345.1:57642686-57662370	4.07841	5.5993	0.46	Yes	0.1108	0.999162
	XLOC_011972	HEBP2	NC_037336.1:76189338-76196894	11.5236	8.90416	-0.37	Yes	0.1108	0.999162
	XLOC_006421	GYS2	NC_037332.1:88602374-88658597	37.6703	48.1496	0.35	Yes	0.1108	0.999162
	XLOC_021345	UBE2L3	NC_037344.1:72128566-72153607	20.8311	16.2093	-0.36	Yes	0.1109	0.999162
	XLOC_025103	NAIP	NC_037347.1:10145061-10224445	7.91163	5.50432	-0.52	Yes	0.111	0.999162
	XLOC_005377	RPA3	NC_037331.1:15692487-15695744	12.8795	9.37983	-0.46	Yes	0.11105	0.999162
	XLOC_013592	BMF	NC_037337.1:35736075-35757232	1.80704	2.41164	0.42	Yes	0.11105	0.999162
	XLOC_023196	TRAF4	NC_037346.1:20164969-20171062	9.60109	12.3855	0.37	Yes	0.11105	0.999162
	XLOC_031025	2020-03-08	NC_037355.1:44228054-44339177	7.40725	9.34798	0.34	Yes	0.11105	0.999162
	XLOC_002562	PDE6D	NC_037329.1:119443674-119498744	4.64173	3.17686	-0.55	Yes	0.1111	0.999162
	XLOC_012002	STXBP5	NC_037336.1:84277915-84666332	6.44975	5.02453	-0.36	Yes	0.1113	0.999162
	XLOC_026959	NDUFAF3	NC_037349.1:50968486-50972548	18.248	13.2539	-0.46	Yes	0.11145	0.999162
	XLOC_006034	KMT2D	NC_037332.1:30759458-30799358	4.36673	5.52458	0.34	Yes	0.11145	0.999162
	XLOC_030114	ATAD1	NC_037353.1:9379273-9443626	20.7273	16.458	-0.33	Yes	0.1117	0.999162
	XLOC_011441	STC1	NC_037335.1:70977492-70990673	0.682073	1.03521	0.6	Yes	0.11175	0.999162
	XLOC_020749	COX6A1	NC_037344.1:62744135-62746010	126.251	101.063	-0.32	Yes	0.11185	0.999162
	XLOC_014574	PRRC2B	NC_037338.1:101537100-101621562	5.98465	7.54949	0.34	Yes	0.11195	0.999162
	XLOC_023411	TOM1L2	NC_037346.1:34556873-34628410	3.86911	5.05432	0.39	Yes	0.112	0.999162
	XLOC_012987	LOC101904374	NC_037337.1:57590859-57596737	1.34288	2.06669	0.62	Yes	0.1123	0.999162
	XLOC_004383	PGM1	NC_037330.1:81912493-81978206	63.0241	80.255	0.35	Yes	0.1123	0.999162
	XLOC_007617	CYB5R3	NC_037332.1:113474019-113498718	78.8625	100.472	0.35	Yes	0.11245	0.999162
	XLOC_021686	NUDT19	NC_037345.1:43166308-43178015	6.09188	4.30382	-0.5	Yes	0.1125	0.999162
	XLOC_017858	FZD6	NC_037341.1:61176389-61212905	3.63927	2.78813	-0.38	Yes	0.11255	0.999162
	XLOC_033387	PIN4	NC_037357.1:78475620-78484845	8.90295	12.3674	0.47	Yes	0.1126	0.999162
	XLOC_012072	SLC22A1	NC_037336.1:96309291-96352834	118.735	160.482	0.43	Yes	0.1129	0.999162
	XLOC_009096	P4HA2	NC_037334.1:22147016-22218092	4.14361	3.10055	-0.42	Yes	0.11295	0.999162
	XLOC_029281	TTYH3	NC_037352.1:40726057-40751352	6.3459	8.18331	0.37	Yes	0.11295	0.999162
	XLOC_016129	OPTN	NC_037340.1:27800736-27841110	33.2559	26.3146	-0.34	Yes	0.113	0.999162
	XLOC_018417	ATG16L2	NC_037342.1:52351637-52372262	1.73851	2.30581	0.41	Yes	0.11315	0.999162
	XLOC_009091	2020-09-08	NC_037334.1:21564898-21591951	4.91589	3.67638	-0.42	Yes	0.1132	0.999162
	XLOC_010639	CDKN2A	NC_037335.1:22096796-22121625	1.85732	1.02972	-0.85	Yes	0.1135	0.999162
	XLOC_012291	LOC112448129	NC_037336.1:51077714-51079934	0.844482	3.1725	1.91	Yes	0.1138	0.999162
	XLOC_024292	PRPSAP2	NC_037346.1:34270922-34296478	8.62855	6.38265	-0.43	Yes	0.1138	0.999162
	XLOC_027152	PIM1	NC_037350.1:11066554-11071948	8.87595	6.89863	-0.36	Yes	0.11385	0.999162
	XLOC_011505	GAS1	NC_037335.1:80130071-80132470	1.51087	2.22055	0.56	Yes	0.114	0.999162
	XLOC_032066	SF1	NC_037356.1:43002793-43016716	22.0551	27.5882	0.32	Yes	0.114	0.999162
	XLOC_027659	LOC112443728	NC_037350.1:50632914-50640348	3.65608	2.88628	-0.34	Yes	0.11405	0.999162
	XLOC_011818	DDO	NC_037336.1:39796361-39813956	7.34054	9.42939	0.36	Yes	0.1141	0.999162
	XLOC_025541	RCN2	NC_037348.1:32049172-32067326	10.9627	8.37039	-0.39	Yes	0.1143	0.999162
	XLOC_029235	KPNA7	NC_037352.1:37123012-37150162	0.846631	0.510244	-0.73	Yes	0.11445	0.999162
	XLOC_014530	URM1	NC_037338.1:98967373-98984644	4.59237	3.48171	-0.4	Yes	0.1145	0.999162
	XLOC_013051	LGALS3,SCN3B	NC_037337.1:67611547-67629447	5.17464	3.59616	-0.53	Yes	0.1146	0.999162
	XLOC_021281	SF3A1	NC_037344.1:69345109-69364407	5.84633	7.40967	0.34	Yes	0.1147	0.999162
	XLOC_027070	ALDH1L1	NC_037349.1:60550586-60578481	171.513	232.977	0.44	Yes	0.1153	0.999162
	XLOC_022787	IRF3	NC_037345.1:56062453-56068033	15.1928	11.9127	-0.35	Yes	0.11545	0.999162
	XLOC_018668	LOC112441662	NC_037342.1:81213087-81221964	1.68319	1.17102	-0.52	Yes	0.1155	0.999162
	XLOC_008975	PET100	NC_037334.1:16474578-16478344	34.3925	25.8644	-0.41	Yes	0.1155	0.999162
	XLOC_020740	TMEM116	NC_037344.1:62142194-62179828	2.083	1.36123	-0.61	Yes	0.11555	0.999162
	XLOC_024991	ANKH	NC_037347.1:58307526-58477499	8.77188	6.89104	-0.35	Yes	0.11565	0.999162
	XLOC_006746	NCAPH2	NC_037332.1:119812304-119822276	3.30403	4.51959	0.45	Yes	0.1157	0.999162
	XLOC_024350	CALCOCO2	NC_037346.1:37678758-37702488	19.7595	15.802	-0.32	Yes	0.1157	0.999162
	XLOC_028260	BPHL	NC_037350.1:50529751-50551563	26.6196	33.5128	0.33	Yes	0.1158	0.999162
	XLOC_010891	SORBS3	NC_037335.1:69848680-69878598	9.63305	12.2379	0.35	Yes	0.11585	0.999162
	XLOC_009916	KEAP1	NC_037334.1:15009367-15018662	9.48744	11.9906	0.34	Yes	0.116	0.999162
	XLOC_007279	LOC112446723	NC_037332.1:71735908-71738065	4.51219	5.94627	0.4	Yes	0.11615	0.999162
	XLOC_010248	ATP8B3	NC_037334.1:44124706-44130466	13.9732	17.7113	0.34	Yes	0.1162	0.999162
	XLOC_006276	AMDHD1	NC_037332.1:60222914-60270672	32.3269	40.8093	0.34	Yes	0.1163	0.999162
	XLOC_003194	DENND2D	NC_037330.1:32204971-32226348	4.45333	3.3339	-0.42	Yes	0.1166	0.999162
	XLOC_022436	LOC525426	NC_037345.1:34841302-34855492	0.723832	0.421712	-0.78	Yes	0.1167	0.999162
	XLOC_033504	LOC107132070	NC_037357.1:92012524-92018236	0.420935	0.829774	0.98	Yes	0.11695	0.999162
	XLOC_034104	LOC112445665	NW_020191436.1:18306-21565	0.540015	1.08491	1.01	Yes	0.11715	0.999162
	XLOC_004157	CHIA	NC_037330.1:32071070-32091157	233.417	177.376	-0.4	Yes	0.11735	0.999162
	XLOC_026868	C22H3orf14	NC_037349.1:38978147-38992728	1.36017	0.851694	-0.68	Yes	0.1174	0.999162
	XLOC_005582	MPP6	NC_037331.1:71088379-71303685	11.3937	14.4606	0.34	Yes	0.1175	0.999162
	XLOC_032666	RP2	NC_037357.1:85226520-85275104	2.21136	1.49163	-0.57	Yes	0.11755	0.999162
	XLOC_032808	CXHXorf38	NC_037357.1:102845044-102868086	3.01704	2.28604	-0.4	Yes	0.1176	0.999162
	XLOC_004861	BCAP29	NC_037331.1:48591445-48644225	11.6418	8.96917	-0.38	Yes	0.11785	0.999162
	XLOC_009531	LOC104968964	NC_037334.1:77904574-77904966	0.422383	1.30709	1.63	Yes	0.118	0.999162
	XLOC_010342	PCDH12	NC_037334.1:53008891-53021807	2.84108	3.69023	0.38	Yes	0.11805	0.999162
	XLOC_010230	RNF126	NC_037334.1:43262683-43270809	6.21691	8.47156	0.45	Yes	0.1181	0.999162
	XLOC_017175	BCAS1	NC_037340.1:81425068-81490883	5.64071	3.89876	-0.53	Yes	0.1182	0.999162
	XLOC_005632	TSPAN12	NC_037331.1:85288745-85355520	8.79554	11.1004	0.34	Yes	0.1183	0.999162
	XLOC_000083	APP	NC_037328.1:10231705-10544228	34.7222	27.6604	-0.33	Yes	0.1184	0.999162
	XLOC_028870	FLYWCH1	NC_037352.1:2338718-2366051	2.32839	3.07527	0.4	Yes	0.1185	0.999162
	XLOC_001595	NMI	NC_037329.1:44825910-44846381	10.5506	8.18154	-0.37	Yes	0.1186	0.999162
	XLOC_022995	ZNF470	NC_037345.1:63864036-63872963	0.71677	1.06322	0.57	Yes	0.11885	0.999162
	XLOC_023214	LOC101904701	NC_037346.1:21288233-21323579	2.56882	1.90604	-0.43	Yes	0.11885	0.999162
	XLOC_031022	LOC112444797	NC_037355.1:44015236-44035983	407.728	593.306	0.54	Yes	0.11895	0.999162
	XLOC_014231	LOC112448784	NC_037338.1:47218135-47219130	1.32859	2.33108	0.81	Yes	0.119	0.999162
	XLOC_002748	CROCC	NC_037329.1:135617135-135668619	0.940814	1.30941	0.48	Yes	0.119	0.999162
	XLOC_011565	LOC101906606	NC_037335.1:91266368-91276814	5.7113	7.86866	0.46	Yes	0.11905	0.999162
	XLOC_022306	C18H16orf74	NC_037345.1:11690855-11720673	0.432079	0.837051	0.95	Yes	0.11955	0.999162
	XLOC_022798	NAPSA	NC_037345.1:56508521-56516921	0.378198	0.71936	0.93	Yes	0.11965	0.999162
	XLOC_002146	ITGA4	NC_037329.1:15083579-15175364	3.59907	2.75473	-0.39	Yes	0.11965	0.999162
	XLOC_019924	PLXNA2	NC_037343.1:75115599-75353862	1.18269	1.68236	0.51	Yes	0.1197	0.999162
	XLOC_026736	OSBPL10	NC_037349.1:6157109-6499724	2.28533	1.68338	-0.44	Yes	0.11975	0.999162
	XLOC_014341	FNDC4	NC_037338.1:72156481-72232646	2.09255	0.873651	-1.26	Yes	0.1198	0.999162
	XLOC_030152	LOC522146	NC_037353.1:16636431-16694176	0.521451	0.840218	0.69	Yes	0.1202	0.999162
	XLOC_017002	FOXS1	NC_037340.1:61378624-61379933	1.09229	1.78263	0.71	Yes	0.12025	0.999162
	XLOC_015438	MRPS31	NC_037339.1:21839929-21865293	5.00261	3.69438	-0.44	Yes	0.1204	0.999162
	XLOC_015769	DHRS12	NC_037339.1:21205818-21246484	13.8883	17.7394	0.35	Yes	0.1204	0.999162
	XLOC_033940	LOC101902555	NW_020190994.1:345823-517014	0.643396	0.425519	-0.6	Yes	0.12045	0.999162
	XLOC_030452	C27H4orf47	NC_037354.1:15673722-15689113	0.777817	0.498638	-0.64	Yes	0.1205	0.999162
	XLOC_022540	HSPB6	NC_037345.1:46466908-46469475	0.797923	1.32565	0.73	Yes	0.12055	0.999162
	XLOC_023575	IFI35	NC_037346.1:43030231-43043997	11.1274	8.47359	-0.39	Yes	0.12065	0.999162
	XLOC_000030	DNAJC28	NC_037328.1:2027618-2032062	3.63972	4.62999	0.35	Yes	0.12065	0.999162
	XLOC_024753	APOH	NC_037346.1:62611656-62624442	1690.87	2654.65	0.65	Yes	0.1207	0.999162
	XLOC_002770	CREG1	NC_037330.1:1148811-1160255	179.691	137.616	-0.38	Yes	0.12085	0.999162
	XLOC_009494	SGCD	NC_037334.1:66907513-68019302	1.48486	0.954007	-0.64	Yes	0.1211	0.999162
	XLOC_027534	LOC787269	NC_037350.1:31829218-31843431	22.3119	17.946	-0.31	Yes	0.1211	0.999162
	XLOC_005852	THAP2	NC_037332.1:1294219-1310926	3.87179	3.01936	-0.36	Yes	0.1212	0.999162
	XLOC_009595	LOC100138833	NC_037334.1:95724861-95726389	0.526104	0.8793	0.74	Yes	0.1216	0.999162
	XLOC_004179	LOC107132300	NC_037330.1:33747761-33759113	3.22788	4.64825	0.53	Yes	0.1216	0.999162
	XLOC_010933	GALT	NC_037335.1:76012656-76016118	16.8615	21.4732	0.35	Yes	0.1216	0.999162
	XLOC_023338	KDM6B	NC_037346.1:27523902-27545340	1.98241	2.5912	0.39	Yes	0.12195	0.999162
	XLOC_017327	PPDPFL	NC_037341.1:19981880-19986372	25.1172	20.2327	-0.31	Yes	0.12195	0.999162
	XLOC_024003	TMEM98	NC_037346.1:17287823-17300858	8.28994	6.27332	-0.4	Yes	0.122	0.999162
	XLOC_019722	LOC107131287	NC_037343.1:44378232-44407097	1.11885	1.6717	0.58	Yes	0.12205	0.999162
	XLOC_029054	KDM8	NC_037352.1:24778526-24800714	1.05714	0.661444	-0.68	Yes	0.12235	0.999162
	XLOC_006829	UBE2N	NC_037332.1:23214334-23255510	12.3487	9.53864	-0.37	Yes	0.12245	0.999162
	XLOC_012615	LOC112448637	NC_037337.1:12242072-12242188	525.725	766.678	0.54	Yes	0.1226	0.999162
	XLOC_019461	PATL1	NC_037342.1:82825435-82859541	5.43381	6.85845	0.34	Yes	0.1229	0.999162
	XLOC_001420	LIMS2	NC_037329.1:4842283-4886381	13.9051	17.6171	0.34	Yes	0.1231	0.999162
	XLOC_019061	TRIM6	NC_037342.1:47918302-47937195	5.33037	4.05882	-0.39	Yes	0.12315	0.999162
	XLOC_028195	E2F3	NC_037350.1:37485135-37569476	2.7043	2.06866	-0.39	Yes	0.1235	0.999162
	XLOC_021385	ST3GAL2	NC_037345.1:1678016-1725467	7.91981	9.9487	0.33	Yes	0.1235	0.999162
	XLOC_016939	OSBPL2	NC_037340.1:54953110-54989575	11.8322	9.42206	-0.33	Yes	0.12355	0.999162
	XLOC_005466	ORC5	NC_037331.1:45330006-45418109	11.9194	9.46309	-0.33	Yes	0.1237	0.999162
	XLOC_022997	ZNF835	NC_037345.1:63907934-63914769	0.527202	0.813017	0.62	Yes	0.124	0.999162
	XLOC_011026	FKTN,TAL2	NC_037335.1:95348542-95444795	2.01019	1.52392	-0.4	Yes	0.12405	0.999162
	XLOC_017592	COMMD5	NC_037341.1:344618-349773	3.38042	5.19745	0.62	Yes	0.12415	0.999162
	XLOC_002694	LOC112443416	NC_037329.1:130177993-130181209	2.01513	1.49215	-0.43	Yes	0.1243	0.999162
	XLOC_008344	SMIM14	NC_037333.1:58629737-58774448	192.421	139.482	-0.46	Yes	0.1244	0.999162
	XLOC_019883	ODR4	NC_037343.1:67461844-67498397	9.07395	7.11587	-0.35	Yes	0.1244	0.999162
	XLOC_002834	COPA	NC_037330.1:9350589-9394691	40.1526	31.7955	-0.34	Yes	0.1245	0.999162
	XLOC_022179	LOC787287	NC_037345.1:63808186-63820771	1.06445	1.44985	0.45	Yes	0.1246	0.999162
	XLOC_028059	HIST1H2AJ	NC_037350.1:31001740-31002229	2.07573	1.02613	-1.02	Yes	0.1247	0.999162
	XLOC_001421	IWS1	NC_037329.1:5012262-5059770	8.6888	6.98	-0.32	Yes	0.1247	0.999162
	XLOC_009451	ARHGEF37	NC_037334.1:60928102-60982278	4.74515	3.6162	-0.39	Yes	0.1249	0.999162
	XLOC_003580	LOC112446146	NC_037330.1:106589749-106930676	1.76973	0	NegInf	Yes	0.1251	0.999162
	XLOC_011563	ALDOB,TMEM246	NC_037335.1:91142798-91232010	798.644	1202.79	0.59	Yes	0.12515	0.999162
	XLOC_006945	LOC107132475	NC_037332.1:31048494-31054184	0.698175	0.359088	-0.96	Yes	0.1252	0.999162
	XLOC_032260	SH2D1A	NC_037357.1:8634599-8655432	0.758345	1.28295	0.76	Yes	0.1252	0.999162
	XLOC_017590	ZNF34	NC_037341.1:307174-318692	5.09308	6.45433	0.34	Yes	0.1253	0.999162
	XLOC_020991	MGST2	NC_037344.1:18024426-18062298	39.8519	32.0808	-0.31	Yes	0.12535	0.999162
	XLOC_024590	METRNL	NC_037346.1:49624451-49639613	2.60104	3.74253	0.52	Yes	0.12545	0.999162
	XLOC_017629	LY6E	NC_037341.1:1422651-1426356	3.23178	4.71973	0.55	Yes	0.1256	0.999162
	XLOC_018985	LOC112441695	NC_037342.1:45031662-45031769	0	14.8838	Inf	Yes	0.1257	0.999162
	XLOC_002452	IDH1	NC_037329.1:96510380-96531400	68.5158	88.2044	0.36	Yes	0.1257	0.999162
	XLOC_012915	LOC112448446	NC_037337.1:42870886-42994836	2.89199	2.21946	-0.38	Yes	0.1258	0.999162
	XLOC_024652	C1QTNF1	NC_037346.1:53359818-53384263	12.4707	15.5678	0.32	Yes	0.12585	0.999162
	XLOC_034232	LOC112445749	NW_020192012.1:3412-74384	0.83642	0.524687	-0.67	Yes	0.12595	0.999162
	XLOC_024157	WSCD1	NC_037346.1:25639425-25687099	0.575796	0.900083	0.64	Yes	0.12595	0.999162
	XLOC_014849	LOC112448940	NC_037338.1:29129145-29129250	12.8354	0	NegInf	Yes	0.126	0.999162
	XLOC_015321	LOC112448934	NC_037338.1:104886414-104886540	3.04567	0	NegInf	Yes	0.126	0.999162
	XLOC_029754	CHST12	NC_037352.1:40822327-40846797	1.19665	0.785658	-0.61	Yes	0.12615	0.999162
	XLOC_014216	SLC20A1	NC_037338.1:46348101-46366274	16.2738	12.8952	-0.34	Yes	0.1264	0.999162
	XLOC_020687	CAMKK2	NC_037344.1:53870707-53923317	6.89375	8.54498	0.31	Yes	0.12655	0.999162
	XLOC_006870	PCBP2	NC_037332.1:26541038-26562413	86.2954	108.006	0.32	Yes	0.12675	0.999162
	XLOC_012300	UFL1	NC_037336.1:53246517-53314281	10.3466	8.27359	-0.32	Yes	0.12675	0.999162
	XLOC_012673	DHRS1	NC_037337.1:20871320-20884170	29.7783	37.4645	0.33	Yes	0.127	0.999162
	XLOC_009885	LOC101906266	NC_037334.1:13662772-13663728	1.37519	0.825972	-0.74	Yes	0.1277	0.999162
	XLOC_030898	SIRT1	NC_037355.1:24405437-24432036	4.97817	6.3342	0.35	Yes	0.12785	0.999162
	XLOC_019177	PDE2A	NC_037342.1:52131843-52228573	5.64813	7.08673	0.33	Yes	0.1279	0.999162
	XLOC_001623	CXCR4	NC_037329.1:61250148-61253862	0.892501	0.554217	-0.69	Yes	0.128	0.999162
	XLOC_021806	ZFP36	NC_037345.1:49101949-49104263	6.61477	8.97029	0.44	Yes	0.12815	0.999162
	XLOC_002583	HDAC1	NC_037329.1:121225597-121257595	14.9514	12.0188	-0.31	Yes	0.12815	0.999162
	XLOC_017138	PREX1	NC_037340.1:76840615-77021765	3.26855	4.1188	0.33	Yes	0.1286	0.999162
	XLOC_001466	LOC112443598	NC_037329.1:16217869-16217989	0	6.66165	Inf	Yes	0.1287	0.999162
	XLOC_026462	FAM19A4	NC_037349.1:32582454-32790690	1.4415	2.0813	0.53	Yes	0.1289	0.999162
	XLOC_006696	PNPLA3	NC_037332.1:114655403-114682773	1.31853	2.00356	0.6	Yes	0.1291	0.999162
	XLOC_028726	C24H18orf32	NC_037351.1:49142849-49148327	18.8841	14.6781	-0.36	Yes	0.1292	0.999162
	XLOC_015143	CPSF3	NC_037338.1:87980189-88013673	7.63684	6.06066	-0.33	Yes	0.12925	0.999162
	XLOC_017163	DPM1	NC_037340.1:78852505-78869898	23.5114	18.782	-0.32	Yes	0.12925	0.999162
	XLOC_009038	SEMA6B	NC_037334.1:19555092-19585511	0.843449	1.22788	0.54	Yes	0.1293	0.999162
	XLOC_019750	CEP104	NC_037343.1:49228244-49268553	2.96693	3.76541	0.34	Yes	0.1295	0.999162
	XLOC_001807	TTLL4	NC_037329.1:106689305-106706020	3.10446	3.9565	0.35	Yes	0.1297	0.999162
	XLOC_008230	TET2	NC_037333.1:19895944-20039487	7.2442	8.98769	0.31	Yes	0.1303	0.999162
	XLOC_005510	TES	NC_037331.1:52169880-52224938	2.37294	1.69825	-0.48	Yes	0.13035	0.999162
	XLOC_020223	PARK7	NC_037343.1:45400215-45417097	73.3583	59.1633	-0.31	Yes	0.13075	0.999162
	XLOC_003161	DENND2C	NC_037330.1:28661337-28754607	0.622536	0.864861	0.47	Yes	0.1308	0.999162
	XLOC_006883	IGFBP6	NC_037332.1:26878960-26883026	3.0105	4.5525	0.6	Yes	0.131	0.999162
	XLOC_020324	MRPS14	NC_037343.1:56248829-56268263	21.1062	16.0721	-0.39	Yes	0.131	0.999162
	XLOC_002623	ATP5IF1	NC_037329.1:125145439-125147684	86.5934	69.3092	-0.32	Yes	0.131	0.999162
	XLOC_019624	PSEN2	NC_037343.1:29846126-29872550	13.2837	10.5849	-0.33	Yes	0.13115	0.999162
	XLOC_027127	FANCE	NC_037350.1:9415908-9425061	0.857522	1.2529	0.55	Yes	0.1312	0.999162
	XLOC_010397	CCDC69	NC_037334.1:62434490-62469922	0.813557	1.16603	0.52	Yes	0.1312	0.999162
	XLOC_026126	SPTSSA	NC_037348.1:44882511-44901702	20.3738	15.9893	-0.35	Yes	0.13135	0.999162
	XLOC_009615	C7H5orf30	NC_037334.1:102269207-102290471	2.90967	2.13011	-0.45	Yes	0.1314	0.999162
	XLOC_021780	SIPA1L3	NC_037345.1:47751731-48022827	1.21615	1.60224	0.4	Yes	0.1314	0.999162
	XLOC_031566	OTUB1	NC_037356.1:42315650-42323036	12.1389	9.17064	-0.4	Yes	0.1314	0.999162
	XLOC_027636	SSR1	NC_037350.1:48004707-48034860	64.9868	51.6061	-0.33	Yes	0.1314	0.999162
	XLOC_004986	LOC100140586	NC_037331.1:76603709-76606719	1.62846	2.24601	0.46	Yes	0.1316	0.999162
	XLOC_020251	FAM213B	NC_037343.1:50307837-50310952	10.7182	14.5427	0.44	Yes	0.1317	0.999162
	XLOC_014151	CRIPT	NC_037338.1:29060634-29071529	10.8131	8.17044	-0.4	Yes	0.1317	0.999162
	XLOC_000263	DTX3L	NC_037328.1:66944421-66996322	8.27208	5.98169	-0.47	Yes	0.13175	0.999162
	XLOC_006224	MMP19	NC_037332.1:57426888-57433004	11.2592	8.99159	-0.32	Yes	0.13185	0.999162
	XLOC_009501	CYFIP2	NC_037334.1:68943162-69076708	1.08096	1.43525	0.41	Yes	0.1319	0.999162
	XLOC_022643	LOC100848940	NC_037345.1:50642916-50658962	0.477285	0.751936	0.66	Yes	0.13195	0.999162
	XLOC_003368	ANKRD13C	NC_037330.1:74830044-74832380	1.76019	2.4814	0.5	Yes	0.13195	0.999162
	XLOC_031718	SLC25A22	NC_037356.1:50567849-50574852	15.9619	20.1045	0.33	Yes	0.13195	0.999162
	XLOC_015725	NUFIP1	NC_037339.1:15118006-15157140	1.21477	1.73859	0.52	Yes	0.13215	0.999162
	XLOC_009294	SCAMP4	NC_037334.1:44211899-44237062	3.58677	4.76776	0.41	Yes	0.1322	0.999162
	XLOC_023442	COL1A1	NC_037346.1:36457700-36475647	1.8452	2.4554	0.41	Yes	0.1322	0.999162
	XLOC_003571	TRIT1	NC_037330.1:106204846-106248823	6.3483	8.05492	0.34	Yes	0.13235	0.999162
	XLOC_010307	SPATA24	NC_037334.1:50670488-50676007	4.79621	3.51866	-0.45	Yes	0.1324	0.999162
	XLOC_020188	PLOD1	NC_037343.1:41718739-41748319	13.0122	10.4741	-0.31	Yes	0.13245	0.999162
	XLOC_005712	PTN	NC_037331.1:100885723-100995407	5.11011	3.80111	-0.43	Yes	0.1326	0.999162
	XLOC_016396	TPX2	NC_037340.1:61285683-61342671	1.90944	1.4372	-0.41	Yes	0.1329	0.999162
	XLOC_026282	NUDT14	NC_037348.1:69532012-69539102	2.47153	3.96362	0.68	Yes	0.13295	0.999162
	XLOC_017459	SYBU	NC_037341.1:54704495-54833840	9.71802	12.1413	0.32	Yes	0.1331	0.999162
	XLOC_030271	ZDHHC6	NC_037353.1:32961572-32976664	6.79481	5.30551	-0.36	Yes	0.13315	0.999162
	XLOC_019736	KLHL21	NC_037343.1:46796647-46813319	3.60344	4.9116	0.45	Yes	0.1332	0.999162
	XLOC_032816	RPGR	NC_037357.1:104948556-105023308	0.759676	0.488841	-0.64	Yes	0.13325	0.999162
	XLOC_004355	CTH	NC_037330.1:74766634-74793764	8.89367	6.94175	-0.36	Yes	0.1334	0.999162
	XLOC_008584	ZNF518B	NC_037333.1:105481307-105499245	2.94073	2.33813	-0.33	Yes	0.1336	0.999162
	XLOC_005720	ZC3HAV1	NC_037331.1:102658099-102709343	24.1519	19.3838	-0.32	Yes	0.1338	0.999162
	XLOC_006884	TNS2	NC_037332.1:26903113-26921987	13.6247	16.9704	0.32	Yes	0.1339	0.999162
	XLOC_024462	KRT19	NC_037346.1:41731622-41735456	3.04992	2.1417	-0.51	Yes	0.13415	0.999162
	XLOC_004385	ALG6	NC_037330.1:82052234-82208246	5.75347	4.32201	-0.41	Yes	0.13415	0.999162
	XLOC_005294	AGAP3	NC_037331.1:113661743-113718325	1.55274	2.1584	0.48	Yes	0.13425	0.999162
	XLOC_004487	AKR1A1	NC_037330.1:100505184-100516929	54.1664	66.9728	0.31	Yes	0.13435	0.999162
	XLOC_029055	IL4R	NC_037352.1:24898782-24922680	10.9905	8.88617	-0.31	Yes	0.13435	0.999162
	XLOC_014283	LOC112448801	NC_037338.1:59674251-59750625	3.2092	4.21502	0.39	Yes	0.13445	0.999162
	XLOC_007113	ERBB3	NC_037332.1:57215782-57236737	30.4132	24.1882	-0.33	Yes	0.13445	0.999162
	XLOC_025108	RAD17	NC_037347.1:10341516-10375792	5.73525	4.52451	-0.34	Yes	0.13475	0.999162
	XLOC_025517	LOC100848886	NC_037348.1:29174515-29227881	2.42479	3.2609	0.43	Yes	0.1349	0.999162
	XLOC_029106	ITGAM	NC_037352.1:27344110-27381713	6.03785	4.78792	-0.33	Yes	0.1351	0.999162
	XLOC_015991	CARS2	NC_037339.1:85239186-85258325	7.61574	9.89039	0.38	Yes	0.1353	0.999162
	XLOC_021687	LOC101908111	NC_037345.1:43180556-43182861	0.910957	0.631104	-0.53	Yes	0.13535	0.999162
	XLOC_028228	LOC101906324	NC_037350.1:44886765-44907122	13.9708	11.0102	-0.34	Yes	0.1354	0.999162
	XLOC_000497	TM4SF1	NC_037328.1:118809502-118817969	7.92612	6.09232	-0.38	Yes	0.13555	0.999162
	XLOC_016109	COMMD3	NC_037340.1:23425883-23429678	33.4693	26.9266	-0.31	Yes	0.1357	0.999162
	XLOC_027926	AIF1	NC_037350.1:27673258-27706080	30.4602	24.119	-0.34	Yes	0.1358	0.999162
	XLOC_028232	TMEM14C	NC_037350.1:45406615-45413314	45.0675	36.2935	-0.31	Yes	0.13595	0.999162
	XLOC_031326	FZD4	NC_037356.1:8618153-8623002	25.8999	32.0809	0.31	Yes	0.13595	0.999162
	XLOC_010017	MPND	NC_037334.1:19734278-19744457	7.7758	9.97451	0.36	Yes	0.136	0.999162
	XLOC_022385	MT2A	NC_037345.1:24042364-24043331	418.453	529.129	0.34	Yes	0.1361	0.999162
	XLOC_021842	CEACAM1	NC_037345.1:50817906-50837829	27.1913	34.03	0.32	Yes	0.13625	0.999162
	XLOC_025530	DNAJA4	NC_037348.1:30653150-30669872	1.71912	1.24954	-0.46	Yes	0.13635	0.999162
	XLOC_023609	GRN	NC_037346.1:44149082-44156199	50.9572	63.5388	0.32	Yes	0.13635	0.999162
	XLOC_024722	RPL38	NC_037346.1:57192439-57196471	261.489	211.457	-0.31	Yes	0.1365	0.999162
	XLOC_014632	MRPS2	NC_037338.1:105822040-105825257	2.71929	3.96981	0.55	Yes	0.13655	0.999162
	XLOC_018960	ZNF143	NC_037342.1:43112174-43179294	3.46975	2.65715	-0.38	Yes	0.1366	0.999162
	XLOC_013024	MYEF2	NC_037337.1:62210291-62264600	3.2155	2.46828	-0.38	Yes	0.13665	0.999162
	XLOC_027924	PRRC2A	NC_037350.1:27657892-27673005	6.36988	7.99888	0.33	Yes	0.13665	0.999162
	XLOC_017939	LOC784458	NC_037341.1:80441807-80442421	3.63431	5.45492	0.59	Yes	0.1367	0.999162
	XLOC_024942	CPLANE1	NC_037347.1:37042086-37150649	1.81336	1.43543	-0.34	Yes	0.1367	0.999162
	XLOC_032594	BRWD3	NC_037357.1:71701436-71858335	4.35938	3.42817	-0.35	Yes	0.13675	0.999162
	XLOC_022272	LOC101902700	NC_037345.1:6556548-6672130	0.0375265	1.04829	4.8	Yes	0.1368	0.999162
	XLOC_028652	SNRPD1	NC_037351.1:34606920-34633043	13.6133	10.3369	-0.4	Yes	0.13685	0.999162
	XLOC_029847	ASMTL	NC_037353.1:15165042-15188133	6.63374	8.66817	0.39	Yes	0.13685	0.999162
	XLOC_024470	JUP	NC_037346.1:41961519-41987799	6.88244	8.67966	0.33	Yes	0.13695	0.999162
	XLOC_000685	PLCL2	NC_037328.1:153882095-154687433	9.80273	7.39433	-0.41	Yes	0.1371	0.999162
	XLOC_027062	ABTB1	NC_037349.1:59833795-59838519	6.92903	9.13491	0.4	Yes	0.13715	0.999162
	XLOC_016566	PCIF1	NC_037340.1:74686099-74716421	1.78504	2.70227	0.6	Yes	0.13735	0.999162
	XLOC_031712	TOLLIP	NC_037356.1:50169951-50185623	6.94951	8.96505	0.37	Yes	0.1374	0.999162
	XLOC_012486	EZR	NC_037336.1:95156269-95202282	10.4964	8.39419	-0.32	Yes	0.13745	0.999162
	XLOC_000264	PARP14	NC_037328.1:67011986-67121243	11.3264	9.13334	-0.31	Yes	0.13755	0.999162
	XLOC_009046	SIRT6	NC_037334.1:19856933-19865253	1.25118	0.816921	-0.62	Yes	0.1376	0.999162
	XLOC_010807	UNC13B	NC_037335.1:59387021-59599750	4.74225	3.83298	-0.31	Yes	0.13765	0.999162
	XLOC_011227	ACER2	NC_037335.1:24859497-24893112	1.37304	1.93104	0.49	Yes	0.13775	0.999162
	XLOC_018881	TREH	NC_037342.1:29310676-29323109	44.6853	55.7405	0.32	Yes	0.13775	0.999162
	XLOC_001864	SP140	NC_037329.1:118183280-118314098	11.577	9.184	-0.33	Yes	0.13785	0.999162
	XLOC_017885	ERICH5	NC_037341.1:66137596-66162951	0.77083	0.526555	-0.55	Yes	0.138	0.999162
	XLOC_021380	VAC14	NC_037345.1:1411470-1487893	4.38372	5.63169	0.36	Yes	0.1381	0.999162
	XLOC_021352	MZT2B	NC_037344.1:72399343-72403647	1.30188	2.34506	0.85	Yes	0.13825	0.999162
	XLOC_024664	2020-09-09	NC_037346.1:54497012-54676496	5.73525	7.24139	0.34	Yes	0.13835	0.999162
	XLOC_028435	IMPA2	NC_037351.1:42749322-42770783	14.28	17.958	0.33	Yes	0.13865	0.999162
	XLOC_030379	ARHGEF10	NC_037354.1:1347262-1408921	1.81593	1.36322	-0.41	Yes	0.13875	0.999162
	XLOC_016106	PLXDC2	NC_037340.1:21311487-21742391	4.50318	5.8636	0.38	Yes	0.13875	0.999162
	XLOC_018667	LOC107131403	NC_037342.1:81209581-81212460	1.74214	1.14307	-0.61	Yes	0.13885	0.999162
	XLOC_021899	LOC100140062	NC_037345.1:52880127-52881941	1.6603	2.38095	0.52	Yes	0.13895	0.999162
	XLOC_011598	PTPN3	NC_037335.1:98925057-99092514	6.21031	4.94993	-0.33	Yes	0.13895	0.999162
	XLOC_015020	LOC101905499	NC_037338.1:68352730-68410626	2.96283	3.82853	0.37	Yes	0.1393	0.999162
	XLOC_002826	CD48	NC_037330.1:8902054-8932532	5.69018	4.20901	-0.43	Yes	0.1394	0.999162
	XLOC_004176	GSTM1	NC_037330.1:33690882-33701648	76.5645	95.8925	0.32	Yes	0.1394	0.999162
	XLOC_006616	LGALS1	NC_037332.1:109504836-109515793	22.5163	16.9244	-0.41	Yes	0.13945	0.999162
	XLOC_000641	COL6A2	NC_037328.1:145807050-145838162	3.96632	5.08151	0.36	Yes	0.13965	0.999162
	XLOC_008387	SCFD2	NC_037333.1:68538959-68936021	12.7343	10.1998	-0.32	Yes	0.13965	0.999162
	XLOC_011070	TMEM268	NC_037335.1:103800599-103825494	9.13771	11.4672	0.33	Yes	0.13975	0.999162
	XLOC_021427	NECAB2,OSGIN1	NC_037345.1:10261764-10339843	36.9232	46.6589	0.34	Yes	0.1398	0.999162
	XLOC_024504	LOC112442848	NC_037346.1:43246327-43246518	0.299422	3.32041	3.47	Yes	0.1399	0.999162
	XLOC_001287	C2CD2	NC_037328.1:142142973-142204636	2.16157	1.53312	-0.5	Yes	0.14035	0.999162
	XLOC_009716	FCHO1	NC_037334.1:5368419-5398267	0.573877	0.8357	0.54	Yes	0.1404	0.999162
	XLOC_029887	R3HCC1L	NC_037353.1:19261292-19333203	5.08277	4.02588	-0.34	Yes	0.1406	0.999162
	XLOC_025984	FURIN	NC_037348.1:21780690-21799336	25.096	31.089	0.31	Yes	0.14075	0.999162
	XLOC_007017	LYZ	NC_037332.1:44506987-44515794	10.5833	8.27594	-0.35	Yes	0.1408	0.999162
	XLOC_017298	MTSS1	NC_037341.1:15392008-15592473	36.3166	47.0595	0.37	Yes	0.141	0.999162
	XLOC_014392	HS1BP3	NC_037338.1:78220160-78257448	3.47906	4.49039	0.37	Yes	0.14105	0.999162
	XLOC_029632	BUD23	NC_037352.1:33562093-33573445	14.1732	10.9344	-0.37	Yes	0.14145	0.999162
	XLOC_008147	SLC26A1	NC_037333.1:117373047-117388467	8.07274	11.1633	0.47	Yes	0.1415	0.999162
	XLOC_013282	ZBED3	NC_037337.1:8230680-8256119	2.16783	1.65004	-0.39	Yes	0.1415	0.999162
	XLOC_020550	TBC1D9	NC_037344.1:17014135-17142008	4.77935	3.82834	-0.32	Yes	0.1417	0.999162
	XLOC_011746	LOC101906475	NC_037336.1:21698913-21718547	1.00701	0.442844	-1.19	Yes	0.142	0.999162
	XLOC_016383	CSNK2A1	NC_037340.1:60508062-60567441	24.0607	19.3314	-0.32	Yes	0.14205	0.999162
	XLOC_022566	ZNF345	NC_037345.1:47546138-47583658	0.578739	0.850156	0.55	Yes	0.1421	0.999162
	XLOC_010853	GALNT12	NC_037335.1:63854879-63889382	4.43092	3.35426	-0.4	Yes	0.14215	0.999162
	XLOC_000522	PCOLCE2	NC_037328.1:126128538-126231894	8.1208	6.34096	-0.36	Yes	0.1423	0.999162
	XLOC_013705	AQP9	NC_037337.1:52087958-52136244	164.513	128.72	-0.35	Yes	0.1423	0.999162
	XLOC_003038	ANP32E	NC_037330.1:20409582-20421686	4.08409	3.04426	-0.42	Yes	0.14235	0.999162
	XLOC_020807	UQCR10	NC_037344.1:68887284-68889516	71.5846	56.9264	-0.33	Yes	0.1424	0.999162
	XLOC_032486	ZMAT1	NC_037357.1:50345596-50387891	1.3451	1.00057	-0.43	Yes	0.14255	0.999162
	XLOC_000696	KAT2B	NC_037328.1:157251733-157375770	16.5454	20.4197	0.3	Yes	0.1426	0.999162
	XLOC_027937	LOC112443912	NC_037350.1:28048549-28050523	12.4931	6.85118	-0.87	Yes	0.14265	0.999162
	XLOC_011614	PTGR1	NC_037335.1:100963667-100994111	126.841	162.484	0.36	Yes	0.14265	0.999162
	XLOC_001141	TIPARP	NC_037328.1:110928196-110955891	8.24679	6.69143	-0.3	Yes	0.14265	0.999162
	XLOC_022366	LOC112442282	NC_037345.1:19329101-19346359	2.31698	1.67727	-0.47	Yes	0.14275	0.999162
	XLOC_021458	ZFPM1	NC_037345.1:13719370-13781535	1.67103	2.34606	0.49	Yes	0.1428	0.999162
	XLOC_013840	PLEK2	NC_037337.1:79278719-79299439	3.71416	2.69824	-0.46	Yes	0.14315	0.999162
	XLOC_014754	WDR54	NC_037338.1:10201851-10205762	0.463442	0.775018	0.74	Yes	0.1432	0.999162
	XLOC_012755	NDRG2	NC_037337.1:26078517-26087337	134.176	174.073	0.38	Yes	0.14345	0.999162
	XLOC_002968	S100A14	NC_037330.1:16766171-16768623	19.1504	15.2024	-0.33	Yes	0.14345	0.999162
	XLOC_001800	CTDSP1	NC_037329.1:106408225-106417344	23.9008	29.7537	0.32	Yes	0.14345	0.999162
	XLOC_007543	ATP6V1E1	NC_037332.1:109061988-109075620	15.8559	12.621	-0.33	Yes	0.14375	0.999162
	XLOC_022200	ZSCAN4	NC_037345.1:65078914-65088436	2.21513	2.8329	0.35	Yes	0.1438	0.999162
	XLOC_015418	ARL11	NC_037339.1:19179627-19203345	0.989726	0.58647	-0.75	Yes	0.14385	0.999162
	XLOC_010601	ZNF395	NC_037335.1:10335117-10384035	7.39869	9.11061	0.3	Yes	0.1441	0.999162
	XLOC_020956	LOC100847708	NC_037344.1:10445960-10454794	0.962572	0.595905	-0.69	Yes	0.14435	0.999162
	XLOC_022055	LOC104976573	NC_037345.1:58429712-58438045	2.8762	2.10704	-0.45	Yes	0.14445	0.999162
	XLOC_018886	SLC37A4	NC_037342.1:29594432-29601229	40.3488	49.8864	0.31	Yes	0.14445	0.999162
	XLOC_028996	XYLT1	NC_037352.1:15541427-15893697	1.69965	2.14071	0.33	Yes	0.1445	0.999162
	XLOC_009326	TGFBI	NC_037334.1:47468019-47501512	9.46032	11.7213	0.31	Yes	0.1445	0.999162
	XLOC_014702	COX5B	NC_037338.1:2947405-2949454	146.005	118.622	-0.3	Yes	0.1445	0.999162
	XLOC_026860	LOC101906240	NC_037349.1:36444661-36923586	0.403342	0.829503	1.04	Yes	0.14455	0.999162
	XLOC_001519	TLK1	NC_037329.1:25219922-25456566	11.7627	14.62	0.31	Yes	0.1449	0.999162
	XLOC_022547	ALKBH6	NC_037345.1:46681497-46687255	2.74647	1.80551	-0.61	Yes	0.145	0.999162
	XLOC_004142	LOC107132296	NC_037330.1:30371769-30379904	3.69334	2.58735	-0.51	Yes	0.1453	0.999162
	XLOC_003483	CYP4A11	NC_037330.1:99208558-99222626	63.9885	82.1954	0.36	Yes	0.1454	0.999162
	XLOC_033207	DNASE1L1	NC_037357.1:37454325-37462053	6.91826	5.4906	-0.33	Yes	0.1455	0.999162
	XLOC_027345	LOC512672	NC_037350.1:28468070-28505222	33.1007	26.8222	-0.3	Yes	0.1456	0.999162
	XLOC_010234	R3HDM4	NC_037334.1:43439380-43448904	6.73073	5.05137	-0.41	Yes	0.14565	0.999162
	XLOC_004476	FAAH	NC_037330.1:99710053-99740387	28.0815	35.8898	0.35	Yes	0.1457	0.999162
	XLOC_025274	LOC104975290	NC_037347.1:63640395-63654213	3.98592	5.01563	0.33	Yes	0.14575	0.999162
	XLOC_006995	CNTN1	NC_037332.1:39770545-40175428	0.641472	0.434629	-0.56	Yes	0.1458	0.999162
	XLOC_030918	FAM241B	NC_037355.1:25944552-25947529	5.00679	6.87511	0.46	Yes	0.1458	0.999162
	XLOC_030667	FAT1	NC_037354.1:16420183-16565389	11.3977	9.06021	-0.33	Yes	0.1459	0.999162
	XLOC_023129	LOC525415	NC_037346.1:14243658-14279682	760.993	584.881	-0.38	Yes	0.14595	0.999162
	XLOC_011298	KLF9	NC_037335.1:46587097-46611498	19.1046	23.9467	0.33	Yes	0.1461	0.999162
	XLOC_017238	TSNARE1	NC_037341.1:1901657-2019964	1.00462	1.45075	0.53	Yes	0.1462	0.999162
	XLOC_020374	NCF2	NC_037343.1:64605721-64638910	0.8028	0.533341	-0.59	Yes	0.1463	0.999162
	XLOC_027857	TNFRSF21	NC_037350.1:20418220-20482057	8.32251	10.3221	0.31	Yes	0.14635	0.999162
	XLOC_028226	TMEM170B	NC_037350.1:44679468-44836158	2.86063	3.58893	0.33	Yes	0.1464	0.999162
	XLOC_027893	ELOVL5	NC_037350.1:25400731-25474020	62.6031	81.0374	0.37	Yes	0.1465	0.999162
	XLOC_022227	LOC101903385	NC_037345.1:65797561-65805430	6.0163	4.65196	-0.37	Yes	0.1466	0.999162
	XLOC_022176	ZNF667	NC_037345.1:63718347-63742023	1.40524	1.87193	0.41	Yes	0.14675	0.999162
	XLOC_003457	TXNDC12	NC_037330.1:94278883-94312525	34.3744	27.7461	-0.31	Yes	0.1468	0.999162
	XLOC_031279	LOC112444972	NC_037356.1:1087042-1087169	145.919	218.013	0.58	Yes	0.14705	0.999162
	XLOC_001406	PTPN18	NC_037329.1:1332780-1353202	2.83387	2.07732	-0.45	Yes	0.14705	0.999162
	XLOC_019847	RALGPS2	NC_037343.1:60124230-60289095	9.36879	11.5128	0.3	Yes	0.1471	0.999162
	XLOC_004390	ANGPTL3	NC_037330.1:82924837-83116431	101.726	133.538	0.39	Yes	0.14715	0.999162
	XLOC_021268	RASL10A	NC_037344.1:68588585-68591488	3.31947	4.68661	0.5	Yes	0.14725	0.999162
	XLOC_007473	ATN1	NC_037332.1:103521297-103533994	1.95852	2.60812	0.41	Yes	0.1473	0.999162
	XLOC_010244	MEX3D	NC_037334.1:43946831-43955304	1.22541	1.82494	0.57	Yes	0.1474	0.999162
	XLOC_000904	GOLGB1	NC_037328.1:66150512-66226718	14.9875	11.8653	-0.34	Yes	0.14745	0.999162
	XLOC_007883	KLHL5	NC_037333.1:58241508-58337305	6.83029	5.4563	-0.32	Yes	0.1475	0.999162
	XLOC_017554	LOC112449550	NC_037341.1:76478492-76487345	4.54317	2.70912	-0.75	Yes	0.1477	0.999162
	XLOC_009307	TCF7	NC_037334.1:45732795-45800960	1.17097	1.62785	0.48	Yes	0.1479	0.999162
	XLOC_008627	HGFAC	NC_037333.1:115437166-115445298	24.3042	30.1649	0.31	Yes	0.1479	0.999162
	XLOC_014542	ENDOG	NC_037338.1:99293096-99305768	14.7878	20.068	0.44	Yes	0.14795	0.999162
	XLOC_028551	NFATC1	NC_037351.1:779623-867293	0.894763	1.23727	0.47	Yes	0.148	0.999162
	XLOC_019723	ENO1	NC_037343.1:44553087-44566771	152.473	121.37	-0.33	Yes	0.14805	0.999162
	XLOC_005574	SNX10	NC_037331.1:69587801-69655624	28.5399	23.1732	-0.3	Yes	0.14825	0.999162
	XLOC_021889	APOE	NC_037345.1:52635555-52640577	1038.98	1406.61	0.44	Yes	0.1483	0.999162
	XLOC_027544	SLC17A3	NC_037350.1:31980409-32017255	40.058	49.3065	0.3	Yes	0.1483	0.999162
	XLOC_007108	MYL6	NC_037332.1:57161867-57165070	141.725	115.185	-0.3	Yes	0.14845	0.999162
	XLOC_004947	HOXA2	NC_037331.1:68939316-68941296	0.977704	0.588228	-0.73	Yes	0.14885	0.999162
	XLOC_021627	PLA2G15	NC_037345.1:35624572-35638372	2.00846	1.46056	-0.46	Yes	0.14905	0.999162
	XLOC_007464	CLSTN3	NC_037332.1:103220651-103250597	0.360688	0.573506	0.67	Yes	0.14915	0.999162
	XLOC_002405	TYW5	NC_037329.1:88495917-88533145	3.83227	2.90613	-0.4	Yes	0.1493	0.999162
	XLOC_016086	IL15RA	NC_037340.1:17518453-17561283	1.82343	1.2563	-0.54	Yes	0.14945	0.999162
	XLOC_003137	WARS2	NC_037330.1:23999215-24093704	1.68165	1.13148	-0.57	Yes	0.14955	0.999162
	XLOC_017786	SBSPON	NC_037341.1:36429759-36467141	0.884964	0.512363	-0.79	Yes	0.14965	0.999162
	XLOC_024752	CEP112	NC_037346.1:62280042-62600788	3.24176	2.50143	-0.37	Yes	0.14975	0.999162
	XLOC_030321	CHST15	NC_037353.1:43712672-43793152	8.53844	10.51	0.3	Yes	0.1498	0.999162
	XLOC_031821	ZDHHC13	NC_037356.1:25774048-25825165	6.60389	5.13802	-0.36	Yes	0.14995	0.999162
	XLOC_016440	DYNLRB1	NC_037340.1:63888185-63905673	33.2014	26.3784	-0.33	Yes	0.15	0.999162
	XLOC_024604	SECTM1	NC_037346.1:50338355-50345634	0.800565	0.0249159	-5.01	Yes	0.1502	0.999162
	XLOC_010086	SLC12A2	NC_037334.1:25758859-25853058	1.21876	0.908999	-0.42	Yes	0.1502	0.999162
	XLOC_030238	SH3PXD2A	NC_037353.1:24161300-24410553	3.18696	3.90693	0.29	Yes	0.15055	0.999162
	XLOC_000443	SPTSSB	NC_037328.1:106028380-106057302	9.26416	11.6405	0.33	Yes	0.1507	0.999162
	XLOC_026676	XPC	NC_037349.1:58040224-58063242	17.9963	22.0579	0.29	Yes	0.15075	0.999162
	XLOC_029016	TMEM159	NC_037352.1:18976393-18992770	3.75915	2.68766	-0.48	Yes	0.15085	0.999162
	XLOC_005601	IGFBP1	NC_037331.1:76131284-76136236	24.682	19.251	-0.36	Yes	0.15095	0.999162
	XLOC_001681	LOC104971266	NC_037329.1:79560480-79705325	2.43173	1.30678	-0.9	Yes	0.151	0.999162
	XLOC_026124	EGLN3	NC_037348.1:44387136-44416154	2.03618	2.77415	0.45	Yes	0.151	0.999162
	XLOC_025039	IGHG1	NC_037347.1:71898762-71910526	27.8608	22.6464	-0.3	Yes	0.151	0.999162
	XLOC_009696	KXD1	NC_037334.1:4606235-4614831	14.6986	11.6402	-0.34	Yes	0.1511	0.999162
	XLOC_018481	RCN1	NC_037342.1:62854112-62867530	74.6847	93.9934	0.33	Yes	0.1512	0.999162
	XLOC_023430	TOB1	NC_037346.1:35883031-35886943	30.0401	36.9131	0.3	Yes	0.15145	0.999162
	XLOC_016668	SEC61A2	NC_037340.1:12211966-12235214	7.43778	5.79905	-0.36	Yes	0.1515	0.999162
	XLOC_009281	C7H19orf24	NC_037334.1:43712287-43716027	4.74968	6.69512	0.5	Yes	0.15165	0.999162
	XLOC_000617	PDXK	NC_037328.1:143782397-143813208	6.81058	5.26508	-0.37	Yes	0.15175	0.999162
	XLOC_009114	ALDH7A1	NC_037334.1:27282329-27319845	23.5629	29.0204	0.3	Yes	0.15175	0.999162
	XLOC_004229	AGL	NC_037330.1:43351512-43457699	29.0155	23.0064	-0.33	Yes	0.1518	0.999162
	XLOC_008640	FAM193A	NC_037333.1:116020624-116168605	1.51373	2.1164	0.48	Yes	0.15205	0.999162
	XLOC_025472	RAMMET	NC_037348.1:23241766-23247123	6.81664	5.19498	-0.39	Yes	0.15205	0.999162
	XLOC_024154	C19H17orf100	NC_037346.1:25215586-25228975	2.97059	3.96183	0.42	Yes	0.1521	0.999162
	XLOC_003920	IL6R	NC_037330.1:16121720-16173990	30.6048	37.4449	0.29	Yes	0.1522	0.999162
	XLOC_012132	OOEP	NC_037336.1:12765346-12766525	2.08431	1.22719	-0.76	Yes	0.15225	0.999162
	XLOC_016895	LOC112449410	NC_037340.1:52514489-52524666	0	885.086	Inf	Yes	0.1523	0.999162
	XLOC_032863	ACOT9	NC_037357.1:119474615-119503792	2.69481	1.97012	-0.45	Yes	0.15245	0.999162
	XLOC_013288	AP3B1	NC_037337.1:9099552-9335423	10.6439	8.70012	-0.29	Yes	0.1525	0.999162
	XLOC_000171	TFG	NC_037328.1:45156042-45188355	17.5001	14.2251	-0.3	Yes	0.1526	0.999162
	XLOC_027713	BOLA-DOA	NC_037350.1:7314756-7323452	2.33882	1.33496	-0.81	Yes	0.15275	0.999162
	XLOC_019263	ABTB2	NC_037342.1:64746531-64932718	3.26855	4.17761	0.35	Yes	0.15275	0.999162
	XLOC_034197	LOC101906766	NW_020191817.1:29045-29845	4.43606	6.52474	0.56	Yes	0.1528	0.999162
	XLOC_018858	ZPR1	NC_037342.1:27433110-27441859	9.99533	12.4212	0.31	Yes	0.15285	0.999162
	XLOC_001020	POLR2H	NC_037328.1:82825043-82829473	8.2617	6.50942	-0.34	Yes	0.153	0.999162
	XLOC_013250	SRP19	NC_037337.1:1153146-1161237	10.0429	7.76874	-0.37	Yes	0.15305	0.999162
	XLOC_030122	PANK1	NC_037353.1:11247074-11351505	36.2528	44.9995	0.31	Yes	0.15305	0.999162
	XLOC_014045	DUSP11	NC_037338.1:10848268-10864265	10.7143	8.4697	-0.34	Yes	0.1531	0.999162
	XLOC_014799	EIF2AK2	NC_037338.1:19542539-19599245	17.6309	13.3815	-0.4	Yes	0.15325	0.999162
	XLOC_020858	SMARCB1	NC_037344.1:71241923-71259044	3.47872	2.55145	-0.45	Yes	0.15335	0.999162
	XLOC_012939	FAM96A	NC_037337.1:45880265-45895817	42.1628	34.3402	-0.3	Yes	0.15335	0.999162
	XLOC_006729	FAM19A5	NC_037332.1:118304834-118481668	1.17196	1.84664	0.66	Yes	0.1534	0.999162
	XLOC_014378	SF3B6	NC_037338.1:74990094-75031402	31.7681	25.0122	-0.34	Yes	0.15345	0.999162
	XLOC_030853	MTR	NC_037355.1:9420543-9552892	11.3218	9.05298	-0.32	Yes	0.1535	0.999162
	XLOC_010157	LOC509184	NC_037334.1:39087282-39090835	1.16973	0.791017	-0.56	Yes	0.15365	0.999162
	XLOC_006769	NAP1L1	NC_037332.1:5588949-5628608	13.1124	16.4194	0.32	Yes	0.1539	0.999162
	XLOC_026836	CHL1	NC_037349.1:25982412-26207554	3.80294	4.73013	0.31	Yes	0.15405	0.999162
	XLOC_026259	CDC42BPB	NC_037348.1:67623267-67721130	8.68111	10.625	0.29	Yes	0.15405	0.999162
	XLOC_027620	ELOVL2	NC_037350.1:45207015-45253584	5.06302	6.83042	0.43	Yes	0.15415	0.999162
	XLOC_029017	ANKS4B	NC_037352.1:19059393-19070776	26.3505	21.5313	-0.29	Yes	0.15415	0.999162
	XLOC_000920	LOC101905265	NC_037328.1:69127138-69127780	1.82351	2.94188	0.69	Yes	0.1544	0.999162
	XLOC_001651	MARCO	NC_037329.1:70736218-70769632	34.4052	44.2247	0.36	Yes	0.1544	0.999162
	XLOC_028732	LOC112444206	NC_037351.1:49429331-49432651	3.37415	4.44231	0.4	Yes	0.1546	0.999162
	XLOC_023698	RFNG	NC_037346.1:50821422-50825531	10.0888	12.6704	0.33	Yes	0.1547	0.999162
	XLOC_032389	PRRG3	NC_037357.1:34175316-34186056	3.65506	4.5194	0.31	Yes	0.15505	0.999162
	XLOC_030324	OAT	NC_037353.1:44045034-44064355	7.73613	6.13739	-0.33	Yes	0.15515	0.999162
	XLOC_016938	ADRM1	NC_037340.1:54939445-54945182	12.6251	15.8076	0.32	Yes	0.15515	0.999162
	XLOC_015999	TUBGCP3	NC_037339.1:86186309-86222112	3.17629	4.06375	0.36	Yes	0.1552	0.999162
	XLOC_016241	AKR1C3	NC_037340.1:43577076-43587438	335.521	459.718	0.45	Yes	0.15525	0.999162
	XLOC_007296	FOXRED2	NC_037332.1:74897793-74919086	1.38581	1.8428	0.41	Yes	0.15525	0.999162
	XLOC_010589	PINX1	NC_037335.1:8476551-8542372	1.16403	0.774076	-0.59	Yes	0.1553	0.999162
	XLOC_005915	MRPL42	NC_037332.1:23269759-23300628	14.6386	11.4598	-0.35	Yes	0.15535	0.999162
	XLOC_014911	LOC100300896	NC_037338.1:44844111-44855872	8.22433	6.57176	-0.32	Yes	0.15535	0.999162
	XLOC_014741	TGFBRAP1	NC_037338.1:9215832-9249645	3.44016	4.31835	0.33	Yes	0.15545	0.999162
	XLOC_030154	SORBS1	NC_037353.1:16743889-17053764	19.1438	14.8487	-0.37	Yes	0.1555	0.999162
	XLOC_002941	KRTCAP2	NC_037330.1:15444025-15446566	88.6176	71.3048	-0.31	Yes	0.1555	0.999162
	XLOC_007826	SNCA	NC_037333.1:34852798-35000324	1.40283	0.856914	-0.71	Yes	0.15585	0.999162
	XLOC_012601	CMYA5	NC_037337.1:10675334-10773418	4.24038	3.41201	-0.31	Yes	0.15585	0.999162
	XLOC_017250	TRAPPC9	NC_037341.1:3199428-3587738	3.60894	4.60396	0.35	Yes	0.1559	0.999162
	XLOC_007043	TBC1D30	NC_037332.1:48949628-49043039	7.24349	5.93048	-0.29	Yes	0.156	0.999162
	XLOC_031672	TPCN2	NC_037356.1:46382141-46413290	5.64913	7.13811	0.34	Yes	0.1562	0.999162
	XLOC_002191	SCRN3	NC_037329.1:22362843-22439127	6.72381	4.97433	-0.43	Yes	0.15625	0.999162
	XLOC_025325	LOC104968484	NC_037348.1:394115-394978	2.31696	3.5232	0.6	Yes	0.15645	0.999162
	XLOC_001442	COL5A2	NC_037329.1:7198092-7358813	4.68437	3.80725	-0.3	Yes	0.15655	0.999162
	XLOC_002597	TINAGL1	NC_037329.1:122142700-122153080	11.177	8.80741	-0.34	Yes	0.1567	0.999162
	XLOC_002947	PBXIP1	NC_037330.1:15632426-15644005	10.7152	13.1673	0.3	Yes	0.1567	0.999162
	XLOC_029379	HCFC1R1	NC_037352.1:2439922-2444375	1.73053	3.18294	0.88	Yes	0.15675	0.999162
	XLOC_034398	FHL1	NW_020192292.1:8690289-8755071	1.67547	1.21661	-0.46	Yes	0.15675	0.999162
	XLOC_004380	CACHD1	NC_037330.1:80788189-81022953	2.36301	2.94404	0.32	Yes	0.15675	0.999162
	XLOC_008462	LOC781988	NC_037333.1:84949480-84986700	167.094	214.905	0.36	Yes	0.1571	0.999162
	XLOC_026358	XYLB	NC_037349.1:11776961-11823050	32.4192	42.6839	0.4	Yes	0.1572	0.999162
	XLOC_015211	ANGPTL2	NC_037338.1:97676246-97978878	6.05118	7.85486	0.38	Yes	0.1572	0.999162
	XLOC_026006	C21H15orf40	NC_037348.1:23257777-23264117	4.83575	6.24695	0.37	Yes	0.15735	0.999162
	XLOC_031676	ANO1	NC_037356.1:47186292-47358588	20.6304	25.4765	0.3	Yes	0.15745	0.999162
	XLOC_001850	RHBDD1	NC_037329.1:115024374-115158584	2.28641	1.68164	-0.44	Yes	0.1576	0.999162
	XLOC_017312	DERL1	NC_037341.1:16714563-16738592	37.4173	30.5546	-0.29	Yes	0.15775	0.999162
	XLOC_030145	NOC3L	NC_037353.1:15851036-15877113	3.45226	2.70979	-0.35	Yes	0.15815	0.999162
	XLOC_002651	CD52	NC_037329.1:126804335-126806114	7.60432	10.4257	0.46	Yes	0.15825	0.999162
	XLOC_029733	DAGLB	NC_037352.1:38297742-38321544	3.76605	4.68123	0.31	Yes	0.15835	0.999162
	XLOC_026575	C22H3orf62	NC_037349.1:50802750-50806651	0.445604	0.750166	0.75	Yes	0.1584	0.999162
	XLOC_002642	NUDC	NC_037329.1:126273263-126286735	16.2968	13.2073	-0.3	Yes	0.15845	0.999162
	XLOC_015651	ING1	NC_037339.1:85264189-85270157	2.67092	3.76	0.49	Yes	0.1587	0.999162
	XLOC_022204	LOC789374	NC_037345.1:65161741-65167417	0.713043	1.00303	0.49	Yes	0.15885	0.999162
	XLOC_024258	TMEM220	NC_037346.1:29676158-29693470	21.7514	27.0627	0.32	Yes	0.15905	0.999162
	XLOC_003294	GBP5	NC_037330.1:54094966-54111588	0.886282	0.607751	-0.54	Yes	0.1591	0.999162
	XLOC_019513	SNRPE	NC_037343.1:1636024-1641981	12.5378	9.24415	-0.44	Yes	0.1592	0.999162
	XLOC_016295	LOC101902712	NC_037340.1:52524762-52527276	0.901954	0.359331	-1.33	Yes	0.1593	0.999162
	XLOC_023527	RARA	NC_037346.1:40551151-40595283	10.3273	12.7652	0.31	Yes	0.1593	0.999162
	XLOC_019054	LOC616948	NC_037342.1:47778467-47795724	1.92376	2.62708	0.45	Yes	0.1596	0.999162
	XLOC_026406	TCAIM	NC_037349.1:16271448-16309671	7.83008	6.31711	-0.31	Yes	0.1598	0.999162
	XLOC_017506	NIPAL2	NC_037341.1:65960399-66054928	2.04033	1.40597	-0.54	Yes	0.1599	0.999162
	XLOC_029097	SETD1A	NC_037352.1:27094836-27118753	1.14353	1.50155	0.39	Yes	0.16	0.999162
	XLOC_004216	SLC30A7	NC_037330.1:42310396-42410127	15.3225	11.903	-0.36	Yes	0.16	0.999162
	XLOC_010551	ARHGEF12	NC_037334.1:110582364-110659728	49.2818	40.4825	-0.28	Yes	0.1603	0.999162
	XLOC_024746	ARSG	NC_037346.1:61752500-61886526	5.61907	7.5262	0.42	Yes	0.1604	0.999162
	XLOC_027904	PPT2	NC_037350.1:27225231-27233681	10.4568	8.24874	-0.34	Yes	0.16045	0.999162
	XLOC_007828	FAM13A	NC_037333.1:35695431-36044821	1.3332	1.03005	-0.37	Yes	0.16055	0.999162
	XLOC_029038	DCTN5	NC_037352.1:21293245-21332855	15.4857	12.5655	-0.3	Yes	0.1607	0.999162
	XLOC_012865	EIF2AK4	NC_037337.1:35590816-35687951	7.43103	6.0563	-0.3	Yes	0.16075	0.999162
	XLOC_002677	NIPAL3	NC_037329.1:128441765-128561405	7.90138	6.36345	-0.31	Yes	0.16095	0.999162
	XLOC_027089	GCLC	NC_037350.1:6982198-7026875	23.2317	28.6243	0.3	Yes	0.16095	0.999162
	XLOC_003836	LOC100141145	NC_037330.1:11398539-11403950	3.05868	2.26015	-0.44	Yes	0.16105	0.999162
	XLOC_021795	NFKBIB	NC_037345.1:48614346-48624970	4.14968	2.95828	-0.49	Yes	0.1611	0.999162
	XLOC_028599	GALNT1	NC_037351.1:21374709-21455432	16.1096	13.168	-0.29	Yes	0.1611	0.999162
	XLOC_032047	LOC526757	NC_037356.1:41422853-41458538	3.65069	4.68481	0.36	Yes	0.16115	0.999162
	XLOC_022203	LOC104968476	NC_037345.1:65139155-65145541	4.34331	5.34701	0.3	Yes	0.16135	0.999162
	XLOC_021772	ZNF527	NC_037345.1:47379982-47393142	2.3856	3.06115	0.36	Yes	0.1615	0.999162
	XLOC_007266	NUAK1	NC_037332.1:69476202-69552137	4.69553	3.60676	-0.38	Yes	0.1617	0.999162
	XLOC_017552	LOC112449549	NC_037341.1:76445462-76453673	8.49454	10.4376	0.3	Yes	0.1618	0.999162
	XLOC_021833	AXL	NC_037345.1:50402733-50437829	7.25264	8.88812	0.29	Yes	0.16185	0.999162
	XLOC_029040	CHP2	NC_037352.1:21402613-21406033	25.9512	31.8373	0.29	Yes	0.1619	0.999162
	XLOC_023721	TEPSIN	NC_037346.1:51483092-51494286	1.50084	2.04232	0.44	Yes	0.162	0.999162
	XLOC_006474	YBX3	NC_037332.1:98853391-98879071	12.1502	9.72781	-0.32	Yes	0.162	0.999162
	XLOC_011335	FANCG,PIGO	NC_037335.1:59337757-59352966	17.3812	13.9156	-0.32	Yes	0.162	0.999162
	XLOC_023599	CD300LG	NC_037346.1:43733797-43745516	12.9799	15.8503	0.29	Yes	0.16215	0.999162
	XLOC_032805	LOC100848635	NC_037357.1:102486083-102549800	1.07303	1.60651	0.58	Yes	0.16225	0.999162
	XLOC_022316	FBXO31	NC_037345.1:12925937-12964803	6.2593	7.78224	0.31	Yes	0.16265	0.999162
	XLOC_033472	FOXP3	NC_037357.1:87274477-87324338	0.768461	1.17009	0.61	Yes	0.1627	0.999162
	XLOC_001210	ATP1B3	NC_037328.1:127050088-127096768	44.7011	36.591	-0.29	Yes	0.1627	0.999162
	XLOC_027968	ZNRD1	NC_037350.1:28916742-28926251	4.90471	7.59015	0.63	Yes	0.16305	0.999162
	XLOC_032099	FIBP	NC_037356.1:43999502-44003600	9.48589	7.35385	-0.37	Yes	0.16315	0.999162
	XLOC_000720	SMIM11A	NC_037328.1:1102878-1118312	7.88528	5.65229	-0.48	Yes	0.16325	0.999162
	XLOC_027306	CLIC1	NC_037350.1:27546262-27581237	15.369	12.1585	-0.34	Yes	0.1633	0.999162
	XLOC_027613	TBC1D7	NC_037350.1:43223719-43248677	9.09773	7.1673	-0.34	Yes	0.1633	0.999162
	XLOC_020957	TMEM184C	NC_037344.1:10488097-10517050	22.5213	18.5358	-0.28	Yes	0.1635	0.999162
	XLOC_022408	SLC38A7	NC_037345.1:26423561-26442537	8.27458	6.63869	-0.32	Yes	0.16375	0.999162
	XLOC_000622	GATD3A	NC_037328.1:144149285-144158061	22.0721	27.2807	0.31	Yes	0.16375	0.999162
	XLOC_030209	NPM3	NC_037353.1:22514803-22517004	2.13878	1.41421	-0.6	Yes	0.1638	0.999162
	XLOC_028504	ZNF532	NC_037351.1:57933201-58046531	0.493529	0.679345	0.46	Yes	0.16385	0.999162
	XLOC_013236	CASC4	NC_037337.1:102772598-102869055	21.8424	17.8355	-0.29	Yes	0.1639	0.999162
	XLOC_017026	PIGU	NC_037340.1:63920851-64011589	5.39436	4.09217	-0.4	Yes	0.16395	0.999162
	XLOC_010318	HBEGF	NC_037334.1:51533599-51544783	0.949356	0.622034	-0.61	Yes	0.1641	0.999162
	XLOC_025002	DAP	NC_037347.1:62513799-62580670	42.8247	35.0304	-0.29	Yes	0.1641	0.999162
	XLOC_023811	FADS6	NC_037346.1:56520672-56536562	79.1043	96.7846	0.29	Yes	0.16415	0.999162
	XLOC_001654	TMEM37	NC_037329.1:71236195-71242268	6.7522	8.96543	0.41	Yes	0.1643	0.999162
	XLOC_015298	SEC16A	NC_037338.1:103886559-103917710	8.9226	10.9333	0.29	Yes	0.1643	0.999162
	XLOC_002823	CD244	NC_037330.1:8718487-8755820	0.958409	1.35794	0.5	Yes	0.16435	0.999162
	XLOC_025975	ARPIN	NC_037348.1:21299124-21394793	4.01806	2.93875	-0.45	Yes	0.16455	0.999162
	XLOC_028984	NTAN1	NC_037352.1:13716624-13731513	40.1273	48.8994	0.29	Yes	0.1646	0.999162
	XLOC_020355	ACBD6	NC_037343.1:61489173-61683670	7.02039	5.43894	-0.37	Yes	0.1647	0.999162
	XLOC_032406	LOC617475	NC_037357.1:35737539-35739688	2.20151	3.03077	0.46	Yes	0.1649	0.999162
	XLOC_020190	CLCN6	NC_037343.1:41838762-41872808	3.40871	4.20798	0.3	Yes	0.165	0.999162
	XLOC_016590	LOC784289	NC_037340.1:77185595-77186386	0.712242	0.373315	-0.93	Yes	0.16525	0.999162
	XLOC_009007	LOC101905992,TUBB4A	NC_037334.1:17966913-17988029	45.063	56.1238	0.32	Yes	0.16545	0.999162
	XLOC_028704	PSTPIP2	NC_037351.1:45737792-45832074	5.93082	4.74776	-0.32	Yes	0.16555	0.999162
	XLOC_029485	TMC7	NC_037352.1:16929181-16990000	2.30689	1.69723	-0.44	Yes	0.1656	0.999162
	XLOC_000921	ITGB5	NC_037328.1:69196889-69312146	26.3088	32.0014	0.28	Yes	0.16565	0.999162
	XLOC_009918	LOC101907575	NC_037334.1:15050494-15052904	0.750997	1.29177	0.78	Yes	0.16575	0.999162
	XLOC_030159	BLNK	NC_037353.1:17515976-17607197	3.65342	2.79635	-0.39	Yes	0.16575	0.999162
	XLOC_033298	SERPINA7	NC_037357.1:54823114-54829830	45.1036	56.4595	0.32	Yes	0.1658	0.999162
	XLOC_010079	CHSY3	NC_037334.1:23975395-24263996	1.049	1.4156	0.43	Yes	0.16585	0.999162
	XLOC_000951	NCBP2	NC_037328.1:71403846-71410588	19.9078	16.0364	-0.31	Yes	0.16585	0.999162
	XLOC_029845	LOC112444477	NC_037353.1:15152182-15155264	0.0990176	0.810153	3.03	Yes	0.16605	0.999162
	XLOC_010381	PDGFRB	NC_037334.1:61473640-61511258	6.04684	7.39095	0.29	Yes	0.16605	0.999162
	XLOC_021435	CRISPLD2	NC_037345.1:10980200-11046045	2.31274	2.94785	0.35	Yes	0.16635	0.999162
	XLOC_007620	PACSIN2	NC_037332.1:113686866-113804092	8.90017	7.23871	-0.3	Yes	0.16645	0.999162
	XLOC_003167	AP4B1	NC_037330.1:29471453-29491851	4.48003	3.56908	-0.33	Yes	0.16665	0.999162
	XLOC_009360	CYSTM1	NC_037334.1:51364568-51435251	62.0156	50.1976	-0.31	Yes	0.16665	0.999162
	XLOC_032761	APEX2	NC_037357.1:92476372-92484045	3.43004	2.58051	-0.41	Yes	0.16695	0.999162
	XLOC_004701	SUN3	NC_037331.1:7697474-7745009	1.26511	0.849125	-0.58	Yes	0.1672	0.999162
	XLOC_013240	LOC783680	NC_037337.1:103116412-103122698	238.297	193.052	-0.3	Yes	0.16725	0.999162
	XLOC_030150	CYP2C19	NC_037353.1:16473501-16520973	433.479	600.211	0.47	Yes	0.1674	0.999162
	XLOC_019712	CTNNBIP1	NC_037343.1:43628069-43675451	3.5705	2.52432	-0.5	Yes	0.16745	0.999162
	XLOC_001941	SDC3	NC_037329.1:122667126-122702779	21.4829	26.452	0.3	Yes	0.16745	0.999162
	XLOC_032942	GPR143	NC_037357.1:133303487-133333183	8.5299	6.62482	-0.36	Yes	0.16755	0.999162
	XLOC_007971	YTHDC1	NC_037333.1:84101662-84139902	13.8553	11.3856	-0.28	Yes	0.16755	0.999162
	XLOC_007049	SRGAP1	NC_037332.1:49578047-49890505	1.99072	2.59415	0.38	Yes	0.1676	0.999162
	XLOC_027530	HIST1H1D	NC_037350.1:31724838-31742888	10.4511	8.05167	-0.38	Yes	0.1677	0.999162
	XLOC_015966	GGACT	NC_037339.1:77176131-77225523	18.7985	23.2542	0.31	Yes	0.1678	0.999162
	XLOC_014694	NEURL3	NC_037338.1:2518221-2526478	2.11742	1.54167	-0.46	Yes	0.16785	0.999162
	XLOC_020864	DDT	NC_037344.1:71335067-71337741	141.101	172.191	0.29	Yes	0.16785	0.999162
	XLOC_031282	LOC112444966	NC_037356.1:1087380-1145441	11.8729	0	NegInf	Yes	0.1679	0.999162
	XLOC_026061	ETFA	NC_037348.1:31471303-31541237	49.2625	40.4128	-0.29	Yes	0.1679	0.999162
	XLOC_004003	ECM1	NC_037330.1:20184757-20190410	21.8236	26.6173	0.29	Yes	0.16805	0.999162
	XLOC_021998	PTOV1	NC_037345.1:56202716-56210298	12.6945	15.9503	0.33	Yes	0.1682	0.999162
	XLOC_004320	PRKACB	NC_037330.1:59883280-60026111	12.94	10.4659	-0.31	Yes	0.1682	0.999162
	XLOC_018141	SC5D	NC_037342.1:31876088-31922383	348.362	476.106	0.45	Yes	0.16845	0.999162
	XLOC_022558	ZNF568	NC_037345.1:47187246-47230629	1.89609	1.41523	-0.42	Yes	0.16855	0.999162
	XLOC_032748	RIBC1	NC_037357.1:90856125-90870095	3.12179	4.09397	0.39	Yes	0.16855	0.999162
	XLOC_001191	AGTR1	NC_037328.1:119465669-119521301	23.9586	19.6996	-0.28	Yes	0.16855	0.999162
	XLOC_017168	ATP9A	NC_037340.1:79433688-79557537	10.848	8.92319	-0.28	Yes	0.16865	0.999162
	XLOC_026854	KBTBD8	NC_037349.1:34430536-34474118	1.4606	1.0948	-0.42	Yes	0.1691	0.999162
	XLOC_014680	ACOXL,BCL2L11	NC_037338.1:1185761-1576251	3.57388	2.73208	-0.39	Yes	0.1692	0.999162
	XLOC_017131	ZMYND8	NC_037340.1:75774879-75899859	6.32924	5.16468	-0.29	Yes	0.1692	0.999162
	XLOC_012586	F2R	NC_037337.1:7945219-7963559	4.98212	6.18702	0.31	Yes	0.1693	0.999162
	XLOC_020055	LOC781004	NC_037343.1:6100850-6159530	47.1447	59.3181	0.33	Yes	0.16975	0.999162
	XLOC_016799	FOXA2	NC_037340.1:41478501-41545758	29.6033	36.3981	0.3	Yes	0.17	0.999162
	XLOC_007306	IL2RB	NC_037332.1:75550210-75567601	2.50262	3.19338	0.35	Yes	0.1701	0.999162
	XLOC_013264	TMED7	NC_037337.1:4461903-4471313	80.9764	66.2881	-0.29	Yes	0.1701	0.999162
	XLOC_029246	CCZ1	NC_037352.1:37952801-37980279	5.94929	4.70031	-0.34	Yes	0.17025	0.999162
	XLOC_014792	FAM98A	NC_037338.1:16138052-16153872	7.24094	5.87809	-0.3	Yes	0.17025	0.999162
	XLOC_028558	LOC112444185	NC_037351.1:2224044-2328579	4.21207	2.8763	-0.55	Yes	0.1703	0.999162
	XLOC_000326	LOC101906167	NC_037328.1:79413591-79419722	6.66059	4.69823	-0.5	Yes	0.17065	0.999162
	XLOC_002857	IFI16	NC_037330.1:10700679-10747671	5.82609	4.67222	-0.32	Yes	0.17065	0.999162
	XLOC_027972	LOC504548	NC_037350.1:29072511-29074859	2.18911	1.48918	-0.56	Yes	0.1707	0.999162
	XLOC_012982	LOC788201	NC_037337.1:54999004-55001217	3.77022	5.25993	0.48	Yes	0.1707	0.999162
	XLOC_026393	POMGNT2	NC_037349.1:15060104-15080384	2.17685	2.92866	0.43	Yes	0.1707	0.999162
	XLOC_010313	NRG2	NC_037334.1:51030724-51225659	5.53922	4.37097	-0.34	Yes	0.1707	0.999162
	XLOC_012747	LOC112448610	NC_037337.1:25712344-25771514	0	12.0004	Inf	Yes	0.17085	0.999162
	XLOC_012241	LOC112448182	NC_037336.1:39317988-39318095	4.36916	27.1653	2.64	Yes	0.1709	0.999162
	XLOC_029196	UFSP1	NC_037352.1:35769096-35770193	1.26738	1.97079	0.64	Yes	0.1709	0.999162
	XLOC_001600	LOC104971213	NC_037329.1:46754000-46785567	3.40098	2.13411	-0.67	Yes	0.17095	0.999162
	XLOC_032576	LOC101906457	NC_037357.1:64668247-64695576	0.747374	0.529939	-0.5	Yes	0.17095	0.999162
	XLOC_021197	OAS1Z	NC_037344.1:61394800-61402638	2.22024	1.55164	-0.52	Yes	0.1712	0.999162
	XLOC_016166	LOC101903449	NC_037340.1:35410030-35418429	1.92038	1.37879	-0.48	Yes	0.17135	0.999162
	XLOC_031934	ZBTB44	NC_037356.1:36401291-36460165	11.4272	14.2518	0.32	Yes	0.17145	0.999162
	XLOC_023255	ASPA	NC_037346.1:24214200-24235467	1.23669	1.78224	0.53	Yes	0.1715	0.999162
	XLOC_018538	CREB3L1	NC_037342.1:76283431-76319470	0.736428	1.10677	0.59	Yes	0.1716	0.999162
	XLOC_033493	IQSEC2	NC_037357.1:90683208-90761284	0.667789	0.911742	0.45	Yes	0.1716	0.999162
	XLOC_002914	MEF2D	NC_037330.1:14323435-14362406	2.75335	3.45591	0.33	Yes	0.1717	0.999162
	XLOC_025433	LOC100299845	NC_037348.1:20127062-20128053	0.798709	1.21762	0.61	Yes	0.1719	0.999162
	XLOC_017602	MROH1	NC_037341.1:652601-702407	4.27359	5.2568	0.3	Yes	0.172	0.999162
	XLOC_020909	ZDHHC8	NC_037344.1:73001846-73021211	0.870739	1.24665	0.52	Yes	0.17205	0.999162
	XLOC_032188	TSPAN4	NC_037356.1:50514094-50530507	9.03168	12.0276	0.41	Yes	0.17205	0.999162
	XLOC_030290	FAM204A	NC_037353.1:38583033-38611930	14.9166	12.0516	-0.31	Yes	0.1721	0.999162
	XLOC_032541	ATG4A	NC_037357.1:56766725-56799908	6.27652	4.79749	-0.39	Yes	0.17215	0.999162
[truncated: 32,417 more rows]

## Sheet: Susceptibility +1 DRTC
	Summary of genes tested for differential expression in liver tissue biopsy samples collected at +1 days relative to calving (DRTC) from cows less (LS) or more susceptible (MS) to lipid-related metabolic disorders.
	Genome reference for alignment and annotation was Bos taurus (release 106, ARS-UCD 1.2)
	Fold changes expressed as MS/LS
	Q-value = P-value corrected for multiplicity by the false discovery rate method
	Gene			FPKM			Statistics
	ID	Symbol	Locus	LS	MS	Log2(Fold Change)	Tested	P-value	Q-value
	XLOC_033799	LOC112445446	NW_020190520.1:5240-6600	0	1.66455	Inf	Yes	5e-05	0.00823481
	XLOC_025685	ISG12(B)	NC_037348.1:58715664-58727005	49.8585	1.35004	-5.21	Yes	5e-05	0.00823481
	XLOC_027269	BOLA-DQB	NC_037350.1:25607490-25620857	4.01043	0.514462	-2.96	Yes	5e-05	0.00823481
	XLOC_023971	LOC515676	NC_037346.1:14200463-14234501	19.094	2.97964	-2.68	Yes	5e-05	0.00823481
	XLOC_004220	LOC534578	NC_037330.1:42594126-42616578	0.6114	3.86081	2.66	Yes	5e-05	0.00823481
	XLOC_003176	LOC509911	NC_037330.1:30492555-30526565	0.241323	1.51718	2.65	Yes	5e-05	0.00823481
	XLOC_005281	LOC100298331	NC_037331.1:113014183-113020651	3.7378	0.606881	-2.62	Yes	5e-05	0.00823481
	XLOC_001967	IFI6	NC_037329.1:125662110-125665797	155.517	27.1642	-2.52	Yes	5e-05	0.00823481
	XLOC_028499	LOC781927	NC_037351.1:57590998-57594414	0.930332	5.1251	2.46	Yes	5e-05	0.00823481
	XLOC_031484	LOC101902198	NC_037356.1:33056202-33065547	0.978519	0.203643	-2.26	Yes	5e-05	0.00823481
	XLOC_025686	IFI27	NC_037348.1:58734965-58744457	146.397	32.3775	-2.18	Yes	5e-05	0.00823481
	XLOC_022383	MT1E	NC_037345.1:24029351-24032224	34.8685	152.468	2.13	Yes	5e-05	0.00823481
	XLOC_017290	LOC101907803	NC_037341.1:13733800-13831147	0.29689	1.27878	2.11	Yes	5e-05	0.00823481
	XLOC_031209	SFTPA1	NC_037355.1:35645843-35649951	2.80647	0.655995	-2.1	Yes	5e-05	0.00823481
	XLOC_022081	LOC112442378	NC_037345.1:61149913-61172732	0.269133	1.12935	2.07	Yes	5e-05	0.00823481
	XLOC_028468	LIPG	NC_037351.1:49206275-49240351	0.54596	2.21504	2.02	Yes	5e-05	0.00823481
	XLOC_005279	GIMAP8	NC_037331.1:112848469-112875591	28.0504	7.03079	-2	Yes	5e-05	0.00823481
	XLOC_022384	MT1E	NC_037345.1:24034442-24035790	218.322	853.618	1.97	Yes	5e-05	0.00823481
	XLOC_012439	LOC100850276	NC_037336.1:84709016-84753659	0.384297	1.43853	1.9	Yes	5e-05	0.00823481
	XLOC_023137	CCL14	NC_037346.1:14460928-14465752	8.57967	2.31359	-1.89	Yes	5e-05	0.00823481
	XLOC_021961	FGF21	NC_037345.1:55382074-55384706	2.50752	8.97641	1.84	Yes	5e-05	0.00823481
	XLOC_020568	SLC7A11	NC_037344.1:19415112-19502270	0.234027	0.803672	1.78	Yes	5e-05	0.00823481
	XLOC_031828	SAA3	NC_037356.1:26414395-26418126	49.8871	166.27	1.74	Yes	5e-05	0.00823481
	XLOC_005799	GIMAP6	NC_037331.1:113262107-113268375	13.7934	4.19264	-1.72	Yes	5e-05	0.00823481
	XLOC_008958	ANGPTL8	NC_037334.1:15628760-15676247	8.57569	27.8312	1.7	Yes	5e-05	0.00823481
	XLOC_031003	LDB3	NC_037355.1:41325441-41384910	3.81476	1.17372	-1.7	Yes	5e-05	0.00823481
	XLOC_022319	SLC7A5	NC_037345.1:13298158-13326788	0.513918	1.64532	1.68	Yes	5e-05	0.00823481
	XLOC_034243	LOC784541	NW_020192051.1:6504-108926	4.16504	12.944	1.64	Yes	5e-05	0.00823481
	XLOC_007080	INHBE	NC_037332.1:56005634-56007200	23.6702	72.2939	1.61	Yes	5e-05	0.00823481
	XLOC_004798	GPNMB	NC_037331.1:31876898-31903133	16.4682	5.45071	-1.6	Yes	5e-05	0.00823481
	XLOC_006734	CRELD2	NC_037332.1:119312477-119319448	8.56323	25.4519	1.57	Yes	5e-05	0.00823481
	XLOC_016574	SLC2A10	NC_037340.1:75368041-75380005	4.69884	13.102	1.48	Yes	5e-05	0.00823481
	XLOC_015151	RSAD2	NC_037338.1:90038986-90056291	12.7521	4.62073	-1.46	Yes	5e-05	0.00823481
	XLOC_000598	MX2	NC_037328.1:141621097-141658226	3.91013	1.43142	-1.45	Yes	5e-05	0.00823481
	XLOC_020729	DTX1	NC_037344.1:61084996-61157626	1.85346	4.9891	1.43	Yes	5e-05	0.00823481
	XLOC_030130	PPP1R3C	NC_037353.1:13208455-13213362	10.6962	28.8243	1.43	Yes	5e-05	0.00823481
	XLOC_016926	SLC17A9	NC_037340.1:54445528-54460007	7.49062	20.0779	1.42	Yes	5e-05	0.00823481
	XLOC_001005	FETUB	NC_037328.1:80560870-80576178	123.083	328.185	1.41	Yes	5e-05	0.00823481
	XLOC_004324	IFI44	NC_037330.1:66023928-66043987	13.4782	5.05641	-1.41	Yes	5e-05	0.00823481
	XLOC_000866	CCDC80	NC_037328.1:57376257-57478031	1.6363	0.618392	-1.4	Yes	5e-05	0.00823481
	XLOC_027890	GSTA4	NC_037350.1:25209827-25224023	76.958	29.6166	-1.38	Yes	5e-05	0.00823481
	XLOC_018887	HYOU1	NC_037342.1:29631217-29653296	17.254	44.6463	1.37	Yes	5e-05	0.00823481
	XLOC_022382	MT1A	NC_037345.1:24023718-24025823	199.175	515.212	1.37	Yes	5e-05	0.00823481
	XLOC_033025	TENM1	NC_037357.1:8663161-9576661	1.51756	0.608556	-1.32	Yes	5e-05	0.00823481
	XLOC_005283	LOC768255	NC_037331.1:113160759-113240464	105.981	42.7474	-1.31	Yes	5e-05	0.00823481
	XLOC_012022	MTHFD1L	NC_037336.1:87978426-88160305	2.5228	1.017	-1.31	Yes	5e-05	0.00823481
	XLOC_027887	GSTA1	NC_037350.1:25122365-25137232	722.246	299.263	-1.27	Yes	5e-05	0.00823481
	XLOC_027327	BOLA	NC_037350.1:27943374-27950488	25.2411	10.55	-1.26	Yes	5e-05	0.00823481
	XLOC_003577	HEYL	NC_037330.1:106442712-106458224	2.32751	5.53465	1.25	Yes	5e-05	0.00823481
	XLOC_022870	LOC112442408	NC_037345.1:59216789-59226107	441.807	186.085	-1.25	Yes	5e-05	0.00823481
	XLOC_022421	CDH11	NC_037345.1:32682883-32837045	0.916761	2.10903	1.2	Yes	5e-05	0.00823481
	XLOC_008409	HOPX	NC_037333.1:71973659-72006270	8.46542	19.2676	1.19	Yes	5e-05	0.00823481
	XLOC_026932	MANF	NC_037349.1:49379787-49383627	33.7138	76.4166	1.18	Yes	5e-05	0.00823481
	XLOC_029818	IFIT3,LOC100139670	NC_037353.1:11043981-11076444	10.7352	4.89382	-1.13	Yes	5e-05	0.00823481
	XLOC_027914	LOC104975663	NC_037350.1:27510034-27515591	3.44742	7.51658	1.12	Yes	5e-05	0.00823481
	XLOC_001004	HRG	NC_037328.1:80536949-80545420	284.715	135.076	-1.08	Yes	5e-05	0.00823481
	XLOC_021727	CD22	NC_037345.1:46025357-46052275	2.14258	4.53127	1.08	Yes	5e-05	0.00823481
	XLOC_010724	PTPRD	NC_037335.1:36028646-36603746	1.33093	0.632871	-1.07	Yes	5e-05	0.00823481
	XLOC_013001	DMXL2	NC_037337.1:58738379-58905040	1.93222	0.919211	-1.07	Yes	5e-05	0.00823481
	XLOC_019554	KCNT2	NC_037343.1:6388269-6828967	1.53609	3.22021	1.07	Yes	5e-05	0.00823481
	XLOC_031725	CDHR5	NC_037356.1:50687388-50694309	11.0158	5.2763	-1.06	Yes	5e-05	0.00823481
	XLOC_005366	PDK4	NC_037331.1:12881888-12895362	41.2034	19.9377	-1.05	Yes	5e-05	0.00823481
	XLOC_027143	CDKN1A	NC_037350.1:10573388-10590591	5.144	10.5989	1.04	Yes	5e-05	0.00823481
	XLOC_030178	LOXL4	NC_037353.1:19336041-19358405	3.42882	7.04849	1.04	Yes	5e-05	0.00823481
	XLOC_020862	GSTT1	NC_037344.1:71318658-71326528	54.6306	26.987	-1.02	Yes	5e-05	0.00823481
	XLOC_025606	LOC112443339	NC_037348.1:44959097-44959261	1588.37	783.407	-1.02	Yes	5e-05	0.00823481
	XLOC_021195	OAS1Y,OAS2	NC_037344.1:61337089-61370988	67.9992	33.7027	-1.01	Yes	5e-05	0.00823481
	XLOC_026218	LOC112443162	NC_037348.1:59472708-59481797	9.63214	19.4273	1.01	Yes	5e-05	0.00823481
	XLOC_027320	DDX39B	NC_037350.1:27748192-27760354	98.146	195.67	1	Yes	5e-05	0.00823481
	XLOC_028611	MEP1B	NC_037351.1:24983790-25019925	16.1237	8.26255	-0.96	Yes	5e-05	0.00823481
	XLOC_029861	LOC540627	NC_037353.1:16273041-16301571	39.3571	20.2274	-0.96	Yes	5e-05	0.00823481
	XLOC_007267	CKAP4	NC_037332.1:69630422-69639201	15.4573	29.7772	0.95	Yes	5e-05	0.00823481
	XLOC_002658	EXTL1	NC_037329.1:127052888-127070887	3.66898	7.01649	0.94	Yes	5e-05	0.00823481
	XLOC_001007	DNAJB11	NC_037328.1:80643738-80689064	14.5256	27.7229	0.93	Yes	5e-05	0.00823481
	XLOC_010609	DDX58	NC_037335.1:11559689-11606155	14.3915	7.67494	-0.91	Yes	5e-05	0.00823481
	XLOC_008057	GPAT3	NC_037333.1:98288641-98360326	6.42557	11.9922	0.9	Yes	5e-05	0.00823481
	XLOC_014434	ODC1	NC_037338.1:87197498-87204778	12.1696	22.7626	0.9	Yes	5e-05	0.00823481
	XLOC_014036	MOGS	NC_037338.1:10164072-10167847	14.5626	26.4859	0.86	Yes	5e-05	0.00823481
	XLOC_027946	TUBB	NC_037350.1:28298185-28301777	20.061	36.436	0.86	Yes	5e-05	0.00823481
	XLOC_026892	CACNA2D3	NC_037349.1:45924531-46818527	1.18221	0.333451	-1.83	Yes	0.0001	0.0146191
	XLOC_002622	SESN2	NC_037329.1:125114001-125131785	1.56148	3.67548	1.24	Yes	0.0001	0.0146191
	XLOC_002107	MYO7B	NC_037329.1:4886927-4990294	2.26188	1.00811	-1.17	Yes	0.0001	0.0146191
	XLOC_006373	USP18	NC_037332.1:76001951-76018301	13.8716	6.61339	-1.07	Yes	0.0001	0.0146191
	XLOC_008444	LOC615303	NC_037333.1:84225031-84251733	152.896	75.2716	-1.02	Yes	0.0001	0.0146191
	XLOC_004376	AK4	NC_037330.1:80156037-80251928	5.11181	10.2316	1	Yes	0.0001	0.0146191
	XLOC_004325	IFI44L	NC_037330.1:66053181-66071367	8.74597	4.39537	-0.99	Yes	0.0001	0.0146191
	XLOC_016187	SEC23B	NC_037340.1:38561367-38592474	12.8067	24.6578	0.95	Yes	0.0001	0.0146191
	XLOC_011655	TNC	NC_037335.1:104208977-104311440	6.21227	11.8704	0.93	Yes	0.0001	0.0146191
	XLOC_014451	CMPK2	NC_037338.1:90068003-90085403	19.2526	11.053	-0.8	Yes	0.0001	0.0146191
	XLOC_013375	REC8	NC_037337.1:20976594-20983649	1.07303	0.0894775	-3.58	Yes	0.00015	0.0212136
	XLOC_014232	LOC100294952	NC_037338.1:47250644-47305814	6.00737	12.2252	1.03	Yes	0.00015	0.0212136
	XLOC_003413	LOC107132327	NC_037330.1:86010426-86038927	9.63544	5.03793	-0.94	Yes	0.00015	0.0212136
	XLOC_000849	MORC1	NC_037328.1:53721951-53883074	0.369276	1.01933	1.46	Yes	0.0002	0.0273916
	XLOC_022845	LOC789748	NC_037345.1:57637618-57641359	1.9576	0.722296	-1.44	Yes	0.0002	0.0273916
	XLOC_015205	HSPA5	NC_037338.1:96115157-96119474	143.639	352.803	1.3	Yes	0.0002	0.0273916
	XLOC_016298	PDYN	NC_037340.1:53130234-53148819	0.841352	0.114893	-2.87	Yes	0.00025	0.0318897
	XLOC_029858	CYP2C87	NC_037353.1:16123028-16208922	2.99351	0.876904	-1.77	Yes	0.00025	0.0318897
	XLOC_014835	ABCG5	NC_037338.1:26047010-26079187	2.78343	5.98545	1.1	Yes	0.00025	0.0318897
	XLOC_021196	OAS1X	NC_037344.1:61378500-61385129	30.1288	14.6558	-1.04	Yes	0.00025	0.0318897
	XLOC_027834	GTPBP2	NC_037350.1:17143870-17153506	3.74564	7.08606	0.92	Yes	0.00025	0.0318897
	XLOC_018081	LOC511161	NC_037342.1:24807631-24813557	51.7375	90.2967	0.8	Yes	0.00025	0.0318897
	XLOC_012552	REEP5	NC_037337.1:1094712-1145331	8.34943	14.359	0.78	Yes	0.00025	0.0318897
	XLOC_001822	GMPPA	NC_037329.1:107429450-107436451	10.336	18.2896	0.82	Yes	0.0003	0.0375317
	XLOC_027896	LOC100848815	NC_037350.1:25691258-25695296	51.795	30.2065	-0.78	Yes	0.0003	0.0375317
	XLOC_014130	ABCG8	NC_037338.1:26079201-26097490	2.81744	5.66803	1.01	Yes	0.00035	0.0425593
	XLOC_005795	GIMAP4	NC_037331.1:113066861-113090567	64.8395	34.7522	-0.9	Yes	0.00035	0.0425593
	XLOC_011716	RIMS1	NC_037336.1:11089968-11697452	0.50555	0.927893	0.88	Yes	0.00035	0.0425593
	XLOC_002513	CHPF	NC_037329.1:107466897-107472327	1.54474	3.68172	1.25	Yes	0.0004	0.0464679
	XLOC_023583	LOC112442853	NC_037346.1:43221843-43222034	178.592	77.2491	-1.21	Yes	0.0004	0.0464679
	XLOC_021129	BCL7A	NC_037344.1:53301813-53331996	1.54767	3.06913	0.99	Yes	0.0004	0.0464679
	XLOC_023452	SLC35B1	NC_037346.1:36913915-36920744	17.7602	31.4166	0.82	Yes	0.0004	0.0464679
	XLOC_012910	MGAT2	NC_037337.1:42659208-42661800	12.3305	21.0629	0.77	Yes	0.0004	0.0464679
	XLOC_019269	PAMR1	NC_037342.1:65950554-66028064	0.312707	1.03898	1.73	Yes	0.00045	0.0504737
	XLOC_031818	NAV2	NC_037356.1:24801019-25224981	3.65436	6.34711	0.8	Yes	0.00045	0.0504737
	XLOC_002925	ARHGEF2	NC_037330.1:14764699-14813371	8.24307	13.8094	0.74	Yes	0.00045	0.0504737
	XLOC_027891	ICK	NC_037350.1:25227657-25272685	23.5438	14.0821	-0.74	Yes	0.00045	0.0504737
	XLOC_018574	LOC784323	NC_037342.1:78168558-78169488	6.65514	1.70446	-1.97	Yes	0.0005	0.0546681
	XLOC_020545	LOC107131367	NC_037344.1:14962071-14966895	1.32624	0.580055	-1.19	Yes	0.0005	0.0546681
	XLOC_004555	CTPS1	NC_037330.1:105201089-105232559	4.09023	7.55071	0.88	Yes	0.0005	0.0546681
	XLOC_018567	OR4S1	NC_037342.1:78005536-78007130	7.16485	13.1722	0.88	Yes	0.0006	0.0645174
	XLOC_005491	NRCAM	NC_037331.1:49242858-49563285	3.43655	2.06802	-0.73	Yes	0.0006	0.0645174
	XLOC_016038	ISM1	NC_037340.1:6817181-6909121	0.830772	1.96584	1.24	Yes	0.00065	0.0693209
	XLOC_017743	CA8	NC_037341.1:25953776-26038348	0.246903	1.01205	2.04	Yes	0.0007	0.0734492
	XLOC_007665	ALG12	NC_037332.1:119303218-119312174	4.35004	8.90936	1.03	Yes	0.0007	0.0734492
	XLOC_014065	CLEC4F	NC_037338.1:13572427-13584456	3.1702	1.24725	-1.35	Yes	0.00075	0.0774464
	XLOC_003424	DAB1	NC_037330.1:87798777-89138324	7.71218	4.44366	-0.8	Yes	0.00075	0.0774464
	XLOC_020507	SFRP2	NC_037344.1:3834469-3845552	0.130416	2.70055	4.37	Yes	0.0008	0.0788545
	XLOC_005135	TMEM178B	NC_037331.1:104313755-104737072	0.423011	0.918446	1.12	Yes	0.0008	0.0788545
	XLOC_001532	STK39	NC_037329.1:27870192-27963306	4.29336	8.50705	0.99	Yes	0.0008	0.0788545
	XLOC_008569	WFS1	NC_037333.1:102896919-102928905	2.02955	3.88312	0.94	Yes	0.0008	0.0788545
	XLOC_025568	CYP1A1	NC_037348.1:33949124-33955228	121.105	71.2331	-0.77	Yes	0.0008	0.0788545
	XLOC_010852	NANS	NC_037335.1:63192955-63212667	13.1764	22.2742	0.76	Yes	0.0008	0.0788545
	XLOC_008501	CXCL9	NC_037333.1:90858579-90863225	6.76378	1.60069	-2.08	Yes	0.0009	0.08674
	XLOC_020279	ISG15	NC_037343.1:51464068-51465096	40.3302	19.9985	-1.01	Yes	0.0009	0.08674
	XLOC_032006	TMEM258	NC_037356.1:40232831-40236557	51.9646	88.202	0.76	Yes	0.0009	0.08674
	XLOC_034113	LOC100140130	NW_020191467.1:14958-66268	1.11711	3.44016	1.62	Yes	0.00095	0.0895685
	XLOC_014523	LCN2	NC_037338.1:98781719-98785930	7.20406	13.4269	0.9	Yes	0.00095	0.0895685
	XLOC_002507	TUBA4A	NC_037329.1:107199679-107203477	5.39916	9.96071	0.88	Yes	0.00095	0.0895685
	XLOC_023289	CHRNE	NC_037346.1:26484697-26489336	1.394	3.46912	1.32	Yes	0.001	0.0929357
	XLOC_015988	IRS2	NC_037339.1:84625080-84655685	12.7257	7.73301	-0.72	Yes	0.001	0.0929357
	XLOC_004472	CYP4B1	NC_037330.1:99338369-99358593	1.70436	0.39069	-2.13	Yes	0.00105	0.0948719
	XLOC_025040	IGCGAMMA	NC_037347.1:71926956-71928747	16.9184	28.8715	0.77	Yes	0.00105	0.0948719
	XLOC_012957	ANXA2	NC_037337.1:49800140-49844623	40.4252	66.9248	0.73	Yes	0.00105	0.0948719
	XLOC_030120	LIPA	NC_037353.1:10952397-10994804	35.3299	21.9639	-0.69	Yes	0.00105	0.0948719
	XLOC_033897	MAD2L1	NW_020190807.1:6358-14611	1.73176	3.95545	1.19	Yes	0.0011	0.0973612
	XLOC_025973	ANPEP	NC_037348.1:21195685-21225013	1.02648	2.05947	1	Yes	0.0011	0.0973612
	XLOC_015785	UFM1	NC_037339.1:23680670-23695013	7.20071	11.7982	0.71	Yes	0.0011	0.0973612
	XLOC_013829	SPTB	NC_037337.1:76887136-77019210	2.24449	3.62534	0.69	Yes	0.00115	0.101099
	XLOC_010545	LOC112447632	NC_037334.1:108515360-108515512	2.17413	0	NegInf	Yes	0.00135	0.114803
	XLOC_014849	LOC112448940	NC_037338.1:29129145-29129250	26.0193	0	NegInf	Yes	0.00135	0.114803
	XLOC_022332	CBFA2T3	NC_037345.1:14049657-14127732	0.681265	1.49355	1.13	Yes	0.00135	0.114803
	XLOC_004120	SLC22A15	NC_037330.1:27258668-27363307	1.41887	3.02767	1.09	Yes	0.00135	0.114803
	XLOC_023145	SLFN11	NC_037346.1:14791664-14825739	31.1536	19.4901	-0.68	Yes	0.00135	0.114803
	XLOC_027863	LOC112443909	NC_037350.1:21751957-21752076	0	11.3446	Inf	Yes	0.00145	0.120165
	XLOC_011487	RASEF	NC_037335.1:76173233-76268345	1.10037	0.518315	-1.09	Yes	0.00145	0.120165
	XLOC_021103	FAM101A	NC_037344.1:51466602-51481616	6.0319	10.9485	0.86	Yes	0.00145	0.120165
	XLOC_021261	XBP1	NC_037344.1:68052008-68057008	116.372	200.217	0.78	Yes	0.00145	0.120165
	XLOC_008155	APELA	NC_037333.1:122483-146992	3.72066	1.2627	-1.56	Yes	0.0015	0.123522
	XLOC_000162	COL8A1	NC_037328.1:43902263-44073697	9.70208	6.05605	-0.68	Yes	0.00155	0.126837
	XLOC_004956	C4H7orf31	NC_037331.1:70687352-70727845	1.08506	0.376308	-1.53	Yes	0.0016	0.129302
	XLOC_005755	KEL	NC_037331.1:106252824-106278892	4.2099	7.46591	0.83	Yes	0.0016	0.129302
	XLOC_010776	LOC785403	NC_037335.1:49169755-49206706	1.19676	0.174825	-2.78	Yes	0.00165	0.132519
	XLOC_030614	RN18S1	NC_037354.1:6224661-6226184	946.577	2748.37	1.54	Yes	0.0017	0.13487
	XLOC_003175	SLC16A1	NC_037330.1:30380728-30411748	12.9795	21.1099	0.7	Yes	0.0017	0.13487
	XLOC_028821	CACNA1H	NC_037352.1:930067-988927	0.65447	1.30605	1	Yes	0.00175	0.137164
	XLOC_008278	HERC5	NC_037333.1:36257275-36302337	10.9082	6.78653	-0.68	Yes	0.00175	0.137164
	XLOC_032143	C29H11orf24	NC_037356.1:45759872-45769691	2.04083	4.0993	1.01	Yes	0.0018	0.140238
	XLOC_026301	SEC61G	NC_037349.1:1459779-1466672	78.9032	127.559	0.69	Yes	0.00185	0.143276
	XLOC_013987	VWA3B	NC_037338.1:3393916-3560314	1.54307	0.81271	-0.92	Yes	0.00195	0.150127
	XLOC_001651	MARCO	NC_037329.1:70736218-70769632	28.7999	51.7994	0.85	Yes	0.002	0.152175
	XLOC_032070	EHD1	NC_037356.1:43084393-43103636	9.39517	15.3846	0.71	Yes	0.002	0.152175
	XLOC_023438	LRRC59	NC_037346.1:36285640-36297388	18.1795	28.9059	0.67	Yes	0.00205	0.155073
	XLOC_028558	LOC112444185	NC_037351.1:2224044-2328579	8.83521	3.01558	-1.55	Yes	0.0021	0.157937
	XLOC_034110	LOC112441460	NW_020191445.1:29536-30104	0.970521	5.04858	2.38	Yes	0.00215	0.159849
	XLOC_000171	TFG	NC_037328.1:45156042-45188355	17.325	27.108	0.65	Yes	0.00215	0.159849
	XLOC_000294	APOD	NC_037328.1:72062117-72076495	0.469829	1.84212	1.97	Yes	0.0022	0.162637
	XLOC_002430	LOC101903301	NC_037329.1:92575251-92576106	7.29902	0.256293	-4.83	Yes	0.00225	0.165394
	XLOC_005933	NFE2	NC_037332.1:25770430-25777486	0.322484	0.848166	1.4	Yes	0.0023	0.166252
	XLOC_003889	LMNA	NC_037330.1:14642007-14670627	7.50242	12.4457	0.73	Yes	0.0023	0.166252
	XLOC_008751	PLVAP	NC_037334.1:5762844-5781734	6.59712	10.7436	0.7	Yes	0.0023	0.166252
	XLOC_002953	SHE	NC_037330.1:16086186-16104575	3.48166	5.90621	0.76	Yes	0.00235	0.168927
	XLOC_014569	AIF1L	NC_037338.1:101296723-101321912	6.86677	11.0607	0.69	Yes	0.0024	0.171574
	XLOC_030476	MTMR7	NC_037354.1:19848024-19948595	0.424858	1.02752	1.27	Yes	0.0025	0.175824
	XLOC_011510	FBP2	NC_037335.1:81003307-81046041	5.85616	2.99266	-0.97	Yes	0.0025	0.175824
	XLOC_000992	RTP4	NC_037328.1:79911957-79916275	5.52035	2.99864	-0.88	Yes	0.0025	0.175824
	XLOC_010777	LOC112447802	NC_037335.1:49209997-49214112	1.01553	0.143046	-2.83	Yes	0.00255	0.178377
	XLOC_009976	LOC100337081	NC_037334.1:17424221-17479252	6.41774	10.3905	0.7	Yes	0.0026	0.179939
	XLOC_028250	FARS2	NC_037350.1:49111513-49417402	25.6708	40.9954	0.68	Yes	0.0026	0.179939
	XLOC_020728	SDS	NC_037344.1:61030531-61038866	8.11342	13.6354	0.75	Yes	0.00265	0.182429
	XLOC_018582	LOC789193	NC_037342.1:78257980-78258950	2.42157	0.345173	-2.81	Yes	0.0027	0.183925
	XLOC_006886	KRT18	NC_037332.1:26998519-27002170	69.8508	115.386	0.72	Yes	0.0027	0.183925
	XLOC_005289	AOC1	NC_037331.1:113450575-113463258	69.4294	44.3343	-0.65	Yes	0.00275	0.186355
	XLOC_007905	LOC101906152	NC_037333.1:62324824-62336500	5.64068	2.70994	-1.06	Yes	0.00285	0.192131
	XLOC_021120	HIP1R	NC_037344.1:52637341-52697389	2.10918	3.66157	0.8	Yes	0.003	0.200169
	XLOC_001556	IFIH1	NC_037329.1:34111331-34166970	7.12567	4.5574	-0.64	Yes	0.003	0.200169
	XLOC_000979	LOC782776	NC_037328.1:76416089-76417850	3.49481	1.84456	-0.92	Yes	0.00305	0.202467
	XLOC_009536	WWC1	NC_037334.1:80336573-80494274	5.55686	8.95041	0.69	Yes	0.0031	0.204742
	XLOC_008544	PLAC8	NC_037333.1:97947010-98008938	8.33636	3.54327	-1.23	Yes	0.00315	0.204923
	XLOC_005707	FAM180A	NC_037331.1:99527735-99546067	0.96418	1.7089	0.83	Yes	0.00315	0.204923
	XLOC_017142	ZNFX1	NC_037340.1:77348733-77375021	9.60235	6.21752	-0.63	Yes	0.00315	0.204923
	XLOC_027889	GSTA3	NC_037350.1:25182257-25208514	1.60207	3.61977	1.18	Yes	0.0033	0.213613
	XLOC_026543	LOC101906101	NC_037349.1:49077817-49117018	0.0728791	8.65592	6.89	Yes	0.00335	0.215776
	XLOC_028305	FAM69C	NC_037351.1:4042726-4060301	1.39754	3.52002	1.33	Yes	0.0035	0.224328
	XLOC_009007	LOC101905992,TUBB4A	NC_037334.1:17966913-17988029	40.7115	61.8022	0.6	Yes	0.0036	0.229606
	XLOC_028381	ABHD3	NC_037351.1:34541435-34591101	14.3798	9.14127	-0.65	Yes	0.00365	0.231659
	XLOC_014352	CGREF1	NC_037338.1:72519738-72536221	1.63164	3.1592	0.95	Yes	0.0037	0.233693
	XLOC_021343	SDF2L1	NC_037344.1:72112696-72114638	6.0825	11.8864	0.97	Yes	0.00375	0.234573
	XLOC_023735	CANT1	NC_037346.1:53391299-53407827	13.2101	20.0353	0.6	Yes	0.00375	0.234573
	XLOC_031677	FADD	NC_037356.1:47373323-47375728	5.64052	11.0376	0.97	Yes	0.0038	0.235175
	XLOC_016241	AKR1C3	NC_037340.1:43577076-43587438	286.623	167.61	-0.77	Yes	0.0038	0.235175
	XLOC_024477	DHX58	NC_037346.1:42237041-42247612	7.77941	4.72087	-0.72	Yes	0.00385	0.235175
	XLOC_021853	RABAC1	NC_037345.1:51274008-51276959	39.5135	63.4452	0.68	Yes	0.00385	0.235175
	XLOC_002014	GALE	NC_037329.1:129110550-129115907	21.8493	34.1745	0.65	Yes	0.00385	0.235175
	XLOC_007081	INHBC	NC_037332.1:56011446-56021810	25.0263	38.6808	0.63	Yes	0.0039	0.237116
	XLOC_015391	SLC25A30	NC_037339.1:15541389-15565521	163.255	103.38	-0.66	Yes	0.00405	0.245091
	XLOC_019300	PACSIN3	NC_037342.1:77074000-77083938	9.40628	14.9472	0.67	Yes	0.0041	0.246555
	XLOC_022923	LOC788745	NC_037345.1:61483556-61484516	0.1446	2.69685	4.22	Yes	0.00415	0.246555
	XLOC_023700	LOC112441469	NC_037346.1:50859581-50861468	10.0527	5.20794	-0.95	Yes	0.00415	0.246555
	XLOC_029722	BHLHA15	NC_037352.1:37794113-37797992	5.15229	8.50435	0.72	Yes	0.00415	0.246555
	XLOC_007278	MGC137014	NC_037332.1:71726984-71732370	1467.84	893.977	-0.72	Yes	0.0042	0.248392
	XLOC_004338	ST6GALNAC3	NC_037330.1:68099006-68727408	5.68502	3.61864	-0.65	Yes	0.00435	0.256099
	XLOC_016479	LBP	NC_037340.1:67214889-67247278	302.033	509.294	0.75	Yes	0.00445	0.260806
	XLOC_018573	LOC100848076	NC_037342.1:78135051-78135980	3.94351	1.60039	-1.3	Yes	0.00455	0.265471
	XLOC_007077	MARS	NC_037332.1:55956302-56003151	7.64989	13.2537	0.79	Yes	0.0046	0.266003
	XLOC_027016	SEC13	NC_037349.1:54326135-54361315	13.0486	20.2514	0.63	Yes	0.0046	0.266003
	XLOC_005930	ITGA5	NC_037332.1:25662352-25707959	1.92206	3.59355	0.9	Yes	0.00465	0.267704
	XLOC_027831	LRRC73	NC_037350.1:17052854-17055759	0.295599	1.0902	1.88	Yes	0.00475	0.269879
	XLOC_029222	LOC112444279	NC_037352.1:36437863-36450266	14.8264	5.64647	-1.39	Yes	0.00475	0.269879
	XLOC_030654	CENPU	NC_037354.1:15073007-15165428	2.30527	1.11603	-1.05	Yes	0.00475	0.269879
	XLOC_030155	ALDH18A1	NC_037353.1:17088637-17129898	9.41789	14.3226	0.6	Yes	0.0048	0.271534
	XLOC_023705	PYCR1	NC_037346.1:50958019-50962685	1.94722	3.73741	0.94	Yes	0.0049	0.274801
	XLOC_023731	CBX4	NC_037346.1:52701565-52707711	1.96504	3.56609	0.86	Yes	0.0049	0.274801
	XLOC_024714	GPRC5C	NC_037346.1:56974299-57025878	10.681	17.0591	0.68	Yes	0.00505	0.281998
	XLOC_007995	SLC4A4	NC_037333.1:86449493-86813499	17.7578	11.0796	-0.68	Yes	0.0051	0.283573
	XLOC_025162	GPX8	NC_037347.1:23940883-24005261	3.85403	1.77447	-1.12	Yes	0.00515	0.283926
	XLOC_017003	LOC618409	NC_037340.1:61382427-61392654	3.07055	1.51876	-1.02	Yes	0.00515	0.283926
	XLOC_018575	LOC785997	NC_037342.1:78180946-78181926	1.85446	0.54619	-1.76	Yes	0.0052	0.284274
	XLOC_002377	STAT1	NC_037329.1:79516311-79560240	29.1119	19.132	-0.61	Yes	0.0052	0.284274
	XLOC_028671	MYOM1	NC_037351.1:37254693-37378961	3.56391	2.14473	-0.73	Yes	0.00535	0.29125
	XLOC_013158	ACOT2	NC_037337.1:85017816-85033081	2.02635	3.35055	0.73	Yes	0.0054	0.292747
	XLOC_025837	TRAF3	NC_037348.1:67486957-67603394	1.00712	1.83367	0.86	Yes	0.00545	0.294232
	XLOC_006819	LUM	NC_037332.1:20971291-20980825	2.47409	4.30203	0.8	Yes	0.0055	0.294488
	XLOC_019268	SLC1A2	NC_037342.1:65766816-65936269	39.9811	24.9723	-0.68	Yes	0.0055	0.294488
	XLOC_034197	LOC101906766	NW_020191817.1:29045-29845	2.82637	6.43908	1.19	Yes	0.00555	0.295947
	XLOC_013240	LOC783680	NC_037337.1:103116412-103122698	197.046	131.012	-0.59	Yes	0.00575	0.30536
	XLOC_006937	LOC100141266	NC_037332.1:30540400-30547985	3.84231	6.53644	0.77	Yes	0.00595	0.314697
	XLOC_018578	LOC100336921	NC_037342.1:78211727-78212694	1.94013	0.312864	-2.63	Yes	0.00605	0.317405
	XLOC_032021	C29H11orf98	NC_037356.1:40987605-40997813	3.25369	6.23061	0.94	Yes	0.00605	0.317405
	XLOC_013051	LGALS3,SCN3B	NC_037337.1:67611547-67629447	3.80997	1.7395	-1.13	Yes	0.0061	0.318743
	XLOC_015128	LPIN1	NC_037338.1:86081382-86211617	31.4624	20.589	-0.61	Yes	0.00625	0.325275
	XLOC_013925	SEL1L	NC_037337.1:92758414-92823117	40.6202	63.7412	0.65	Yes	0.00635	0.329163
	XLOC_005691	PODXL	NC_037331.1:95244824-95294315	2.49316	3.77955	0.6	Yes	0.0065	0.335601
	XLOC_002888	LOC787904	NC_037330.1:12531364-12569165	44.8679	30.0894	-0.58	Yes	0.00655	0.336846
	XLOC_013376	IRF9	NC_037337.1:20986940-20991918	14.9664	9.64589	-0.63	Yes	0.0066	0.337981
	XLOC_003836	LOC100141145	NC_037330.1:11398539-11403950	2.31394	1.12348	-1.04	Yes	0.00665	0.337981
	XLOC_025594	G2E3	NC_037348.1:41189333-41265104	6.39685	4.09816	-0.64	Yes	0.00665	0.337981
	XLOC_018524	C15H11orf96	NC_037342.1:74043978-74045358	6.58985	11.8752	0.85	Yes	0.0067	0.33888
	XLOC_018583	LOC789201	NC_037342.1:78278420-78279401	2.03492	0.40834	-2.32	Yes	0.0068	0.33888
	XLOC_014231	LOC112448784	NC_037338.1:47218135-47219130	0.814298	2.76629	1.76	Yes	0.0068	0.33888
	XLOC_013218	FLRT2	NC_037337.1:97153526-97261128	0.99777	1.62745	0.71	Yes	0.0068	0.33888
	XLOC_027972	LOC504548	NC_037350.1:29072511-29074859	1.92287	0.755561	-1.35	Yes	0.00685	0.33888
	XLOC_009270	ARID3A	NC_037334.1:43465804-43498751	1.3809	2.51744	0.87	Yes	0.00685	0.33888
	XLOC_000599	MX1	NC_037328.1:141668303-141706501	24.3921	14.821	-0.72	Yes	0.00685	0.33888
	XLOC_017930	CA13	NC_037341.1:77332405-77371752	3.58468	2.11092	-0.76	Yes	0.007	0.344989
	XLOC_026166	TGM5	NC_037348.1:54998019-55031962	1.4758	0.759629	-0.96	Yes	0.00715	0.348422
	XLOC_013032	GATM	NC_037337.1:65098686-65114705	565.353	339.09	-0.74	Yes	0.00715	0.348422
	XLOC_023701	DCXR	NC_037346.1:50866258-50876111	58.3287	38.7682	-0.59	Yes	0.00715	0.348422
	XLOC_012883	CHAC1	NC_037337.1:36485786-36488158	0.199775	1.10416	2.47	Yes	0.00725	0.351584
	XLOC_017432	FABP5	NC_037341.1:44478947-44494877	1.39407	0.634542	-1.14	Yes	0.0073	0.351584
	XLOC_003651	LOC101904718	NC_037330.1:113885101-113950933	2.3107	4.32467	0.9	Yes	0.00735	0.351584
	XLOC_004099	HSD3B1	NC_037330.1:23706725-23716623	5.91999	3.43343	-0.79	Yes	0.00735	0.351584
	XLOC_009036	DPP9	NC_037334.1:19428855-19465681	3.17757	5.05054	0.67	Yes	0.00735	0.351584
	XLOC_005008	INHBA	NC_037331.1:79279913-79300035	1.00871	2.00593	0.99	Yes	0.00745	0.355062
	XLOC_006521	CLEC6A	NC_037332.1:101642072-101659403	1.23254	0.409329	-1.59	Yes	0.00755	0.357211
	XLOC_034193	LOC112445719	NW_020191817.1:7070-7786	2.38649	5.39755	1.18	Yes	0.00755	0.357211
	XLOC_021197	OAS1Z	NC_037344.1:61394800-61402638	3.15718	1.61964	-0.96	Yes	0.00765	0.360631
	XLOC_021325	DERL3	NC_037344.1:71260138-71262882	0.846417	2.1847	1.37	Yes	0.00775	0.364026
	XLOC_002565	ECEL1	NC_037329.1:120118127-120126433	13.7446	22.036	0.68	Yes	0.0079	0.369419
	XLOC_007288	LOC788334	NC_037332.1:74479749-74493931	1.04488	0.531054	-0.98	Yes	0.00795	0.369419
	XLOC_020150	KMO	NC_037343.1:35178259-35246581	28.5257	19.1482	-0.58	Yes	0.00795	0.369419
	XLOC_024261	LOC112442638	NC_037346.1:30952612-31188716	0.815685	1.98664	1.28	Yes	0.008	0.370101
	XLOC_015802	KL	NC_037339.1:28052265-28088332	0.743182	0.279848	-1.41	Yes	0.00805	0.370101
	XLOC_002080	EPHA2	NC_037329.1:135945216-135972064	3.05689	4.87953	0.67	Yes	0.00805	0.370101
	XLOC_018462	TSKU	NC_037342.1:56179563-56193003	38.8916	57.3732	0.56	Yes	0.0081	0.371088
	XLOC_002010	CNR2	NC_037329.1:129001503-129038262	1.37414	2.42782	0.82	Yes	0.00815	0.372069
	XLOC_017062	TGM2	NC_037340.1:67002549-67037025	4.419	6.65486	0.59	Yes	0.00825	0.375317
	XLOC_024325	SPATA20	NC_037346.1:36171016-36179015	22.9569	15.529	-0.56	Yes	0.00835	0.378543
	XLOC_025070	DUSP1	NC_037347.1:4540527-4543611	16.4936	10.9347	-0.59	Yes	0.00845	0.381746
	XLOC_016899	TGM3	NC_037340.1:52793533-52836111	0.510679	1.03449	1.02	Yes	0.0085	0.382676
	XLOC_024511	LOC112442847	NC_037346.1:43320169-43320360	120.663	56.2857	-1.1	Yes	0.0087	0.388989
	XLOC_015710	KBTBD6	NC_037339.1:11333416-11336403	5.81011	3.73102	-0.64	Yes	0.0087	0.388989
	XLOC_010121	LOC540403	NC_037334.1:34235849-34252378	1.8943	1.12054	-0.76	Yes	0.0088	0.392112
	XLOC_009705	MPV17L2	NC_037334.1:5023843-5027015	4.58122	7.91082	0.79	Yes	0.00895	0.397435
	XLOC_012497	SLC22A2	NC_037336.1:96367972-96399947	0.468593	0.952503	1.02	Yes	0.00905	0.4
	XLOC_002218	SP5	NC_037329.1:25728712-25733165	3.15422	1.75053	-0.85	Yes	0.0091	0.4
	XLOC_017533	TRIQK	NC_037341.1:71303510-71505006	7.56256	5.00181	-0.6	Yes	0.0091	0.4
	XLOC_001786	IGFBP2	NC_037329.1:104619961-104648632	466.207	729.454	0.65	Yes	0.00925	0.405225
	XLOC_008637	SH3BP2	NC_037333.1:115905079-115951555	2.14398	3.41505	0.67	Yes	0.00935	0.408231
	XLOC_021427	NECAB2,OSGIN1	NC_037345.1:10261764-10339843	40.9455	59.8432	0.55	Yes	0.0095	0.413393
	XLOC_001363	SH3BP5	NC_037328.1:152285107-152366452	3.25414	5.20582	0.68	Yes	0.00955	0.414183
	XLOC_006216	CS	NC_037332.1:57042170-57065008	7.21161	10.7042	0.57	Yes	0.0096	0.414377
	XLOC_004317	RPF1	NC_037330.1:59600696-59617167	10.9916	16.6091	0.6	Yes	0.00965	0.414377
	XLOC_013239	B2M	NC_037337.1:103095451-103110775	346.65	231.198	-0.58	Yes	0.00965	0.414377
	XLOC_030697	PPP1R3B	NC_037354.1:25178167-25190291	27.7648	43.351	0.64	Yes	0.0097	0.415154
	XLOC_029703	CYP3A5	NC_037352.1:36530332-36568936	155.29	103.632	-0.58	Yes	0.0098	0.418058
	XLOC_027096	SLC39A7	NC_037350.1:7386869-7391458	16.1171	23.4705	0.54	Yes	0.00985	0.418818
	XLOC_007722	SEC24D	NC_037333.1:6488928-6606140	22.8942	33.7369	0.56	Yes	0.01015	0.428772
	XLOC_002970	S100A2	NC_037330.1:16808489-16811819	93.5571	135.73	0.54	Yes	0.01015	0.428772
	XLOC_015552	SCEL	NC_037339.1:52683426-52808588	1.07527	0.634265	-0.76	Yes	0.0102	0.429489
	XLOC_006352	LOC786352	NC_037332.1:74275856-74289323	4.31571	2.69672	-0.68	Yes	0.01025	0.42953
	XLOC_008618	ABLIM2	NC_037333.1:114296644-114465581	0.66644	1.10281	0.73	Yes	0.0103	0.42953
	XLOC_020997	NOCT	NC_037344.1:18582253-18600421	8.94629	5.63576	-0.67	Yes	0.0103	0.42953
	XLOC_026508	SELENOK	NC_037349.1:47024396-47031660	12.2043	18.814	0.62	Yes	0.01035	0.430236
	XLOC_016551	WFDC2	NC_037340.1:74360834-74367977	2.52058	6.3646	1.34	Yes	0.0105	0.433016
	XLOC_002782	RXRG	NC_037330.1:3538779-3599117	9.11252	5.86555	-0.64	Yes	0.0105	0.433016
	XLOC_003479	STIL	NC_037330.1:98936661-98990383	0.982398	0.557777	-0.82	Yes	0.01055	0.433016
	XLOC_008718	COPE	NC_037334.1:4292644-4310867	31.6924	46.2032	0.54	Yes	0.01055	0.433016
	XLOC_014156	EPCAM	NC_037338.1:29782763-29793451	10.4857	6.76442	-0.63	Yes	0.01065	0.435746
	XLOC_014650	MAN1B1	NC_037338.1:106117601-106128945	14.9434	21.4629	0.52	Yes	0.0109	0.444576
	XLOC_016249	LOC100847956	NC_037340.1:43824530-43848244	4.02064	1.90897	-1.07	Yes	0.011	0.447253
	XLOC_028319	SYT4	NC_037351.1:12650268-12660067	15.2409	10.5631	-0.53	Yes	0.0111	0.449913
	XLOC_000278	MUC20	NC_037328.1:70460155-70473904	2.62998	1.58424	-0.73	Yes	0.0112	0.452557
	XLOC_001636	LYPD1	NC_037329.1:64874668-65196636	0.894799	3.24561	1.86	Yes	0.01125	0.45317
	XLOC_025325	LOC104968484	NC_037348.1:394115-394978	1.47748	3.43384	1.22	Yes	0.01135	0.453595
	XLOC_034297	LOC787803	NW_020192288.1:174688-282409	9.34487	18.0837	0.95	Yes	0.01135	0.453595
	XLOC_027885	GSTA2	NC_037350.1:25074828-25088554	209.07	140.89	-0.57	Yes	0.0114	0.453594
	XLOC_013595	PLCB2	NC_037337.1:35906037-35927201	5.45773	8.06846	0.56	Yes	0.0114	0.453595
	XLOC_014301	SLC1A4	NC_037338.1:63379681-63409620	0.774116	1.34113	0.79	Yes	0.01155	0.458162
	XLOC_027894	BOLA-DQA2	NC_037350.1:25582894-25589220	5.49962	9.68242	0.82	Yes	0.0117	0.461299
	XLOC_024003	TMEM98	NC_037346.1:17287823-17300858	6.88249	4.23163	-0.7	Yes	0.0117	0.461299
	XLOC_011911	LOC101906498	NC_037336.1:64026888-64038481	2.09198	1.17133	-0.84	Yes	0.01175	0.461871
	XLOC_000263	DTX3L	NC_037328.1:66944421-66996322	12.0783	6.81353	-0.83	Yes	0.01185	0.463004
	XLOC_029857	CYP2C18	NC_037353.1:16076047-16117385	35.1158	20.2748	-0.79	Yes	0.01185	0.463004
	XLOC_018955	ADM	NC_037342.1:42377558-42379886	6.3475	3.80044	-0.74	Yes	0.01195	0.464679
	XLOC_029862	LOC505468	NC_037353.1:16373092-16427682	1.52238	0.68541	-1.15	Yes	0.012	0.464679
	XLOC_025042	LOC524810	NC_037347.1:71943725-71965885	2.14058	4.27535	1	Yes	0.012	0.464679
	XLOC_004980	LOC112446404	NC_037331.1:76147186-76158121	7.41271	10.8506	0.55	Yes	0.01205	0.46523
	XLOC_030150	CYP2C19	NC_037353.1:16473501-16520973	361.629	232.646	-0.64	Yes	0.0121	0.465778
	XLOC_030531	EIF4EBP1	NC_037354.1:33247065-33269505	8.7931	14.2803	0.7	Yes	0.01225	0.470162
	XLOC_022844	LOC112442215	NC_037345.1:57620942-57624670	1.49403	0.753734	-0.99	Yes	0.01235	0.472605
	XLOC_015484	FLT1	NC_037339.1:31624079-31829381	4.93674	7.35377	0.57	Yes	0.01255	0.478851
	XLOC_011011	SMC2	NC_037335.1:93705339-93755402	2.47648	1.63001	-0.6	Yes	0.01275	0.485059
	XLOC_006675	CCDC134	NC_037332.1:112813765-112830898	1.9604	3.19434	0.7	Yes	0.01285	0.487438
	XLOC_014658	TUBB4B	NC_037338.1:106254794-106261069	12.8927	19.0763	0.57	Yes	0.0129	0.487912
	XLOC_030151	LOC785540	NC_037353.1:16548583-16600550	35.7675	24.655	-0.54	Yes	0.0133	0.501583
	XLOC_027083	BMP5	NC_037350.1:4470531-4614743	0.490225	0.981929	1	Yes	0.01335	0.502014
	XLOC_006314	HSP90B1	NC_037332.1:67600074-67618814	236.588	399.397	0.76	Yes	0.0135	0.506192
	XLOC_021912	FOXA3	NC_037345.1:53384979-53391520	16.4459	25.2208	0.62	Yes	0.01365	0.510345
	XLOC_024216	PER1	NC_037346.1:27778456-27793756	9.25647	6.0761	-0.61	Yes	0.0137	0.510747
	XLOC_011818	DDO	NC_037336.1:39796361-39813956	7.8187	11.6615	0.58	Yes	0.01375	0.511146
	XLOC_000490	SERP1	NC_037328.1:117598267-117600552	79.176	113.937	0.53	Yes	0.01385	0.513397
	XLOC_009040	PLIN5	NC_037334.1:19600494-19611773	1.88142	0.922612	-1.03	Yes	0.0139	0.513787
	XLOC_018888	H2AFX	NC_037342.1:29674358-29675675	1.22794	2.90241	1.24	Yes	0.014	0.516017
	XLOC_003415	LOC101903193	NC_037330.1:86192212-86193890	0.849595	0.350614	-1.28	Yes	0.01425	0.523748
	XLOC_032134	CDK2AP2	NC_037356.1:45388453-45390354	9.76745	15.6219	0.68	Yes	0.0143	0.524105
	XLOC_004760	SCIN	NC_037331.1:20607724-20702627	1.50071	0.848816	-0.82	Yes	0.0145	0.526982
	XLOC_015719	EPSTI1	NC_037339.1:13015360-13115438	10.2183	6.85114	-0.58	Yes	0.0145	0.526982
	XLOC_015095	LOC101902225	NC_037338.1:77833194-77857903	10.7851	15.4327	0.52	Yes	0.0145	0.526982
	XLOC_029643	CCL24	NC_037352.1:34065906-34069221	1.57053	3.1046	0.98	Yes	0.01485	0.538199
	XLOC_003941	S100A9	NC_037330.1:17115127-17117961	1.44246	3.0107	1.06	Yes	0.01495	0.540318
	XLOC_009037	MYDGF	NC_037334.1:19470130-19482942	14.1801	21.3279	0.59	Yes	0.015	0.540623
	XLOC_025518	LOC112443140	NC_037348.1:29232912-29246319	3.67892	5.32162	0.53	Yes	0.01505	0.540927
	XLOC_005374	ASNS	NC_037331.1:15128709-15276421	5.56921	8.66323	0.64	Yes	0.0151	0.541229
	XLOC_003776	HSPA6	NC_037330.1:8031337-8033861	0.753937	0.33535	-1.17	Yes	0.01535	0.548678
	XLOC_021062	TDO2	NC_037344.1:43385846-43403575	122.16	81.3645	-0.59	Yes	0.0155	0.549785
	XLOC_010122	LOC107132623	NC_037334.1:34252613-34264235	1.54197	0.77507	-0.99	Yes	0.01555	0.549785
	XLOC_030613	LOC112444653	NC_037354.1:6222647-6222800	29176.3	46053.9	0.66	Yes	0.01555	0.549785
	XLOC_018085	REXO2	NC_037342.1:24957715-24968465	12.898	18.8886	0.55	Yes	0.01555	0.549785
	XLOC_021306	LOC112441499	NC_037344.1:70697768-70698315	11.5576	19.9582	0.79	Yes	0.01605	0.565926
	XLOC_027960	BOLA-NC1	NC_037350.1:28545845-28552386	21.658	12.0321	-0.85	Yes	0.01625	0.568796
	XLOC_016876	HSPA12B	NC_037340.1:51444137-51461150	0.664766	1.23602	0.89	Yes	0.0163	0.568796
	XLOC_014998	SERTAD2	NC_037338.1:63034882-63150838	5.62097	7.9424	0.5	Yes	0.0163	0.568796
	XLOC_018538	CREB3L1	NC_037342.1:76283431-76319470	0.480664	1.08063	1.17	Yes	0.01635	0.568796
	XLOC_000264	PARP14	NC_037328.1:67011986-67121243	13.906	9.77587	-0.51	Yes	0.01635	0.568796
	XLOC_017703	LOC100847223	NC_037341.1:19102877-19108035	1.15976	0.391781	-1.57	Yes	0.0164	0.569014
	XLOC_018577	LOC785969	NC_037342.1:78201074-78202004	1.38221	0.361375	-1.94	Yes	0.01655	0.571173
	XLOC_029702	LOC101904303	NC_037352.1:36510331-36515437	2.06398	4.51689	1.13	Yes	0.01655	0.571173
	XLOC_032810	BCOR	NC_037357.1:103234605-103434640	1.94057	2.84119	0.55	Yes	0.0169	0.581709
	XLOC_010970	SUSD3	NC_037335.1:84444768-84464543	1.00178	1.99122	0.99	Yes	0.01695	0.58189
	XLOC_029058	SBK1	NC_037352.1:25769149-25823226	0.504261	0.920882	0.87	Yes	0.01705	0.583783
	XLOC_012987	LOC101904374	NC_037337.1:57590859-57596737	1.36868	2.52495	0.88	Yes	0.0171	0.583958
	XLOC_030358	LOC100850437	NC_037353.1:50762874-50766246	0.996514	0.436792	-1.19	Yes	0.01715	0.584133
	XLOC_030551	IDO2	NC_037354.1:35048649-35114702	29.9927	21.2381	-0.5	Yes	0.0174	0.5911
	XLOC_015120	FAM84A	NC_037338.1:83670821-83676255	2.98074	1.90065	-0.65	Yes	0.0175	0.592949
	XLOC_033200	IRAK1	NC_037357.1:37212623-37220194	3.93926	5.92227	0.59	Yes	0.01755	0.593099
	XLOC_003380	SLC35D1	NC_037330.1:78274130-78317318	21.8359	15.1601	-0.53	Yes	0.01765	0.594933
	XLOC_022451	SLC12A4	NC_037345.1:35425221-35447046	2.89724	4.3273	0.58	Yes	0.0177	0.595077
	XLOC_026552	RASSF1	NC_037349.1:50006892-50015924	4.73771	7.20325	0.6	Yes	0.0179	0.598707
	XLOC_008986	RPS28	NC_037334.1:16968060-16969193	169.134	239.104	0.5	Yes	0.0179	0.598707
	XLOC_025878	IGHM	NC_037348.1:184742-207977	1.38979	0.637879	-1.12	Yes	0.01795	0.59884
	XLOC_003606	OSCP1	NC_037330.1:109442365-109473104	2.28705	1.39042	-0.72	Yes	0.01805	0.600636
	XLOC_005777	PDIA4	NC_037331.1:112184267-112215554	144.198	214.27	0.57	Yes	0.01815	0.60089
	XLOC_024637	LOC509283	NC_037346.1:52120062-52242212	18.1796	12.3794	-0.55	Yes	0.01815	0.60089
	XLOC_009803	LOC107131308	NC_037334.1:9266562-9269300	2.34057	1.07441	-1.12	Yes	0.01835	0.604551
	XLOC_020412	ATF3	NC_037343.1:70924498-70937427	2.38192	3.87494	0.7	Yes	0.0184	0.604551
	XLOC_025901	ALDH1A3	NC_037348.1:5629301-5670915	9.27587	6.5269	-0.51	Yes	0.0184	0.604552
	XLOC_009929	KANK2	NC_037334.1:15601582-15628089	4.61596	6.57633	0.51	Yes	0.01855	0.607945
	XLOC_034091	LOC112445656	NW_020191371.1:21974-24679	0.472977	1.66598	1.82	Yes	0.0186	0.608052
	XLOC_008216	OSTC	NC_037333.1:16632773-16644454	65.9147	92.8082	0.49	Yes	0.01875	0.611419
	XLOC_031623	BANF1	NC_037356.1:44093696-44095641	42.8023	60.5483	0.5	Yes	0.0188	0.611517
	XLOC_022523	LGI4	NC_037345.1:45851468-45862111	40.2149	28.708	-0.49	Yes	0.01915	0.619955
	XLOC_008747	LOC100298356	NC_037334.1:5726162-5730511	4.89837	3.22637	-0.6	Yes	0.0192	0.619955
	XLOC_005531	DNAJB9	NC_037331.1:59582764-59587977	42.065	61.1162	0.54	Yes	0.01925	0.619955
	XLOC_027268	FBXO9	NC_037350.1:25275774-25297265	57.7361	41.2022	-0.49	Yes	0.01925	0.619955
	XLOC_026881	PDE12	NC_037349.1:43635996-43639721	2.03959	3.35855	0.72	Yes	0.01935	0.621637
	XLOC_028436	CIDEA	NC_037351.1:42778432-42792110	2.15766	3.39915	0.66	Yes	0.0194	0.621708
	XLOC_009162	B4GALT7	NC_037334.1:39124779-39131426	3.6912	5.88549	0.67	Yes	0.0195	0.621849
	XLOC_003116	FMO5	NC_037330.1:22466866-22510021	83.6648	56.6707	-0.56	Yes	0.0195	0.621849
	XLOC_031040	AGT	NC_037355.1:45757543-45766377	182.489	266.759	0.55	Yes	0.02015	0.641006
	XLOC_021321	ZNF70	NC_037344.1:71211567-71219908	1.10688	1.80691	0.71	Yes	0.0203	0.642636
	XLOC_010640	LOC101907986	NC_037335.1:22446558-22460963	21.1114	29.3183	0.47	Yes	0.0203	0.642636
	XLOC_009977	LOC518134	NC_037334.1:17484235-17540340	3.63984	2.37878	-0.61	Yes	0.02045	0.642693
	XLOC_027059	SEC61A1	NC_037349.1:59545668-59558314	75.3538	110.238	0.55	Yes	0.02045	0.642693
	XLOC_031573	FKBP2	NC_037356.1:42544532-42547511	51.9263	73.7891	0.51	Yes	0.02045	0.642693
	XLOC_021654	LOC107133343	NC_037345.1:39068791-39081933	10.8439	20.0771	0.89	Yes	0.0205	0.642712
	XLOC_015061	TMEM214	NC_037338.1:72593801-72665053	22.3986	31.6428	0.5	Yes	0.02075	0.64743
	XLOC_001866	SP140L	NC_037329.1:118362309-118396698	6.78158	4.84442	-0.49	Yes	0.02075	0.64743
	XLOC_008730	LRRC25	NC_037334.1:4770653-4775575	3.0459	5.00192	0.72	Yes	0.02085	0.648994
	XLOC_016170	ARMC4	NC_037340.1:36589169-36755237	2.92213	1.91691	-0.61	Yes	0.02095	0.65055
	XLOC_024091	SLC43A2	NC_037346.1:22686349-22730446	6.23729	9.20406	0.56	Yes	0.021	0.65055
	XLOC_030926	ADAMTS14	NC_037355.1:26827372-26922566	3.44848	4.9623	0.53	Yes	0.02105	0.65055
	XLOC_007264	ALDH1L2	NC_037332.1:68542280-68603070	8.13661	11.551	0.51	Yes	0.02115	0.652092
	XLOC_032384	HMGB3	NC_037357.1:33603507-33611398	1.7002	2.97995	0.81	Yes	0.02135	0.655153
	XLOC_025335	LOC112443214	NC_037348.1:2004187-2010879	1.79231	2.7064	0.59	Yes	0.02135	0.655153
	XLOC_024142	ATP2A3	NC_037346.1:24551812-24586041	3.21523	4.67303	0.54	Yes	0.0216	0.661215
	XLOC_031590	ZFPL1	NC_037356.1:43297355-43302193	6.10889	9.41241	0.62	Yes	0.02165	0.661215
	XLOC_001722	FZD7	NC_037329.1:90571269-90573476	1.02518	0.443215	-1.21	Yes	0.0217	0.661215
	XLOC_007079	GLI1	NC_037332.1:55956302-56003151	0.738371	2.67483	1.86	Yes	0.0218	0.66271
	XLOC_006499	LOC101905801	NC_037332.1:100277026-100278055	0.639067	1.46967	1.2	Yes	0.022	0.667231
	XLOC_019918	LOC112441869	NC_037343.1:73648802-73651644	0.746247	1.58093	1.08	Yes	0.0221	0.668705
	XLOC_006645	ATF4	NC_037332.1:110946623-110948721	80.4531	113.614	0.5	Yes	0.0225	0.679229
	XLOC_015094	TDRD15	NC_037338.1:77689786-77808517	0.793756	1.3015	0.71	Yes	0.0227	0.683451
	XLOC_005744	PRSS1	NC_037331.1:105549184-105553245	0.239504	0.8631	1.85	Yes	0.02275	0.683451
	XLOC_031726	IRF7	NC_037356.1:50695309-50698462	3.65548	2.13612	-0.78	Yes	0.02285	0.683451
	XLOC_006474	YBX3	NC_037332.1:98853391-98879071	12.2932	17.3831	0.5	Yes	0.02285	0.683451
	XLOC_012567	AP3S1	NC_037337.1:4702841-4778610	5.18636	7.86906	0.6	Yes	0.02305	0.687852
	XLOC_029054	KDM8	NC_037352.1:24778526-24800714	1.39827	0.715745	-0.97	Yes	0.02315	0.689255
	XLOC_005602	ADCY1	NC_037331.1:76174088-76273756	1.83973	2.82276	0.62	Yes	0.0236	0.700934
	XLOC_015230	PTGES2	NC_037338.1:98758685-98764051	8.09749	11.8411	0.55	Yes	0.02365	0.700934
	XLOC_012114	LOC112448158	NC_037336.1:48473-48590	0	18.1279	Inf	Yes	0.02395	0.706103
	XLOC_006700	PRR5	NC_037332.1:115267981-115320964	0.987202	1.91227	0.95	Yes	0.02405	0.706103
	XLOC_020627	POLE	NC_037344.1:44522936-44584008	2.21102	1.54143	-0.52	Yes	0.02405	0.706103
	XLOC_009979	LOC508459	NC_037334.1:17557808-17633216	8.81141	6.25891	-0.49	Yes	0.0241	0.706103
	XLOC_029626	ELN	NC_037352.1:33277410-33310608	0.518461	0.947968	0.87	Yes	0.02415	0.706103
	XLOC_014432	PDIA6	NC_037338.1:86859609-86943580	104.625	149.688	0.52	Yes	0.02415	0.706103
	XLOC_011813	REV3L	NC_037336.1:38930127-39108208	8.90891	6.45362	-0.47	Yes	0.0243	0.708895
	XLOC_020467	KIF21B	NC_037343.1:79545311-79591325	0.510534	0.833102	0.71	Yes	0.0245	0.712991
	XLOC_032136	DOC2G,NUDT8	NC_037356.1:45469514-45480582	6.68431	10.8984	0.71	Yes	0.02455	0.712991
	XLOC_014802	PRKD3	NC_037338.1:19659123-19765024	12.4294	8.35418	-0.57	Yes	0.0247	0.714018
	XLOC_020049	LOC514121	NC_037343.1:5790388-5792157	0.942755	0.19152	-2.3	Yes	0.02475	0.714018
	XLOC_000896	FSTL1	NC_037328.1:65138521-65198381	12.3612	16.9992	0.46	Yes	0.02475	0.714018
	XLOC_011144	GATA4	NC_037335.1:7642413-7721643	5.11319	7.4065	0.53	Yes	0.0249	0.716756
	XLOC_031151	LRRC20	NC_037355.1:26507229-26577673	1.5823	2.52467	0.67	Yes	0.025	0.718046
	XLOC_025825	LOC101907771	NC_037348.1:66422643-66430637	0.288369	1.08082	1.91	Yes	0.0253	0.723469
	XLOC_033721	CD99	NC_037357.1:138754707-138799037	17.4728	24.2605	0.47	Yes	0.0253	0.723469
	XLOC_023412	SREBF1	NC_037346.1:34632987-34649201	5.44896	7.85194	0.53	Yes	0.0254	0.724573
	XLOC_013185	LOC112448525,LOC509034	NC_037337.1:86875542-86908135	1.93327	0.639036	-1.6	Yes	0.02545	0.724573
	XLOC_027036	LOC781982	NC_037349.1:57208618-57253574	23.3184	38.1885	0.71	Yes	0.0256	0.726919
	XLOC_003329	SSX2IP	NC_037330.1:59397946-59457464	1.01967	0.633673	-0.69	Yes	0.02565	0.726919
	XLOC_015351	ENTPD8	NC_037338.1:106405313-106431240	17.7842	27.89	0.65	Yes	0.0257	0.726919
	XLOC_027191	CNPY3	NC_037350.1:16555473-16563859	5.25696	7.90399	0.59	Yes	0.0258	0.728164
	XLOC_024991	ANKH	NC_037347.1:58307526-58477499	10.8828	14.9863	0.46	Yes	0.02595	0.730639
	XLOC_025541	RCN2	NC_037348.1:32049172-32067326	10.6392	16.0829	0.6	Yes	0.026	0.730639
	XLOC_025864	PLD4	NC_037348.1:69348994-69356043	0.644783	1.2501	0.96	Yes	0.0263	0.73655
	XLOC_019054	LOC616948	NC_037342.1:47778467-47795724	1.67969	2.76872	0.72	Yes	0.0264	0.73655
	XLOC_027852	CYP39A1	NC_037350.1:19794591-19905207	17.9346	12.4726	-0.52	Yes	0.0264	0.73655
	XLOC_026136	CFL2	NC_037348.1:45099209-45101862	7.06458	10.3072	0.54	Yes	0.02645	0.73655
	XLOC_020711	TESC	NC_037344.1:57955853-58020257	4.39164	7.14324	0.7	Yes	0.02655	0.73655
	XLOC_023338	KDM6B	NC_037346.1:27523902-27545340	1.98305	2.87749	0.54	Yes	0.02655	0.73655
	XLOC_029009	ACSM3	NC_037352.1:18483687-18540167	48.2075	34.6807	-0.48	Yes	0.02685	0.741927
	XLOC_004328	GIPC2	NC_037330.1:66537923-66637526	0.828163	0.378096	-1.13	Yes	0.02695	0.741927
	XLOC_024462	KRT19	NC_037346.1:41731622-41735456	1.54926	2.68993	0.8	Yes	0.027	0.741927
	XLOC_003788	PPOX	NC_037330.1:8326938-8330785	9.41725	13.5012	0.52	Yes	0.0271	0.741927
	XLOC_025039	IGHG1	NC_037347.1:71898762-71910526	17.1808	24.7091	0.52	Yes	0.0271	0.741927
	XLOC_011912	LOC509791	NC_037336.1:64040214-64043379	1.54516	0.938529	-0.72	Yes	0.02715	0.741927
	XLOC_009931	RAB3D	NC_037334.1:15738324-15747393	5.34568	8.08747	0.6	Yes	0.0272	0.741927
	XLOC_025976	IDH2	NC_037348.1:21478220-21494525	18.3668	25.1842	0.46	Yes	0.0272	0.741927
	XLOC_020101	HHIPL2	NC_037343.1:26010404-26041691	0.414945	0.795357	0.94	Yes	0.0274	0.745225
	XLOC_028466	CTIF	NC_037351.1:48220118-48546367	2.32059	3.62509	0.64	Yes	0.0275	0.745225
	XLOC_018585	LOC531097	NC_037342.1:78318052-78319040	1.08627	0.225931	-2.27	Yes	0.02755	0.745225
	XLOC_014529	SLC27A4	NC_037338.1:98945592-98959917	16.426	22.6291	0.46	Yes	0.02755	0.745225
	XLOC_031556	LOC517475	NC_037356.1:41708401-41738503	28.4171	20.4658	-0.47	Yes	0.02765	0.745559
	XLOC_022843	LOC107131224	NC_037345.1:57596841-57600573	3.98546	5.98562	0.59	Yes	0.0277	0.745559
	XLOC_018017	FAM76B	NC_037342.1:14489772-14511221	4.22571	2.88829	-0.55	Yes	0.02775	0.745559
	XLOC_009722	MVB12A	NC_037334.1:5683950-5688015	8.44795	12.4957	0.56	Yes	0.0279	0.745559
	XLOC_017682	TRIB1	NC_037341.1:14779043-14787206	4.29277	6.15188	0.52	Yes	0.0279	0.745559
	XLOC_014926	LOC101904177	NC_037338.1:46537363-46538099	0.437576	1.22383	1.48	Yes	0.02805	0.745559
	XLOC_027886	LOC100138641	NC_037350.1:25101738-25113530	5.41145	3.34639	-0.69	Yes	0.02805	0.745559
	XLOC_028355	DSC1	NC_037351.1:25970973-26009226	0.758182	0.451841	-0.75	Yes	0.02815	0.745559
	XLOC_005218	ZYX	NC_037331.1:106775738-106788378	8.68117	12.3555	0.51	Yes	0.0282	0.745559
	XLOC_016361	PMEPA1	NC_037340.1:58487490-58544234	7.03512	9.72474	0.47	Yes	0.0282	0.745559
	XLOC_016058	LOC505099	NC_037340.1:11143675-11163061	4.10084	2.57309	-0.67	Yes	0.02825	0.745559
	XLOC_021780	SIPA1L3	NC_037345.1:47751731-48022827	1.5766	2.26964	0.53	Yes	0.02825	0.745559
	XLOC_001978	NR0B2	NC_037329.1:126303282-126305465	6.31928	10.0155	0.66	Yes	0.0284	0.746639
	XLOC_023397	ULK2	NC_037346.1:33802957-33861029	4.20307	5.86549	0.48	Yes	0.02845	0.746639
	XLOC_011308	ALDH1A1	NC_037335.1:49053227-49106706	639.049	400.654	-0.67	Yes	0.0285	0.746639
	XLOC_030324	OAT	NC_037353.1:44045034-44064355	5.70454	3.90329	-0.55	Yes	0.0286	0.746639
	XLOC_020055	LOC781004	NC_037343.1:6100850-6159530	33.7755	47.6441	0.5	Yes	0.02865	0.746639
	XLOC_031205	PLAC9	NC_037355.1:35166728-35178797	0.615787	1.4111	1.2	Yes	0.0287	0.746639
	XLOC_024189	PHF23	NC_037346.1:26948833-26953195	6.23913	8.85228	0.5	Yes	0.0287	0.746639
	XLOC_029899	SCD	NC_037353.1:21263975-21279185	5.41367	7.81877	0.53	Yes	0.02875	0.746639
	XLOC_030918	FAM241B	NC_037355.1:25944552-25947529	3.82667	6.22076	0.7	Yes	0.0289	0.74904
	XLOC_006611	CDC42EP1	NC_037332.1:109424214-109432049	3.5123	5.39413	0.62	Yes	0.029	0.749851
	XLOC_011817	SLC22A16	NC_037336.1:39753067-39788298	3.53325	2.1876	-0.69	Yes	0.0291	0.749851
	XLOC_014513	SLC2A8	NC_037338.1:98149417-98158448	1.10789	2.06594	0.9	Yes	0.0293	0.749851
	XLOC_000940	ZDHHC19	NC_037328.1:70789423-70802153	1.80885	3.28321	0.86	Yes	0.0293	0.749851
	XLOC_021243	WSCD2	NC_037344.1:64603744-64737164	0.702199	1.15063	0.71	Yes	0.02935	0.749851
	XLOC_027633	TXNDC5	NC_037350.1:47476519-47662629	35.1498	48.4008	0.46	Yes	0.02935	0.749851
	XLOC_018889	DPAGT1	NC_037342.1:29676412-29681822	14.4949	20.1994	0.48	Yes	0.0294	0.749851
	XLOC_003800	SLAMF7	NC_037330.1:8848947-8865031	2.34675	1.46779	-0.68	Yes	0.02945	0.749851
	XLOC_022385	MT2A	NC_037345.1:24042364-24043331	276.859	381.48	0.46	Yes	0.02945	0.749851
	XLOC_015647	LOC101905821	NC_037339.1:84584473-84589144	4.3752	2.85528	-0.62	Yes	0.0296	0.750732
	XLOC_019550	CD55	NC_037343.1:5231119-5279394	2.60931	3.90436	0.58	Yes	0.0296	0.750732
	XLOC_025377	SELENOS	NC_037348.1:5245018-5254197	26.6624	36.4604	0.45	Yes	0.0297	0.751803
	XLOC_007559	CSNK1E	NC_037332.1:110046357-110083317	1.71898	2.635	0.62	Yes	0.02995	0.756454
	XLOC_007373	LOC112446738	NC_037332.1:91385751-91389602	1.33432	0.842422	-0.66	Yes	0.03	0.756453
	XLOC_023196	TRAF4	NC_037346.1:20164969-20171062	5.17744	7.65373	0.56	Yes	0.0302	0.760024
	XLOC_003294	GBP5	NC_037330.1:54094966-54111588	0.757589	0.423194	-0.84	Yes	0.0305	0.762929
	XLOC_025711	HHIPL1	NC_037348.1:64632201-64662702	8.63123	12.0347	0.48	Yes	0.0305	0.762929
	XLOC_019704	SRM	NC_037343.1:42564304-42568355	1.322	2.48225	0.91	Yes	0.03055	0.762929
	XLOC_016261	IDI1	NC_037340.1:46325274-46328402	76.1722	55.6277	-0.45	Yes	0.03055	0.762929
	XLOC_028046	LOC617979	NC_037350.1:30623099-30731449	2.82513	4.95572	0.81	Yes	0.03085	0.768945
	XLOC_019938	CRB1	NC_037343.1:76188123-76401805	0.892272	1.44268	0.69	Yes	0.03125	0.777426
	XLOC_020651	UBC	NC_037344.1:50887543-50892468	18.3323	13.4499	-0.45	Yes	0.03145	0.780908
	XLOC_021935	BICRA	NC_037345.1:54548690-54623103	0.423407	0.742327	0.81	Yes	0.03175	0.786856
	XLOC_004725	COL1A2	NC_037331.1:11776443-11813113	4.38588	3.05894	-0.52	Yes	0.03205	0.792781
	XLOC_011974	ECT2L	NC_037336.1:76563427-76639348	2.79013	1.84558	-0.6	Yes	0.0322	0.794706
	XLOC_018207	ST5	NC_037342.1:43700108-43870871	5.07403	7.05509	0.48	Yes	0.03225	0.794706
	XLOC_030680	LOC104976062	NC_037354.1:19822414-19847884	0.87523	1.34303	0.62	Yes	0.03245	0.797844
	XLOC_023745	SOCS3	NC_037346.1:53839313-53842544	6.44696	9.09325	0.5	Yes	0.0325	0.797844
	XLOC_021939	SELENOW	NC_037345.1:54671616-54675883	37.9709	52.013	0.45	Yes	0.03275	0.802468
	XLOC_023692	LOC781977	NC_037346.1:50515269-50540214	20.0732	14.217	-0.5	Yes	0.03285	0.803405
	XLOC_005551	AQP1	NC_037331.1:65433646-65447845	2.97381	4.3399	0.55	Yes	0.033	0.805559
	XLOC_022037	ZNF613	NC_037345.1:57774873-57816078	2.82822	1.89875	-0.57	Yes	0.03325	0.80925
	XLOC_009715	B3GNT3	NC_037334.1:5344433-5364510	1.28292	2.11287	0.72	Yes	0.0334	0.80925
	XLOC_025226	NPR3	NC_037347.1:40915158-40995919	5.98982	8.40637	0.49	Yes	0.0334	0.80925
	XLOC_000596	BACE2	NC_037328.1:141381596-141487147	12.7893	17.8903	0.48	Yes	0.0334	0.80925
	XLOC_022748	KDELR1	NC_037345.1:55078241-55086479	22.0254	30.0184	0.45	Yes	0.03355	0.811374
	XLOC_011384	SHB	NC_037335.1:62008699-62144071	5.56209	8.01275	0.53	Yes	0.03385	0.815863
	XLOC_001602	PTMA	NC_037329.1:47896052-47897091	0.311726	0.741232	1.25	Yes	0.0341	0.815863
	XLOC_024060	GIT1	NC_037346.1:20828255-20843940	1.41163	2.19149	0.63	Yes	0.0341	0.815863
	XLOC_032059	PPP1R14B	NC_037356.1:42547904-42550219	10.2143	15.0925	0.56	Yes	0.0341	0.815863
	XLOC_018584	LOC615605	NC_037342.1:78298147-78299077	1.43144	0.141578	-3.34	Yes	0.03425	0.815863
	XLOC_020780	KIAA1671	NC_037344.1:65115829-65288671	3.59157	4.89705	0.45	Yes	0.03425	0.815863
	XLOC_000592	SH3BGR	NC_037328.1:139528800-139600036	1.28668	0.690696	-0.9	Yes	0.0343	0.815863
	XLOC_021667	CMTR2,LOC112442305	NC_037345.1:39673119-40018793	8.26402	5.98938	-0.46	Yes	0.0343	0.815863
	XLOC_026688	COPG1	NC_037349.1:59131639-59149255	21.8279	29.7588	0.45	Yes	0.0343	0.815863
	XLOC_016180	LOC107133045	NC_037340.1:38149841-38164367	0.533482	1.10023	1.04	Yes	0.0344	0.816145
	XLOC_016360	LOC107133073	NC_037340.1:58475467-58478193	19.6126	13.4179	-0.55	Yes	0.03445	0.816145
	XLOC_003427	PLPP3	NC_037330.1:89607568-89695225	46.1255	33.9904	-0.44	Yes	0.0345	0.816145
	XLOC_006488	CLEC7A	NC_037332.1:99840394-99855696	2.86183	1.64428	-0.8	Yes	0.03485	0.819952
	XLOC_007375	PIK3C2G	NC_037332.1:91398726-91866089	18.7386	13.7644	-0.45	Yes	0.03485	0.819952
	XLOC_002046	DDOST	NC_037329.1:131972127-131985984	66.1763	89.4661	0.44	Yes	0.03485	0.819952
	XLOC_025485	TMED3	NC_037348.1:25517784-25528647	5.32678	8.04597	0.6	Yes	0.0351	0.821625
	XLOC_003482	PDZK1IP1	NC_037330.1:99025672-99049447	6.1325	9.91559	0.69	Yes	0.03515	0.821625
	XLOC_032913	ASB11	NC_037357.1:128175603-128207823	25.2985	18.3343	-0.46	Yes	0.0352	0.821625
	XLOC_022056	LOC101902345	NC_037345.1:58454096-58458295	0.732213	0.407447	-0.85	Yes	0.03525	0.821625
	XLOC_000645	PRMT2	NC_037328.1:146320060-146345069	1.41967	0.825685	-0.78	Yes	0.03525	0.821625
	XLOC_017621	GSDMD	NC_037341.1:1140704-1147301	2.03995	3.1929	0.65	Yes	0.0353	0.821625
	XLOC_003015	SELENBP1	NC_037330.1:19442681-19451515	46.1926	33.5657	-0.46	Yes	0.0356	0.822522
	XLOC_012002	STXBP5	NC_037336.1:84277915-84666332	5.79829	4.17203	-0.47	Yes	0.03575	0.822522
	XLOC_012549	LOC112448350	NC_037337.1:351360-355704	0.228887	0.73494	1.68	Yes	0.0358	0.822522
	XLOC_030969	ZMIZ1	NC_037355.1:34793968-34945125	1.75389	2.48482	0.5	Yes	0.0358	0.822522
	XLOC_032192	RPLP2	NC_037356.1:50556703-50558842	201.658	295.596	0.55	Yes	0.0359	0.822522
	XLOC_031908	SRPRA	NC_037356.1:29562002-29617171	54.8963	75.6789	0.46	Yes	0.0359	0.822522
	XLOC_000467	SLC33A1	NC_037328.1:111829273-111850037	22.417	30.6988	0.45	Yes	0.0359	0.822522
	XLOC_025964	HAPLN3	NC_037348.1:20449002-20463676	5.15045	7.80581	0.6	Yes	0.03595	0.822522
	XLOC_020041	FCMR	NC_037343.1:4682081-4707154	1.14464	0.684672	-0.74	Yes	0.0362	0.822522
	XLOC_005633	FAM3C	NC_037331.1:85863792-85918104	10.3331	13.9294	0.43	Yes	0.0362	0.822522
	XLOC_010401	SPARC	NC_037334.1:62874463-62897210	37.8726	28.0525	-0.43	Yes	0.03625	0.822522
	XLOC_004701	SUN3	NC_037331.1:7697474-7745009	1.27394	0.65566	-0.96	Yes	0.0363	0.822522
	XLOC_027958	LOC101905956	NC_037350.1:28524362-28527998	40.7529	55.8122	0.45	Yes	0.0363	0.822522
	XLOC_029817	IFIT2	NC_037353.1:11028738-11036929	2.45743	1.63314	-0.59	Yes	0.03635	0.822522
	XLOC_033589	GK	NC_037357.1:112859359-112935548	33.3072	24.1693	-0.46	Yes	0.03635	0.822522
	XLOC_019521	NFASC	NC_037343.1:2605483-2806577	3.85026	5.23963	0.44	Yes	0.03635	0.822521
	XLOC_026082	CSK	NC_037348.1:33873493-33892574	5.78062	8.23476	0.51	Yes	0.0366	0.826741
	XLOC_023522	MSL1	NC_037346.1:40418006-40430079	6.71002	9.07147	0.44	Yes	0.03705	0.835455
	XLOC_024902	MOCS2	NC_037347.1:25956789-26081221	50.012	69.8517	0.48	Yes	0.03715	0.836261
	XLOC_011375	GNE	NC_037335.1:60493838-60554146	34.5579	47.7774	0.47	Yes	0.03745	0.841558
	XLOC_008023	FAM47E	NC_037333.1:91167264-91201889	2.44625	3.81468	0.64	Yes	0.03795	0.851323
	XLOC_028883	LOC788915,ZNF213	NC_037352.1:2570625-2589738	0.795045	2.05545	1.37	Yes	0.0382	0.853987
	XLOC_014458	PTGS1	NC_037338.1:93228777-93262108	4.04478	5.83187	0.53	Yes	0.0382	0.853987
	XLOC_009161	TMED9	NC_037334.1:39117553-39121523	63.9089	86.1875	0.43	Yes	0.0384	0.856985
	XLOC_018526	ACCS	NC_037342.1:74175842-74196857	4.09293	6.0013	0.55	Yes	0.0391	0.870736
	XLOC_004773	TSPAN13	NC_037331.1:25245148-25283286	14.3216	19.6315	0.45	Yes	0.03915	0.870736
	XLOC_004641	PER2	NC_037330.1:117557047-117599734	2.87828	2.02049	-0.51	Yes	0.03935	0.873311
	XLOC_004271	BTBD8	NC_037330.1:51222382-51372381	2.01496	0.895046	-1.17	Yes	0.0394	0.873311
	XLOC_029616	RCC1L	NC_037352.1:32669752-32693554	9.93118	13.6985	0.46	Yes	0.0395	0.874038
	XLOC_002361	SCTR	NC_037329.1:71244648-71319376	1.15105	2.03854	0.82	Yes	0.0397	0.874348
	XLOC_028950	PMM2	NC_037352.1:7652846-7683026	8.32508	11.4683	0.46	Yes	0.03975	0.874348
	XLOC_026687	LOC101904705	NC_037349.1:59113195-59114010	2.26435	1.04029	-1.12	Yes	0.03985	0.874348
	XLOC_013004	TNFAIP8L3	NC_037337.1:59314541-59360056	1.23278	0.68836	-0.84	Yes	0.03985	0.874348
	XLOC_024813	ENC1	NC_037347.1:6918476-6930789	9.25909	12.5703	0.44	Yes	0.03985	0.874348
	XLOC_012604	GNPNAT1	NC_037337.1:11347877-11460270	11.5701	18.9238	0.71	Yes	0.04015	0.877588
	XLOC_031459	PKNOX2	NC_037356.1:28596639-28894858	0.752091	1.23221	0.71	Yes	0.04015	0.877588
	XLOC_015015	GFPT1	NC_037338.1:67702230-67778007	11.8681	16.5973	0.48	Yes	0.0402	0.877588
	XLOC_023406	FAM83G	NC_037346.1:34214710-34269734	1.04363	1.68711	0.69	Yes	0.04035	0.879387
	XLOC_021785	CATSPERG	NC_037345.1:48146509-48177540	1.48068	0.984975	-0.59	Yes	0.0405	0.879966
	XLOC_010038	NFIC	NC_037334.1:20444933-20516202	10.3322	14.7414	0.51	Yes	0.04055	0.879966
	XLOC_002234	NOSTRIN	NC_037329.1:27269370-27332534	5.38293	7.52677	0.48	Yes	0.0406	0.879966
	XLOC_011614	PTGR1	NC_037335.1:100963667-100994111	172.104	124.56	-0.47	Yes	0.04065	0.879966
	XLOC_025171	FST	NC_037347.1:25581177-25586895	3.40845	5.23353	0.62	Yes	0.0408	0.879966
	XLOC_017913	LRRC69	NC_037341.1:73242819-73321453	4.12169	3.0323	-0.44	Yes	0.0408	0.879966
	XLOC_001818	DNAJB2	NC_037329.1:107227557-107234945	8.54879	11.8202	0.47	Yes	0.04085	0.879966
	XLOC_033171	SPRY3	NC_037357.1:35443394-35453228	2.84939	4.01137	0.49	Yes	0.04105	0.882429
	XLOC_000970	HES1	NC_037328.1:73362773-73365254	3.5571	5.47638	0.62	Yes	0.0411	0.882429
	XLOC_016932	SLCO4A1	NC_037340.1:54671704-54695830	4.42628	6.29612	0.51	Yes	0.0414	0.887406
	XLOC_000626	LRRC3	NC_037328.1:144424402-144426738	15.0245	20.4519	0.44	Yes	0.0415	0.888086
	XLOC_008279	HERC6	NC_037333.1:36309323-36366789	9.85632	6.8316	-0.53	Yes	0.04165	0.889833
	XLOC_021921	CCDC8	NC_037345.1:53691937-53694575	0.630151	1.10327	0.81	Yes	0.0418	0.890114
	XLOC_017023	EIF2S2	NC_037340.1:63471970-63490553	20.2911	27.4261	0.43	Yes	0.0418	0.890114
	XLOC_012673	DHRS1	NC_037337.1:20871320-20884170	60.0726	80.6995	0.43	Yes	0.04205	0.893578
	XLOC_020215	SPSB1	NC_037343.1:44108076-44243059	28.7809	39.9169	0.47	Yes	0.0421	0.893578
	XLOC_000326	LOC101906167	NC_037328.1:79413591-79419722	5.44882	3.10508	-0.81	Yes	0.0422	0.894241
	XLOC_023802	JPT1	NC_037346.1:56301993-56316333	1.73652	3.19681	0.88	Yes	0.04245	0.898076
	XLOC_023778	SRP68	NC_037346.1:55560813-55617434	8.62584	12.8867	0.58	Yes	0.04265	0.900033
	XLOC_002909	NES	NC_037330.1:14159731-14168905	0.667113	0.999657	0.58	Yes	0.0427	0.900033
	XLOC_007437	PHC1	NC_037332.1:100997391-101016946	0.762991	1.20382	0.66	Yes	0.04275	0.900033
	XLOC_002104	UGGT1	NC_037329.1:4297471-4408458	17.1804	23.3975	0.45	Yes	0.04285	0.900277
	XLOC_029871	ZNF518A	NC_037353.1:17481889-17509684	5.83049	4.35997	-0.42	Yes	0.0429	0.900277
	XLOC_016471	NNAT	NC_037340.1:66461375-66474527	6.96808	22.3476	1.68	Yes	0.0433	0.906012
	XLOC_003340	ADGRL4	NC_037330.1:65667451-65808369	7.22953	5.284	-0.45	Yes	0.0434	0.906012
	XLOC_019838	LOC101902053	NC_037343.1:57425966-57466093	2.03952	1.21945	-0.74	Yes	0.04345	0.906012
	XLOC_010339	PCDH1	NC_037334.1:52931941-53004030	8.32052	12.4926	0.59	Yes	0.04355	0.906012
	XLOC_025324	LOC100300806	NC_037348.1:380612-383372	0.657461	1.41337	1.1	Yes	0.0436	0.906012
	XLOC_004593	MAP7D1	NC_037330.1:109649570-109671700	3.19157	4.52161	0.5	Yes	0.0437	0.906012
	XLOC_008502	CXCL10	NC_037333.1:90865406-91043062	4.39859	1.0813	-2.02	Yes	0.04375	0.906012
	XLOC_017312	DERL1	NC_037341.1:16714563-16738592	40.855	54.9862	0.43	Yes	0.04375	0.906012
	XLOC_015020	LOC101905499	NC_037338.1:68352730-68410626	4.24101	3.02429	-0.49	Yes	0.0438	0.906012
	XLOC_024034	SEBOX	NC_037346.1:19852741-19854571	0.7008	1.28287	0.87	Yes	0.0439	0.90664
	XLOC_008211	GAR1	NC_037333.1:15597103-15604907	7.66952	10.86	0.5	Yes	0.04405	0.908296
	XLOC_010988	AUH	NC_037335.1:86504006-86686694	18.8693	13.854	-0.45	Yes	0.0443	0.910361
	XLOC_023556	COASY	NC_037346.1:42638626-42642781	8.98922	12.2467	0.45	Yes	0.0443	0.910361
	XLOC_021188	LOC104974667	NC_037344.1:61082102-61084995	1.97738	3.0136	0.61	Yes	0.0444	0.910361
	XLOC_003251	FRRS1	NC_037330.1:43472654-43525463	0.730306	0.400409	-0.87	Yes	0.0445	0.910361
	XLOC_019753	LRRC47	NC_037343.1:49273570-49284794	4.84798	6.66388	0.46	Yes	0.0445	0.910361
	XLOC_006345	TOM1	NC_037332.1:73546552-73588704	5.93499	8.13965	0.46	Yes	0.04465	0.910364
	XLOC_021169	PEBP1	NC_037344.1:57080204-57084736	163.962	121.018	-0.44	Yes	0.0448	0.910364
	XLOC_009471	GPX3	NC_037334.1:62284772-62292970	473.055	730.576	0.63	Yes	0.04485	0.910364
	XLOC_023038	A1BG	NC_037345.1:65641100-65645263	273.092	376.721	0.46	Yes	0.04485	0.910364
	XLOC_027296	LOC781663	NC_037350.1:27352863-27364402	43.6304	59.2062	0.44	Yes	0.04485	0.910364
	XLOC_032860	APOO	NC_037357.1:119338004-119391657	1.77107	2.97492	0.75	Yes	0.04505	0.911374
	XLOC_029369	ABCA3	NC_037352.1:1794635-1836056	5.39373	7.29303	0.44	Yes	0.0451	0.911374
	XLOC_023973	LOC100848100	NC_037346.1:14289054-14291738	0.642842	1.82927	1.51	Yes	0.0452	0.911374
	XLOC_009486	LOC112447463	NC_037334.1:65903250-65924750	0.372964	0.838144	1.17	Yes	0.0452	0.911374
	XLOC_021326	GGT5	NC_037344.1:71443754-71455166	5.64757	7.86476	0.48	Yes	0.04525	0.911374
	XLOC_025613	SRP54	NC_037348.1:45271879-45337535	18.6539	25.2538	0.44	Yes	0.04535	0.911977
	XLOC_014169	ERLEC1	NC_037338.1:36519728-36544579	15.4894	20.6032	0.41	Yes	0.04545	0.912173
	XLOC_003420	JUN	NC_037330.1:87265961-87268009	5.46235	7.85539	0.52	Yes	0.0455	0.912173
	XLOC_014001	NPAS2	NC_037338.1:5771925-5970830	0.896274	1.39253	0.64	Yes	0.04575	0.915774
	XLOC_032170	TSSC4	NC_037356.1:49191067-49194829	1.69516	2.81717	0.73	Yes	0.04585	0.916366
	XLOC_006327	C5H12orf75	NC_037332.1:68823219-68914970	13.1482	18.3477	0.48	Yes	0.046	0.917954
	XLOC_029431	TMEM186	NC_037352.1:7650090-7652689	2.8653	4.45826	0.64	Yes	0.04635	0.923522
	XLOC_015330	EDF1	NC_037338.1:105948290-105952197	61.2576	81.6712	0.41	Yes	0.0465	0.924257
	XLOC_021715	GRAMD1A	NC_037345.1:45743671-45767893	1.32001	2.04736	0.63	Yes	0.0466	0.924257
	XLOC_021824	ITPKC	NC_037345.1:49995821-50013373	2.64057	3.7424	0.5	Yes	0.0466	0.924257
	XLOC_005958	KRT8	NC_037332.1:27040266-27047717	44.2874	59.5928	0.43	Yes	0.047	0.929498
	XLOC_026820	EDEM1	NC_037349.1:21196406-21225026	23.5298	31.6917	0.43	Yes	0.0471	0.929498
	XLOC_031262	LOC101902647	NC_037355.1:45162946-45165951	13.368	9.88964	-0.43	Yes	0.0471	0.929498
	XLOC_032518	TMSB15B	NC_037357.1:52672183-52675606	1.50965	0.639017	-1.24	Yes	0.04715	0.929498
	XLOC_016771	RAB18	NC_037340.1:36998685-37026790	33.7728	44.7636	0.41	Yes	0.0473	0.931044
	XLOC_001081	FNDC3B	NC_037328.1:95121235-95479985	26.2009	36.7852	0.49	Yes	0.04755	0.934551
	XLOC_008667	FLT4	NC_037334.1:496589-537893	6.89437	9.13068	0.41	Yes	0.04805	0.942614
	XLOC_016179	BANF2	NC_037340.1:38053938-38080188	1.55891	2.92179	0.91	Yes	0.04825	0.942614
	XLOC_026555	IFRD2	NC_037349.1:50039578-50072696	3.87528	5.89503	0.61	Yes	0.04825	0.942614
	XLOC_031475	TIRAP	NC_037356.1:29629102-29648321	5.26962	7.30316	0.47	Yes	0.04825	0.942614
	XLOC_022055	LOC104976573	NC_037345.1:58429712-58438045	2.82105	1.81704	-0.63	Yes	0.0487	0.94953
	XLOC_019551	CR2	NC_037343.1:5397364-5446688	9.89577	7.19525	-0.46	Yes	0.04875	0.94953
	XLOC_022495	C18H19orf12	NC_037345.1:40317719-40329899	2.92371	4.2404	0.54	Yes	0.04895	0.949841
	XLOC_025163	GZMA	NC_037347.1:24009812-24018787	0.816894	0.388259	-1.07	Yes	0.049	0.949841
	XLOC_009529	HMMR	NC_037334.1:75136833-75170625	1.69905	1.13445	-0.58	Yes	0.04905	0.949841
	XLOC_014043	BOLA3	NC_037338.1:10505198-10513150	33.0289	44.5535	0.43	Yes	0.0492	0.949841
	XLOC_010043	GNA11	NC_037334.1:20696674-20712494	6.27156	8.84353	0.5	Yes	0.04925	0.949841
	XLOC_031672	TPCN2	NC_037356.1:46382141-46413290	5.36424	7.36742	0.46	Yes	0.04925	0.949841
	XLOC_005510	TES	NC_037331.1:52169880-52224938	1.98866	3.0177	0.6	Yes	0.0493	0.949841
	XLOC_018670	LOC107133202	NC_037342.1:81361468-81365598	0.562727	0.914995	0.7	Yes	0.04935	0.949841
	XLOC_000321	P3H2	NC_037328.1:77130194-77309576	1.99361	2.89811	0.54	Yes	0.0495	0.951321
	XLOC_019397	UBE2L6	NC_037342.1:80816067-80829369	40.3945	53.6703	0.41	Yes	0.04965	0.952797
	XLOC_003208	GSTM3	NC_037330.1:33652522-33655762	126.726	94.525	-0.42	Yes	0.04975	0.95331
	XLOC_006939	TUBA1C	NC_037332.1:30552709-30660490	3.5366	6.11067	0.79	Yes	0.0499	0.953376
	XLOC_020697	LOC513508	NC_037344.1:55345207-55396476	4.88484	3.47721	-0.49	Yes	0.0499	0.953376
	XLOC_015691	PCDH17	NC_037339.1:5103178-5223986	1.18895	0.81553	-0.54	Yes	0.05	0.953886
	XLOC_021289	SEC14L6	NC_037344.1:69518520-69528749	1.52937	2.28248	0.58	Yes	0.0501	0.954394
	XLOC_031793	THRSP	NC_037356.1:17989039-17994946	1.66336	0.921373	-0.85	Yes	0.05035	0.957306
	XLOC_016244	AKR1C4	NC_037340.1:43616922-43626832	484.989	346.055	-0.49	Yes	0.0504	0.957306
	XLOC_031172	LOC112444775	NC_037355.1:29055471-29061818	1.10856	0.76651	-0.53	Yes	0.05055	0.958755
	XLOC_028775	LOC112444164	NC_037351.1:61048927-61055324	1.90508	1.27894	-0.57	Yes	0.0507	0.9602
	XLOC_033066	GPC3	NC_037357.1:17366003-17829177	186.184	128.801	-0.53	Yes	0.0508	0.960696
	XLOC_032203	PTDSS2	NC_037356.1:50805453-50831110	2.29543	3.48227	0.6	Yes	0.05095	0.962134
	XLOC_005073	SMKR1	NC_037331.1:93394662-93401401	0.626324	1.28663	1.04	Yes	0.0512	0.962445
	XLOC_012678	MDP1	NC_037337.1:20946292-20947793	1.48881	2.75296	0.89	Yes	0.05125	0.962445
	XLOC_014695	LOC107132895	NC_037338.1:2551574-2553560	0.546152	1.05536	0.95	Yes	0.0515	0.962445
	XLOC_022842	SIGLEC5	NC_037345.1:57564865-57580577	2.10659	3.04155	0.53	Yes	0.05155	0.962445
	XLOC_008728	ISYNA1	NC_037334.1:4737565-4740762	0.374124	0.793301	1.08	Yes	0.05165	0.962445
	XLOC_018932	SPON1	NC_037342.1:38457983-38773001	2.75464	1.97458	-0.48	Yes	0.05165	0.962445
	XLOC_012706	AJUBA	NC_037337.1:21862574-21872027	25.8341	34.1961	0.4	Yes	0.0517	0.962445
	XLOC_015987	LOC101905776	NC_037339.1:84535933-84560673	1.44693	0.837162	-0.79	Yes	0.05185	0.962445
	XLOC_009121	ZNF608	NC_037334.1:29016528-29125358	3.44213	4.62133	0.43	Yes	0.0519	0.962445
	XLOC_022425	TERB1	NC_037345.1:34483236-34515845	0.395787	0.694696	0.81	Yes	0.05205	0.962445
	XLOC_003690	CSF2RA,LOC100336476	NC_037330.1:119421193-119474789	5.73382	7.95401	0.47	Yes	0.05205	0.962445
	XLOC_019383	APLNR	NC_037342.1:80445006-80448574	6.92937	9.33052	0.43	Yes	0.05205	0.962445
	XLOC_004727	PEG10	NC_037331.1:12063953-12076659	1.32005	1.84559	0.48	Yes	0.0521	0.962445
	XLOC_014524	C11H9orf16	NC_037338.1:98789900-98793301	22.3724	31.4656	0.49	Yes	0.05215	0.962445
	XLOC_012375	VNN1	NC_037336.1:70835456-70854106	17.7222	12.8012	-0.47	Yes	0.05215	0.962445
	XLOC_005554	GARS	NC_037331.1:65704794-65758270	5.50895	7.49343	0.44	Yes	0.05215	0.962445
	XLOC_029980	TCF7L2	NC_037353.1:33466272-33668681	8.83535	11.9681	0.44	Yes	0.05225	0.962925
	XLOC_009360	CYSTM1	NC_037334.1:51364568-51435251	80.788	106.86	0.4	Yes	0.0524	0.963507
	XLOC_012516	RPS6KA2	NC_037336.1:101393403-101728155	1.99074	1.3248	-0.59	Yes	0.05245	0.963507
	XLOC_003913	ZBTB7B	NC_037330.1:15578469-15594226	9.76723	13.0564	0.42	Yes	0.05255	0.963507
	XLOC_025298	LOC101907943	NC_037347.1:70980121-70991271	0.507932	0.802029	0.66	Yes	0.05265	0.963507
	XLOC_023834	FAM104A	NC_037346.1:58095775-58114855	3.13068	4.99751	0.67	Yes	0.0527	0.963507
	XLOC_002704	ALPL	NC_037329.1:131181420-131268191	10.6761	14.2262	0.41	Yes	0.05275	0.963507
	XLOC_015226	DPM2	NC_037338.1:98600690-98603745	19.4716	26.5239	0.45	Yes	0.0528	0.963507
	XLOC_015613	UBAC2	NC_037339.1:76079637-76250106	8.96089	12.2308	0.45	Yes	0.05355	0.972658
	XLOC_020755	MLEC	NC_037344.1:62933547-62948813	23.0941	30.7924	0.42	Yes	0.05355	0.972658
	XLOC_015447	POSTN	NC_037339.1:24219115-24254425	26.6382	20.1636	-0.4	Yes	0.0536	0.972658
	XLOC_030715	PURG	NC_037354.1:27079613-27120758	2.03484	2.93704	0.53	Yes	0.05365	0.972658
	XLOC_023255	ASPA	NC_037346.1:24214200-24235467	1.28778	0.697209	-0.89	Yes	0.0537	0.972658
	XLOC_031785	DDIAS	NC_037356.1:12723008-12830791	1.08757	0.513725	-1.08	Yes	0.05375	0.972658
	XLOC_003135	HMGCS2	NC_037330.1:23536590-23560573	410.794	290.887	-0.5	Yes	0.0539	0.972676
	XLOC_026770	CX3CR1	NC_037349.1:12569450-12583475	0.796473	1.24129	0.64	Yes	0.054	0.972676
	XLOC_003608	STK40	NC_037330.1:109490269-109528381	10.0089	13.71	0.45	Yes	0.054	0.972676
	XLOC_004676	HDLBP	NC_037330.1:120423892-120482640	66.8535	91.7384	0.46	Yes	0.05405	0.972676
	XLOC_002924	SSR2	NC_037330.1:14754096-14760784	97.9015	129.018	0.4	Yes	0.05425	0.974479
	XLOC_002728	MRTO4	NC_037329.1:133404646-133411604	9.76675	13.4666	0.46	Yes	0.0543	0.974479
	XLOC_016610	PARD6B	NC_037340.1:78707001-78721682	5.24488	7.45284	0.51	Yes	0.05455	0.977617
	XLOC_016611	BCAS4	NC_037340.1:78752440-78808954	0.577634	1.233	1.09	Yes	0.0547	0.978957
	XLOC_002215	GORASP2,LOC101905343	NC_037329.1:25523575-25556740	19.6193	25.9536	0.4	Yes	0.0549	0.981187
	XLOC_002945	SHC1	NC_037330.1:15616335-15626916	18.4307	24.3264	0.4	Yes	0.05545	0.989657
	XLOC_022634	CYP2B6	NC_037345.1:50266248-50308034	53.6554	39.2834	-0.45	Yes	0.05565	0.991866
	XLOC_012550	MCC	NC_037337.1:450538-987258	4.98509	3.70075	-0.43	Yes	0.0558	0.993179
	XLOC_005434	CROT	NC_037331.1:33083034-33144428	132.714	97.9356	-0.44	Yes	0.05595	0.994019
	XLOC_005150	MGAM	NC_037331.1:105273711-105370152	27.8014	20.5378	-0.44	Yes	0.056	0.994019
	XLOC_000327	BCL6	NC_037328.1:79558618-79611185	2.59421	4.09771	0.66	Yes	0.0562	0.99574
	XLOC_023803	NT5C	NC_037346.1:56318355-56337275	6.64653	10.3059	0.63	Yes	0.05625	0.99574
	XLOC_031533	SCGB1D	NC_037356.1:40681416-40684223	16.2961	10.5718	-0.62	Yes	0.0565	0.998806
	XLOC_033481	GSPT2	NC_037357.1:89276443-89278960	7.75319	10.3042	0.41	Yes	0.0566	0.999217
	XLOC_002721	LOC535280	NC_037329.1:133044261-133055689	1.075	1.84612	0.78	Yes	0.0567	0.999626
	XLOC_016448	PROCR	NC_037340.1:64444252-64449124	1.34205	2.20888	0.72	Yes	0.05685	0.99981
	XLOC_031611	SIPA1	NC_037356.1:43816358-43828087	2.07887	3.06533	0.56	Yes	0.057	0.99981
	XLOC_028806	NHLRC4,PIGQ,PRR35	NC_037352.1:493584-512238	3.09575	4.46635	0.53	Yes	0.05735	0.99981
	XLOC_020284	FBLIM1	NC_037343.1:51777670-51805367	0.384001	0.682873	0.83	Yes	0.0574	0.99981
	XLOC_019503	LOC100847554	NC_037343.1:1072015-1076239	8.79016	6.0489	-0.54	Yes	0.0574	0.99981
	XLOC_003783	SDHC	NC_037330.1:8177615-8208058	50.8913	38.6492	-0.4	Yes	0.0574	0.99981
	XLOC_019440	GLYAT	NC_037342.1:82128425-82142193	319.83	236.164	-0.44	Yes	0.0575	0.99981
	XLOC_006495	CLEC2B	NC_037332.1:100068760-100094396	1.99163	1.45049	-0.46	Yes	0.0576	0.99981
	XLOC_024053	PHF12	NC_037346.1:20277204-20317115	4.00216	5.41505	0.44	Yes	0.05765	0.99981
	XLOC_031568	STIP1	NC_037356.1:42496318-42508869	12.0232	15.812	0.4	Yes	0.0577	0.99981
	XLOC_005387	ETV1	NC_037331.1:22097661-22195744	0.989228	1.50478	0.61	Yes	0.0584	0.99981
	XLOC_028424	RAB31	NC_037351.1:41786923-41868539	10.496	13.7422	0.39	Yes	0.0584	0.99981
	XLOC_003693	AKAP17A	NC_037330.1:119575190-119586335	3.86841	5.42755	0.49	Yes	0.0585	0.99981
	XLOC_016985	TRIB3	NC_037340.1:60632814-60645786	4.40158	6.0836	0.47	Yes	0.05855	0.99981
	XLOC_006848	COPZ1	NC_037332.1:25722728-25742113	25.5712	33.9157	0.41	Yes	0.05855	0.99981
	XLOC_033342	SH3BGRL	NC_037357.1:71202105-71330055	52.575	40.1776	-0.39	Yes	0.05855	0.99981
	XLOC_032082	SYVN1	NC_037356.1:43328403-43339342	16.9953	25.0522	0.56	Yes	0.0586	0.99981
	XLOC_016915	ZGPAT	NC_037340.1:54037420-54047311	4.31204	6.0747	0.49	Yes	0.0586	0.99981
	XLOC_028567	CNDP2	NC_037351.1:4002029-4015980	42.5846	56.8725	0.42	Yes	0.0586	0.99981
	XLOC_010971	CARD19	NC_037335.1:84481700-84497360	8.81981	12.7548	0.53	Yes	0.05865	0.99981
	XLOC_022398	KIFC3	NC_037345.1:25703224-25756819	4.68806	6.52375	0.48	Yes	0.05865	0.99981
	XLOC_018541	ATG13	NC_037342.1:76578053-76620037	7.39296	9.72392	0.4	Yes	0.05875	0.99981
	XLOC_029689	PILRA	NC_037352.1:36114452-36154870	3.90774	5.45666	0.48	Yes	0.05885	0.99981
	XLOC_023276	DERL2	NC_037346.1:26073469-26082010	45.0705	59.3343	0.4	Yes	0.0591	0.99981
	XLOC_032015	TUT1	NC_037356.1:40927673-40937085	3.19037	4.48227	0.49	Yes	0.05945	0.99981
	XLOC_012643	KIF23,PAQR5	NC_037337.1:16171983-16341370	14.8467	19.7673	0.41	Yes	0.0595	0.99981
	XLOC_019675	FMO1	NC_037343.1:38801859-38849076	283.32	193.345	-0.55	Yes	0.05955	0.99981
	XLOC_004185	ATXN7L2,CYB561D1	NC_037330.1:33946010-33965064	1.62139	1.03977	-0.64	Yes	0.05965	0.99981
	XLOC_029081	ZNF771	NC_037352.1:26583805-26592186	4.57742	6.95886	0.6	Yes	0.0598	0.99981
	XLOC_001285	RIPK4	NC_037328.1:142011076-142037290	1.94907	2.77973	0.51	Yes	0.0598	0.99981
	XLOC_003483	CYP4A11	NC_037330.1:99208558-99222626	103.692	77.7305	-0.42	Yes	0.0598	0.99981
	XLOC_010636	LOC101905651	NC_037335.1:20613294-20620789	7.95339	5.80417	-0.45	Yes	0.05995	0.99981
	XLOC_001804	PLCD4	NC_037329.1:106571811-106598630	3.95692	2.85965	-0.47	Yes	0.06	0.99981
	XLOC_015251	SH3GLB2	NC_037338.1:99489804-99506851	6.16307	8.51488	0.47	Yes	0.06005	0.99981
	XLOC_001025	ECE2	NC_037328.1:82894596-82927145	6.41913	9.63343	0.59	Yes	0.0604	0.99981
	XLOC_021489	GPT2	NC_037345.1:15316282-15350353	15.4878	20.4837	0.4	Yes	0.0604	0.99981
	XLOC_006837	NR2C1	NC_037332.1:24719970-24760162	6.51659	4.83818	-0.43	Yes	0.06045	0.99981
	XLOC_020264	ATAD3A	NC_037343.1:51085054-51101450	3.43466	4.85829	0.5	Yes	0.0605	0.99981
	XLOC_014967	TMSB10	NC_037338.1:50094263-50095274	306.634	403.336	0.4	Yes	0.0605	0.99981
	XLOC_027250	GLYATL3	NC_037350.1:22288175-22308391	46.6895	34.2953	-0.45	Yes	0.06055	0.99981
	XLOC_005743	LOC780933	NC_037331.1:105521589-105525991	1.33838	0.620053	-1.11	Yes	0.0606	0.99981
	XLOC_011139	HPGD	NC_037335.1:6787671-6824508	9.39155	6.95672	-0.43	Yes	0.0606	0.99981
	XLOC_015661	ATP11A	NC_037339.1:86288119-86392484	9.93168	13.2239	0.41	Yes	0.06065	0.99981
	XLOC_016560	UBE2C	NC_037340.1:74588077-74592792	0.672455	1.34769	1	Yes	0.0607	0.99981
	XLOC_008543	PLAC8	NC_037333.1:97881653-97916522	50.5354	38.2464	-0.4	Yes	0.0607	0.99981
	XLOC_014708	MGAT4A	NC_037338.1:3834184-3960664	4.12804	2.93768	-0.49	Yes	0.0608	0.99981
	XLOC_015038	FOSL2	NC_037338.1:71337525-71360069	9.32402	7.07687	-0.4	Yes	0.0609	0.99981
	XLOC_019792	TNFRSF4	NC_037343.1:51285832-51288677	0.989881	0.456411	-1.12	Yes	0.06115	0.99981
	XLOC_025519	LOC112443139	NC_037348.1:29265892-29308614	5.22497	3.7546	-0.48	Yes	0.0615	0.99981
	XLOC_001302	CSTB	NC_037328.1:143819484-143823722	1.03659	0.443714	-1.22	Yes	0.06155	0.99981
	XLOC_006754	LOC107132450	NC_037332.1:463798-466907	2.80589	1.80657	-0.64	Yes	0.06235	0.99981
	XLOC_020573	PABPC4L	NC_037344.1:24090947-24096503	0.720578	0.446904	-0.69	Yes	0.0625	0.99981
	XLOC_026493	ARF4	NC_037349.1:43606373-43626107	99.2342	130.754	0.4	Yes	0.0625	0.99981
	XLOC_008362	GNPDA2	NC_037333.1:63317743-63348591	1.60338	2.48016	0.63	Yes	0.0627	0.99981
	XLOC_008509	SOWAHB	NC_037333.1:91733190-91737211	3.5972	4.87658	0.44	Yes	0.063	0.99981
	XLOC_022199	LOC509810	NC_037345.1:65024343-65038001	1.80388	1.26152	-0.52	Yes	0.06305	0.99981
	XLOC_023703	NOTUM	NC_037346.1:50935024-50942269	9.11911	6.66641	-0.45	Yes	0.06305	0.99981
	XLOC_027603	DTNBP1	NC_037350.1:41382796-41484259	4.76597	6.68075	0.49	Yes	0.0631	0.99981
	XLOC_013368	NYNRIN	NC_037337.1:20755335-20777593	1.13479	1.58716	0.48	Yes	0.0631	0.99981
	XLOC_010935	LOC104969408	NC_037335.1:76030806-76063803	0.0721505	1.34843	4.22	Yes	0.0634	0.99981
	XLOC_023131	LOC100296618	NC_037346.1:14312533-14314532	0.922074	0.271501	-1.76	Yes	0.0635	0.99981
	XLOC_034025	LOC619000	NW_020191223.1:4103-16997	1.46027	0.944977	-0.63	Yes	0.0636	0.99981
	XLOC_004176	GSTM1	NC_037330.1:33690882-33701648	50.4531	37.808	-0.42	Yes	0.0636	0.99981
	XLOC_029445	DEXI	NC_037352.1:9604175-9618759	1.59249	2.64842	0.73	Yes	0.06365	0.99981
	XLOC_020690	ATP2A2	NC_037344.1:54207999-54290809	22.1416	30.3296	0.45	Yes	0.06375	0.99981
	XLOC_020006	FMOD	NC_037343.1:1122157-1136577	3.14687	2.21095	-0.51	Yes	0.06385	0.99981
	XLOC_030010	NANOS1	NC_037353.1:39238341-39240736	0.43473	0.839203	0.95	Yes	0.06415	0.99981
	XLOC_015603	DNAJC3	NC_037339.1:73095398-73160534	53.7876	71.1557	0.4	Yes	0.0642	0.99981
	XLOC_027664	SERPINB9	NC_037350.1:50784497-50793489	1.72166	2.54298	0.56	Yes	0.0643	0.99981
	XLOC_029734	KDELR2	NC_037352.1:38325861-38342141	77.4264	101.229	0.39	Yes	0.0643	0.99981
	XLOC_021599	C18H16orf70	NC_037345.1:34758652-34790672	11.5194	8.61088	-0.42	Yes	0.06455	0.99981
	XLOC_006745	MIOX	NC_037332.1:119690568-119796385	2.6003	7.44202	1.52	Yes	0.0646	0.99981
	XLOC_025114	PIK3R1	NC_037347.1:11395609-11491026	22.3392	29.9165	0.42	Yes	0.0646	0.99981
	XLOC_032029	STX5	NC_037356.1:41112252-41140175	8.15328	10.7959	0.41	Yes	0.0647	0.99981
	XLOC_022228	LOC101903649	NC_037345.1:65808136-65814012	3.2171	2.33607	-0.46	Yes	0.06505	0.99981
	XLOC_011463	B4GALT1	NC_037335.1:74861231-74914405	27.9889	36.5028	0.38	Yes	0.06505	0.99981
	XLOC_028624	LOC101904728	NC_037351.1:28633450-28650858	3.25805	2.11596	-0.62	Yes	0.0651	0.99981
	XLOC_014102	RMDN2	NC_037338.1:20358648-20430331	35.5194	26.9542	-0.4	Yes	0.06545	0.99981
	XLOC_009276	GPX4	NC_037334.1:43588659-43591107	34.1859	44.7898	0.39	Yes	0.0655	0.99981
	XLOC_015742	SUCLA2	NC_037339.1:17809326-17853938	6.90257	9.13517	0.4	Yes	0.0656	0.99981
	XLOC_009804	LOC107131239	NC_037334.1:9269423-9332631	2.66222	1.76569	-0.59	Yes	0.0657	0.99981
	XLOC_013252	LOC112448352	NC_037337.1:1308644-1354718	1.01055	0.409106	-1.3	Yes	0.06575	0.99981
	XLOC_025319	LOC112443200	NC_037348.1:313657-314504	3.93391	2.30959	-0.77	Yes	0.06585	0.99981
	XLOC_024152	XAF1	NC_037346.1:25148647-25162168	4.35267	2.93689	-0.57	Yes	0.066	0.99981
	XLOC_013902	IRF2BPL	NC_037337.1:88235469-88239179	4.083	5.65208	0.47	Yes	0.0661	0.99981
	XLOC_019441	LOC112441481	NC_037342.1:82145086-82160929	30.0302	22.6765	-0.41	Yes	0.0665	0.99981
	XLOC_008459	LOC530356	NC_037333.1:84765362-84804621	1.32512	2.06676	0.64	Yes	0.06655	0.99981
	XLOC_018156	USH1C	NC_037342.1:34963050-35011747	0.405064	0.721962	0.83	Yes	0.0666	0.99981
	XLOC_015423	LOC104973551	NC_037339.1:19526324-19565894	0.788435	1.28598	0.71	Yes	0.06665	0.99981
	XLOC_021113	TMED2	NC_037344.1:52081939-52091354	111.283	147.545	0.41	Yes	0.0667	0.99981
	XLOC_023187	SLC13A2	NC_037346.1:19940521-19967657	2.29305	3.30086	0.53	Yes	0.0668	0.99981
	XLOC_010626	LRRC19	NC_037335.1:17154985-17277627	15.7889	10.5574	-0.58	Yes	0.0671	0.99981
	XLOC_021537	CES1	NC_037345.1:23948837-23975140	327.824	237.56	-0.46	Yes	0.06715	0.99981
	XLOC_028195	E2F3	NC_037350.1:37485135-37569476	1.8492	2.54581	0.46	Yes	0.06715	0.99981
	XLOC_004373	LEPR	NC_037330.1:79741203-79838014	48.6207	36.5088	-0.41	Yes	0.06715	0.99981
	XLOC_011267	CD274	NC_037335.1:39091588-39263435	1.74554	1.08928	-0.68	Yes	0.0672	0.99981
	XLOC_015808	LOC788183	NC_037339.1:29553177-29598164	0.879701	0.420842	-1.06	Yes	0.06755	0.99981
	XLOC_020848	LOC100847119	NC_037344.1:70907613-71137765	4.1295	7.73151	0.9	Yes	0.06755	0.99981
	XLOC_020225	PER3	NC_037343.1:45533848-45602488	3.78465	2.83288	-0.42	Yes	0.06795	0.99981
	XLOC_020751	DYNLL1	NC_037344.1:62791481-62793912	3.515	5.49273	0.64	Yes	0.06825	0.99981
	XLOC_019821	PRDX6	NC_037343.1:54932647-55046145	63.598	49.0973	-0.37	Yes	0.06835	0.99981
	XLOC_002634	FAM76A	NC_037329.1:125604198-125635148	3.88362	2.69565	-0.53	Yes	0.0684	0.99981
	XLOC_029507	CDR2	NC_037352.1:20007237-20147142	4.39425	6.70889	0.61	Yes	0.06885	0.99981
	XLOC_014097	LOC107132911	NC_037338.1:19599725-19602015	4.89133	3.59367	-0.44	Yes	0.06885	0.99981
	XLOC_024942	CPLANE1	NC_037347.1:37042086-37150649	1.52182	1.1331	-0.43	Yes	0.069	0.99981
	XLOC_016570	CD40	NC_037340.1:74842359-74853121	1.11239	0.629766	-0.82	Yes	0.06905	0.99981
	XLOC_006030	TUBA1B	NC_037332.1:30691387-30702912	28.7089	37.2503	0.38	Yes	0.06905	0.99981
	XLOC_028400	MYL12B	NC_037351.1:37417772-37434622	19.1568	25.2646	0.4	Yes	0.0691	0.99981
	XLOC_021385	ST3GAL2	NC_037345.1:1678016-1725467	7.66128	10.0378	0.39	Yes	0.0694	0.99981
	XLOC_014294	UGP2	NC_037338.1:62288319-62448630	193.201	281.509	0.54	Yes	0.0697	0.99981
	XLOC_024042	LOC527796	NC_037346.1:20055027-20060572	0.974947	1.47361	0.6	Yes	0.0698	0.99981
	XLOC_009284	NDUFS7	NC_037334.1:43807777-43814268	23.8732	32.3115	0.44	Yes	0.06985	0.99981
	XLOC_028842	TBL3	NC_037352.1:1528781-1534840	2.28845	3.33243	0.54	Yes	0.06995	0.99981
	XLOC_000403	PLD1	NC_037328.1:95687023-96021810	16.0754	12.2993	-0.39	Yes	0.0701	0.99981
	XLOC_010931	NUDT2	NC_037335.1:75724351-75735276	3.87963	5.86561	0.6	Yes	0.0702	0.99981
	XLOC_032422	ABCD1	NC_037357.1:36956082-36971899	1.26985	1.86171	0.55	Yes	0.0702	0.99981
	XLOC_029547	SULT1A1	NC_037352.1:26123605-26134541	147.251	249.396	0.76	Yes	0.07025	0.99981
	XLOC_033992	LOC617079	NW_020191148.1:661620-699289	1.9315	1.25674	-0.62	Yes	0.07065	0.99981
	XLOC_029095	FBXL19	NC_037352.1:27064985-27085996	0.633642	1.08269	0.77	Yes	0.0708	0.99981
	XLOC_028960	RMI2	NC_037352.1:9989262-9994633	1.06829	0.554571	-0.95	Yes	0.07085	0.99981
	XLOC_003032	GOLPH3L	NC_037330.1:20037043-20085018	13.4259	17.8123	0.41	Yes	0.071	0.99981
	XLOC_021510	NOD2	NC_037345.1:19085623-19119730	1.45333	2.03544	0.49	Yes	0.0711	0.99981
	XLOC_027924	PRRC2A	NC_037350.1:27657892-27673005	7.24187	9.44009	0.38	Yes	0.0712	0.99981
	XLOC_015990	RAB20	NC_037339.1:85170092-85200359	2.31251	3.76312	0.7	Yes	0.0713	0.99981
	XLOC_004142	LOC107132296	NC_037330.1:30371769-30379904	1.61652	2.64905	0.71	Yes	0.0714	0.99981
	XLOC_025671	RIN3	NC_037348.1:57232293-57367857	1.74183	2.48553	0.51	Yes	0.07145	0.99981
	XLOC_016279	RNF24	NC_037340.1:51160968-51272274	0.696158	0.997154	0.52	Yes	0.07155	0.99981
	XLOC_010774	GDA	NC_037335.1:48273977-48559744	14.0182	10.4363	-0.43	Yes	0.07155	0.99981
	XLOC_029919	PPRC1	NC_037353.1:22791996-22818924	2.3111	3.14621	0.45	Yes	0.0716	0.99981
	XLOC_000017	RCAN1	NC_037328.1:882072-1002231	5.25012	7.05179	0.43	Yes	0.07165	0.99981
	XLOC_029929	TRIM8	NC_037353.1:23265724-23279452	5.81416	7.78018	0.42	Yes	0.0717	0.99981
	XLOC_033937	LOC520016	NW_020190994.1:2377-149727	2.61076	1.77726	-0.55	Yes	0.0718	0.99981
	XLOC_005259	ZNF783	NC_037331.1:112350324-112365424	1.40696	0.956743	-0.56	Yes	0.07195	0.99981
	XLOC_024929	TTC33	NC_037347.1:33708355-33742331	7.09322	4.93672	-0.52	Yes	0.072	0.99981
	XLOC_012132	OOEP	NC_037336.1:12765346-12766525	2.31898	1.20886	-0.94	Yes	0.0724	0.99981
	XLOC_031482	BARX2	NC_037356.1:32611729-32693897	2.49645	3.66769	0.55	Yes	0.0725	0.99981
	XLOC_027531	H2B	NC_037350.1:31758963-31759531	1.17688	2.41834	1.04	Yes	0.0727	0.99981
	XLOC_008455	LOC540544	NC_037333.1:84608046-84627114	26.4086	20.3609	-0.38	Yes	0.0727	0.99981
	XLOC_016390	REM1	NC_037340.1:61074022-61083230	0.47208	0.850744	0.85	Yes	0.07285	0.99981
	XLOC_005503	CFTR	NC_037331.1:50743788-50957592	2.33892	1.73273	-0.43	Yes	0.07305	0.99981
	XLOC_021908	VASP	NC_037345.1:53104355-53117835	9.29996	12.2794	0.4	Yes	0.07305	0.99981
	XLOC_014325	PCBP1	NC_037338.1:68411329-68412803	33.7523	43.7179	0.37	Yes	0.0731	0.99981
	XLOC_017381	CSPP1	NC_037341.1:31213512-31326938	5.24307	4.01856	-0.38	Yes	0.07325	0.99981
	XLOC_017220	EEF1D	NC_037341.1:1113580-1126356	51.2528	66.5008	0.38	Yes	0.0733	0.99981
	XLOC_001115	PPM1L	NC_037328.1:106399685-106727153	13.3818	9.81216	-0.45	Yes	0.0734	0.99981
	XLOC_025503	MPHOSPH10	NC_037348.1:27396947-27409259	4.94191	3.69483	-0.42	Yes	0.0734	0.99981
	XLOC_015139	KLF11	NC_037338.1:87547142-87558827	16.5912	12.8734	-0.37	Yes	0.07345	0.99981
	XLOC_009859	JUNB	NC_037334.1:12736073-12737893	5.1167	7.21971	0.5	Yes	0.0735	0.99981
	XLOC_022211	LOC112442229	NC_037345.1:65487150-65489613	0.798379	0.444341	-0.85	Yes	0.0736	0.99981
	XLOC_017713	PCMTD1	NC_037341.1:21013450-21110874	39.0745	28.3063	-0.47	Yes	0.0736	0.99981
	XLOC_020232	ESPN	NC_037343.1:46909617-46943801	2.15573	1.46138	-0.56	Yes	0.0737	0.99981
	XLOC_000337	ETV5	NC_037328.1:81135294-81194599	1.13169	1.62967	0.53	Yes	0.07395	0.99981
	XLOC_006741	TRABD	NC_037332.1:119546480-119568640	10.2719	14.2627	0.47	Yes	0.074	0.99981
	XLOC_031822	TMEM86A	NC_037356.1:26067889-26072270	24.648	31.8553	0.37	Yes	0.074	0.99981
	XLOC_018576	LOC104974339	NC_037342.1:78182085-78191419	1.23931	0.518862	-1.26	Yes	0.0741	0.99981
	XLOC_009680	GATAD2A	NC_037334.1:3814800-3913277	6.3661	8.4232	0.4	Yes	0.0741	0.99981
	XLOC_015106	GEN1	NC_037338.1:80822891-80851744	0.926798	0.605776	-0.61	Yes	0.0745	0.99981
	XLOC_027935	TCF19	NC_037350.1:27988577-27992323	0.866744	0.504506	-0.78	Yes	0.07455	0.99981
	XLOC_007348	ETFRF1	NC_037332.1:84792352-84799324	24.8488	18.958	-0.39	Yes	0.07455	0.99981
	XLOC_031730	RNH1	NC_037356.1:50789132-50804307	5.76782	8.2547	0.52	Yes	0.0746	0.99981
	XLOC_028360	CDH2	NC_037351.1:28655755-28904115	58.4163	44.5676	-0.39	Yes	0.0747	0.99981
	XLOC_026680	NUP210	NC_037349.1:58481420-58572816	2.54281	3.38371	0.41	Yes	0.07495	0.99981
	XLOC_000898	HGD	NC_037328.1:65337968-65380604	426.639	311.812	-0.45	Yes	0.07505	0.99981
	XLOC_016938	ADRM1	NC_037340.1:54939445-54945182	11.4689	15.186	0.41	Yes	0.0751	0.99981
	XLOC_024390	FBXL20	NC_037346.1:39737409-39842802	6.31652	4.83507	-0.39	Yes	0.0751	0.99981
	XLOC_021439	GSE1	NC_037345.1:11253108-11648074	1.94014	2.63516	0.44	Yes	0.07525	0.99981
	XLOC_021509	NKD1	NC_037345.1:18940436-19032328	0.536813	0.914153	0.77	Yes	0.07545	0.99981
	XLOC_020858	SMARCB1	NC_037344.1:71241923-71259044	3.00102	4.30732	0.52	Yes	0.07545	0.99981
	XLOC_005612	AEBP1,LOC112446407	NC_037331.1:77200584-77212395	10.7408	8.34163	-0.36	Yes	0.07545	0.99981
	XLOC_022122	TMEM150B	NC_037345.1:62159118-62190413	9.95592	6.72391	-0.57	Yes	0.0758	0.99981
	XLOC_029006	LOC789337	NC_037352.1:18305414-18333026	0.69846	1.11684	0.68	Yes	0.07585	0.99981
	XLOC_001707	SGO2	NC_037329.1:89070467-89099327	3.50566	4.53125	0.37	Yes	0.076	0.99981
	XLOC_003609	EVA1B	NC_037330.1:109535100-109536843	3.46493	5.43292	0.65	Yes	0.07625	0.99981
	XLOC_008587	HS3ST1	NC_037333.1:106503595-106565555	0.426994	0.836324	0.97	Yes	0.07665	0.99981
	XLOC_005614	BLVRA	NC_037331.1:77284036-77335575	1.03471	0.643399	-0.69	Yes	0.0767	0.99981
	XLOC_032009	RAB3IL1	NC_037356.1:40416997-40464689	1.41064	2.04085	0.53	Yes	0.0767	0.99981
	XLOC_009096	P4HA2	NC_037334.1:22147016-22218092	3.77358	5.07214	0.43	Yes	0.0768	0.99981
	XLOC_000399	TNFSF10	NC_037328.1:94985266-95001544	20.7404	15.402	-0.43	Yes	0.0769	0.99981
	XLOC_010920	EPHX2	NC_037335.1:74590977-74662152	114.066	87.0456	-0.39	Yes	0.07735	0.99981
	XLOC_005248	ARHGEF5	NC_037331.1:107620233-107651352	5.09608	6.81348	0.42	Yes	0.07745	0.99981
	XLOC_002681	LYPLA2	NC_037329.1:129115953-129120410	10.5578	13.9447	0.4	Yes	0.07795	0.99981
	XLOC_011068	ORM1	NC_037335.1:103550933-103554404	10866.3	5832.76	-0.9	Yes	0.0781	0.99981
	XLOC_002781	ALDH9A1	NC_037330.1:3220620-3249673	177.946	133.372	-0.42	Yes	0.0785	0.99981
	XLOC_024842	CD180	NC_037347.1:12417907-12432402	1.52255	1.01239	-0.59	Yes	0.0786	0.99981
	XLOC_016391	HM13	NC_037340.1:61107896-61146837	48.1761	63.1121	0.39	Yes	0.0786	0.99981
	XLOC_004589	LOC101904166	NC_037330.1:109367574-109392979	0.793119	1.17012	0.56	Yes	0.07935	0.99981
	XLOC_007741	ZGRF1	NC_037333.1:12989078-13044905	1.79292	1.34573	-0.41	Yes	0.07945	0.99981
	XLOC_012771	RNASE12	NC_037337.1:26479953-26506367	1.31355	0.683398	-0.94	Yes	0.0795	0.99981
	XLOC_007677	HDAC10	NC_037332.1:119611408-119616925	1.14152	1.74559	0.61	Yes	0.0796	0.99981
	XLOC_014806	CYP1B1	NC_037338.1:20470964-20476460	1.13405	0.645596	-0.81	Yes	0.07965	0.99981
	XLOC_006040	FKBP11	NC_037332.1:30879158-30884842	82.9942	106.318	0.36	Yes	0.07995	0.99981
	XLOC_004892	THAP5	NC_037331.1:59588077-59596267	5.54602	7.29022	0.39	Yes	0.08015	0.99981
	XLOC_021792	ACTN4	NC_037345.1:48402742-48476686	31.6142	41.1459	0.38	Yes	0.08025	0.99981
	XLOC_021100	BRI3BP	NC_037344.1:50808245-50834735	16.7214	13.0258	-0.36	Yes	0.08035	0.99981
	XLOC_012102	SMOC2	NC_037336.1:102645178-102803021	1.94457	1.32647	-0.55	Yes	0.0804	0.99981
	XLOC_014850	MCFD2	NC_037338.1:29359098-29525964	59.1914	77.3212	0.39	Yes	0.0805	0.99981
	XLOC_022117	UBE2S	NC_037345.1:62084110-62093135	2.92018	4.99046	0.77	Yes	0.0806	0.99981
	XLOC_019301	ACP2	NC_037342.1:77097556-77125601	17.713	24.3297	0.46	Yes	0.0806	0.99981
	XLOC_023770	UBE2O	NC_037346.1:55299901-55349238	1.97635	2.6807	0.44	Yes	0.08065	0.99981
	XLOC_006834	TMCC3	NC_037332.1:24240321-24595453	1.77599	2.4404	0.46	Yes	0.0807	0.99981
	XLOC_017607	CYC1	NC_037341.1:738110-740532	37.1935	47.9782	0.37	Yes	0.0808	0.99981
	XLOC_011484	CCL19	NC_037335.1:76030806-76063803	1.15041	3.32305	1.53	Yes	0.08105	0.99981
	XLOC_014649	UAP1L1	NC_037338.1:106108088-106117491	1.51554	2.36549	0.64	Yes	0.08105	0.99981
	XLOC_016251	LOC112449297	NC_037340.1:43859686-43864754	9.52116	6.91465	-0.46	Yes	0.08105	0.99981
	XLOC_026784	CYP8B1	NC_037349.1:14946433-14949705	206.671	156.446	-0.4	Yes	0.0811	0.99981
	XLOC_021134	SETD1B	NC_037344.1:53475518-53499059	1.92168	2.53585	0.4	Yes	0.08115	0.99981
	XLOC_001006	AHSG	NC_037328.1:80611856-80624560	792.02	1122.49	0.5	Yes	0.08125	0.99981
	XLOC_007423	GABARAPL1	NC_037332.1:99764521-99773990	138.327	105.993	-0.38	Yes	0.0813	0.99981
	XLOC_029910	KAZALD1	NC_037353.1:21891884-21895529	0.798548	1.31564	0.72	Yes	0.08135	0.99981
	XLOC_029878	UBTD1	NC_037353.1:18710035-18760653	0.631579	1.10551	0.81	Yes	0.08165	0.99981
	XLOC_031607	SSSCA1	NC_037356.1:43752934-43754215	3.87695	6.35036	0.71	Yes	0.08175	0.99981
	XLOC_007948	SRP72	NC_037333.1:71846135-71871800	15.5132	19.8627	0.36	Yes	0.08185	0.99981
	XLOC_007678	MAPK12	NC_037332.1:119618817-119627235	1.45319	2.23647	0.62	Yes	0.08195	0.99981
	XLOC_002967	S100A13	NC_037330.1:16756578-16763331	14.3614	20.7714	0.53	Yes	0.08195	0.99981
	XLOC_016687	PFKFB3	NC_037340.1:17206134-17372368	1.97747	2.73876	0.47	Yes	0.08195	0.99981
	XLOC_001478	FKBP7	NC_037329.1:18418662-18426423	8.0342	10.9697	0.45	Yes	0.08195	0.99981
	XLOC_031715	CHID1	NC_037356.1:50492708-50511866	20.4953	26.6723	0.38	Yes	0.08215	0.99981
	XLOC_001299	SIK1	NC_037328.1:143512560-143523982	3.42694	2.53408	-0.44	Yes	0.08225	0.99981
	XLOC_031622	SART1	NC_037356.1:44060896-44075976	3.97767	5.25915	0.4	Yes	0.08245	0.99981
	XLOC_030950	FUT11,SEC24C	NC_037355.1:29639217-29668834	27.417	35.5513	0.37	Yes	0.08245	0.99981
	XLOC_009416	SH3RF2	NC_037334.1:57145437-57294268	10.5216	8.09468	-0.38	Yes	0.0825	0.99981
	XLOC_018923	NUCB2	NC_037342.1:35156647-35198041	21.477	27.5497	0.36	Yes	0.08265	0.99981
	XLOC_009598	ERAP2	NC_037334.1:96304222-96357020	6.53304	5.03617	-0.38	Yes	0.0828	0.99981
	XLOC_020956	LOC100847708	NC_037344.1:10445960-10454794	0.448176	0.817353	0.87	Yes	0.08285	0.99981
	XLOC_009501	CYFIP2	NC_037334.1:68943162-69076708	0.96664	1.34352	0.47	Yes	0.08285	0.99981
	XLOC_028849	TRAF7	NC_037352.1:1693794-1710429	6.25785	8.22942	0.4	Yes	0.08305	0.99981
	XLOC_008381	LRRC66	NC_037333.1:67852556-67878695	0.767969	0.490352	-0.65	Yes	0.0832	0.99981
	XLOC_020661	RILPL1	NC_037344.1:52111669-52153384	1.62982	2.34666	0.53	Yes	0.0834	0.99981
	XLOC_006450	HEBP1	NC_037332.1:96875436-96912825	68.3198	53.2877	-0.36	Yes	0.0835	0.99981
	XLOC_016902	SIRPA	NC_037340.1:53198340-53240035	20.9393	26.7347	0.35	Yes	0.08375	0.99981
	XLOC_018540	MDK	NC_037342.1:76374899-76380011	0.611641	1.18437	0.95	Yes	0.08405	0.99981
	XLOC_032652	PDZD11	NC_037357.1:80153422-80156423	21.9771	28.3441	0.37	Yes	0.08405	0.99981
	XLOC_023697	DUS1L	NC_037346.1:50810022-50815942	6.26476	8.23819	0.4	Yes	0.08425	0.99981
	XLOC_026079	MPI	NC_037348.1:33797778-33805138	1.80776	2.68429	0.57	Yes	0.08435	0.99981
	XLOC_002942	DPM3	NC_037330.1:15462230-15462806	8.7109	13.8774	0.67	Yes	0.0844	0.99981
	XLOC_015250	DOLK	NC_037338.1:99443607-99445710	8.00031	10.5429	0.4	Yes	0.0844	0.99981
	XLOC_006733	ZBED4	NC_037332.1:119268691-119293228	1.09698	1.50368	0.45	Yes	0.0845	0.99981
	XLOC_002934	PKLR	NC_037330.1:15344764-15354042	11.7375	9.06977	-0.37	Yes	0.0845	0.99981
	XLOC_023527	RARA	NC_037346.1:40551151-40595283	10.1923	13.2212	0.38	Yes	0.0848	0.99981
	XLOC_018093	LOC104974207	NC_037342.1:27505711-27511695	0.36035	1.15305	1.68	Yes	0.08485	0.99981
	XLOC_003784	PCP4L1	NC_037330.1:8231443-8258195	0.65252	1.12213	0.78	Yes	0.0849	0.99981
	XLOC_025871	CRIP1	NC_037348.1:69755668-69757183	24.7584	34.3599	0.47	Yes	0.08495	0.99981
	XLOC_018551	LOC107133473,SLC39A13	NC_037342.1:77230678-77248528	3.34146	4.66855	0.48	Yes	0.08505	0.99981
	XLOC_014659	NELFB,STPG3	NC_037338.1:106262352-106274382	3.19926	4.39372	0.46	Yes	0.08505	0.99981
	XLOC_032671	RBM10	NC_037357.1:85531428-85557443	8.40929	10.8305	0.37	Yes	0.08525	0.99981
	XLOC_017216	FAM83H	NC_037341.1:1006934-1048757	2.55451	3.49796	0.45	Yes	0.0854	0.99981
	XLOC_002949	KCNN3	NC_037330.1:15725035-15895140	1.68241	1.2336	-0.45	Yes	0.08545	0.99981
	XLOC_024828	SERF1A	NC_037347.1:10091855-10095636	1.38358	2.51695	0.86	Yes	0.08575	0.99981
	XLOC_012877	RAD51	NC_037337.1:36255055-36291197	1.44798	0.970067	-0.58	Yes	0.08575	0.99981
	XLOC_021627	PLA2G15	NC_037345.1:35624572-35638372	0.852938	1.31641	0.63	Yes	0.08605	0.99981
	XLOC_014394	SDC1	NC_037338.1:78629630-78653584	37.5627	47.8851	0.35	Yes	0.08625	0.99981
	XLOC_010603	SCARA5	NC_037335.1:10796559-10929735	1.16086	0.793034	-0.55	Yes	0.08655	0.99981
	XLOC_012944	RPS27L	NC_037337.1:46868201-46902968	49.1061	36.2585	-0.44	Yes	0.08675	0.99981
	XLOC_021072	PGAM5	NC_037344.1:44502889-44510533	6.99817	9.30613	0.41	Yes	0.08685	0.99981
	XLOC_027774	KCNK5	NC_037350.1:13060757-13101202	6.59705	8.52859	0.37	Yes	0.0869	0.99981
	XLOC_006720	TTC38	NC_037332.1:116573996-116609082	24.4851	18.4932	-0.4	Yes	0.08695	0.99981
	XLOC_024470	JUP	NC_037346.1:41961519-41987799	5.13382	6.73782	0.39	Yes	0.087	0.99981
	XLOC_025875	LOC101902461	NC_037348.1:53371-79805	17.0933	13.0857	-0.39	Yes	0.08705	0.99981
	XLOC_030190	CPN1	NC_037353.1:20959970-21009323	26.3098	33.6025	0.35	Yes	0.08715	0.99981
	XLOC_006932	KCNH3	NC_037332.1:30264885-30292913	1.47648	2.7089	0.88	Yes	0.0872	0.99981
	XLOC_024897	LOC112443081	NC_037347.1:24332064-24332198	0	6.52833	Inf	Yes	0.0873	0.99981
	XLOC_006335	PWP1	NC_037332.1:70931731-70950945	6.38867	8.39863	0.39	Yes	0.0873	0.99981
	XLOC_021996	AP2A1	NC_037345.1:56137631-56170886	7.93297	10.3383	0.38	Yes	0.0873	0.99981
	XLOC_000912	PARP9	NC_037328.1:66944421-66996322	11.3777	8.04941	-0.5	Yes	0.0874	0.99981
	XLOC_017158	LOC101907513	NC_037340.1:78467795-78478339	0.423711	0.816097	0.95	Yes	0.08745	0.99981
	XLOC_024661	SYNGR2	NC_037346.1:53992202-53995976	13.6516	17.9847	0.4	Yes	0.0875	0.99981
	XLOC_020287	LOC515551	NC_037343.1:51875235-51918628	81.8733	60.0065	-0.45	Yes	0.08755	0.99981
	XLOC_025007	CMBL	NC_037347.1:62947983-62973176	62.4473	48.668	-0.36	Yes	0.08755	0.99981
	XLOC_016293	CPXM1	NC_037340.1:52382640-52389209	1.38226	0.890534	-0.63	Yes	0.08785	0.99981
	XLOC_026686	LOC112443509	NC_037349.1:59064241-59068519	0.519169	0.783302	0.59	Yes	0.0879	0.99981
	XLOC_023626	ARF2	NC_037346.1:45605692-45624231	2.26517	3.18583	0.49	Yes	0.08795	0.99981
	XLOC_020093	EPRS	NC_037343.1:23472910-23537555	23.2538	30.0068	0.37	Yes	0.08795	0.99981
	XLOC_019847	RALGPS2	NC_037343.1:60124230-60289095	15.1914	11.7199	-0.37	Yes	0.0881	0.99981
	XLOC_032125	POLD4	NC_037356.1:45254009-45255797	31.2767	40.2972	0.37	Yes	0.08825	0.99981
	XLOC_001902	A3GALT2,PHC2	NC_037329.1:120344428-120404870	6.55996	8.62195	0.39	Yes	0.08835	0.99981
	XLOC_023299	RNASEK	NC_037346.1:26802641-26804387	61.4656	79.398	0.37	Yes	0.0885	0.99981
	XLOC_008753	ABHD8	NC_037334.1:5822901-5829859	0.973937	1.59739	0.71	Yes	0.08855	0.99981
	XLOC_002503	CNPPD1	NC_037329.1:107121223-107126932	7.90057	10.431	0.4	Yes	0.08855	0.99981
	XLOC_013181	JDP2	NC_037337.1:86610201-86655611	3.94614	5.47162	0.47	Yes	0.08865	0.99981
	XLOC_002730	LOC112443636	NC_037329.1:133703019-133703183	15.5087	7.22065	-1.1	Yes	0.0889	0.99981
	XLOC_003751	MGST3	NC_037330.1:3264985-3288694	39.1321	29.9013	-0.39	Yes	0.089	0.99981
	XLOC_031918	ARHGAP32	NC_037356.1:32327422-32532711	2.32167	2.99616	0.37	Yes	0.089	0.99981
	XLOC_005653	POT1	NC_037331.1:89038162-89190575	4.75615	3.64763	-0.38	Yes	0.08905	0.99981
	XLOC_007113	ERBB3	NC_037332.1:57215782-57236737	36.9785	28.6244	-0.37	Yes	0.0891	0.99981
	XLOC_026076	C21H15orf39	NC_037348.1:33542425-33553791	2.82567	3.78836	0.42	Yes	0.0893	0.99981
	XLOC_017336	MRPL15	NC_037341.1:22011236-22023134	9.58207	12.5042	0.38	Yes	0.08935	0.99981
	XLOC_007327	FAR2	NC_037332.1:80280494-80457344	1.02709	0.697882	-0.56	Yes	0.08945	0.99981
	XLOC_009845	MRI1	NC_037334.1:11879050-11885467	3.7541	5.5236	0.56	Yes	0.08965	0.99981
	XLOC_031894	TMEM218	NC_037356.1:28533912-28548908	3.24866	4.67204	0.52	Yes	0.08965	0.99981
	XLOC_013705	AQP9	NC_037337.1:52087958-52136244	178.677	135.59	-0.4	Yes	0.08975	0.99981
	XLOC_002054	PLA2G2D1	NC_037329.1:132596455-132609998	5.97408	4.06876	-0.55	Yes	0.0898	0.99981
	XLOC_033048	LOC104968627,LOC107131992	NC_037357.1:14381863-14414156	6.70848	4.9017	-0.45	Yes	0.09005	0.99981
	XLOC_000942	TCTEX1D2	NC_037328.1:70881955-70909476	1.543	2.61107	0.76	Yes	0.09035	0.99981
	XLOC_026223	SYNE3	NC_037348.1:60265773-60379931	3.72676	4.92477	0.4	Yes	0.09035	0.99981
	XLOC_015981	EFNB2	NC_037339.1:82239363-82289093	1.60356	2.17749	0.44	Yes	0.0904	0.99981
	XLOC_006742	SELENOO	NC_037332.1:119568729-119589180	4.4337	6.22446	0.49	Yes	0.09075	0.99981
	XLOC_023961	CA4	NC_037346.1:12804060-12811833	1.99155	3.04948	0.61	Yes	0.0908	0.99981
	XLOC_006610	TUBA8	NC_037332.1:109374950-109393497	5.74902	7.92472	0.46	Yes	0.091	0.99981
	XLOC_029097	SETD1A	NC_037352.1:27094836-27118753	1.33574	1.82561	0.45	Yes	0.091	0.99981
	XLOC_013741	LOC112448490	NC_037337.1:60620978-60671502	0.769077	1.49981	0.96	Yes	0.09105	0.99981
	XLOC_028869	FLYWCH2	NC_037352.1:2321473-2329063	0.621163	1.04239	0.75	Yes	0.0911	0.99981
	XLOC_033205	LOC101904339	NC_037357.1:37436381-37439200	5.81545	8.30277	0.51	Yes	0.09155	0.99981
	XLOC_002661	SELENON	NC_037329.1:127256062-127273838	3.07228	4.04276	0.4	Yes	0.0916	0.99981
	XLOC_009011	KHSRP	NC_037334.1:18036721-18048156	7.71875	9.96984	0.37	Yes	0.09175	0.99981
	XLOC_003008	LINGO4	NC_037330.1:18979306-18983983	1.20818	0.836429	-0.53	Yes	0.09185	0.99981
	XLOC_016304	GINS1	NC_037340.1:53590598-53606655	7.15544	9.27295	0.37	Yes	0.0919	0.99981
	XLOC_019546	LOC506707	NC_037343.1:5004967-5067445	4.65819	3.56525	-0.39	Yes	0.092	0.99981
	XLOC_002288	ARL6IP6	NC_037329.1:43427947-43469178	8.35924	6.29279	-0.41	Yes	0.0924	0.99981
	XLOC_012776	PIP4P1	NC_037337.1:26667219-26670812	9.31304	7.01043	-0.41	Yes	0.0926	0.99981
	XLOC_027968	ZNRD1	NC_037350.1:28916742-28926251	5.18941	8.60317	0.73	Yes	0.09275	0.99981
	XLOC_029403	CORO7	NC_037352.1:3512854-3565972	0.367198	0.693332	0.92	Yes	0.0928	0.99981
	XLOC_023559	TUBG1	NC_037346.1:42676138-42719955	3.20596	4.45656	0.48	Yes	0.0928	0.99981
	XLOC_014929	PAX8	NC_037338.1:46916022-46981272	1.48327	2.1178	0.51	Yes	0.09285	0.99981
	XLOC_002628	SMPDL3B	NC_037329.1:125393191-125433002	4.23246	7.49567	0.82	Yes	0.093	0.99981
	XLOC_032684	FTSJ1	NC_037357.1:86600025-86610003	4.11505	5.40485	0.39	Yes	0.0932	0.99981
	XLOC_009073	SGTA	NC_037334.1:20903029-20917593	11.6443	14.9472	0.36	Yes	0.09345	0.99981
	XLOC_017599	SLC52A2	NC_037341.1:578120-583940	6.02037	8.24545	0.45	Yes	0.0937	0.99981
	XLOC_030909	KIF1BP	NC_037355.1:25248019-25302698	6.06541	4.61272	-0.39	Yes	0.0937	0.99981
	XLOC_017219	PYCR3	NC_037341.1:1101613-1108734	7.15686	9.79799	0.45	Yes	0.09375	0.99981
	XLOC_007304	TST	NC_037332.1:75435127-75451992	210.022	160.036	-0.39	Yes	0.09385	0.99981
	XLOC_005341	CYP51A1	NC_037331.1:9459762-9477007	59.1302	45.6265	-0.37	Yes	0.0939	0.99981
	XLOC_032425	SSR4	NC_037357.1:37011610-37015530	118.361	150.154	0.34	Yes	0.094	0.99981
	XLOC_017114	WFDC3	NC_037340.1:74551370-74564779	0.354218	0.771607	1.12	Yes	0.0944	0.99981
	XLOC_009043	SH3GL1	NC_037334.1:19706806-19734112	6.5319	8.47477	0.38	Yes	0.09445	0.99981
	XLOC_033314	CAPN6	NC_037357.1:59414789-59439446	0.891739	1.31398	0.56	Yes	0.0945	0.99981
	XLOC_023456	ZNF652	NC_037346.1:37239623-37307728	8.04082	10.2057	0.34	Yes	0.0945	0.99981
	XLOC_007094	HSD17B6	NC_037332.1:56674164-56696104	383.688	290.774	-0.4	Yes	0.0946	0.99981
	XLOC_007601	DESI1	NC_037332.1:112684931-112706625	5.73209	7.43636	0.38	Yes	0.0946	0.99981
	XLOC_015125	TRIB2	NC_037338.1:85237100-85266651	9.37142	12.0126	0.36	Yes	0.09465	0.99981
	XLOC_021649	ZFHX3	NC_037345.1:38120579-38523970	2.72061	3.46019	0.35	Yes	0.09465	0.99981
	XLOC_012379	VNN2	NC_037336.1:70886775-70916016	0.786151	1.21659	0.63	Yes	0.09475	0.99981
	XLOC_027888	GSTA5	NC_037350.1:25140647-25181385	0.635666	0.122212	-2.38	Yes	0.09485	0.99981
	XLOC_000573	SLCO2A1	NC_037328.1:135336889-135423994	0.503954	0.931053	0.89	Yes	0.0949	0.99981
	XLOC_016371	SIRPB2	NC_037340.1:59688325-59698851	0.616282	0.895198	0.54	Yes	0.09525	0.99981
	XLOC_001567	CD302	NC_037329.1:36553598-36579202	68.3124	53.1212	-0.36	Yes	0.0953	0.99981
	XLOC_009713	RPL18A	NC_037334.1:5279455-5282849	174.126	221.417	0.35	Yes	0.09545	0.99981
	XLOC_029727	PMS2	NC_037352.1:38006832-38030341	3.08005	2.28915	-0.43	Yes	0.0957	0.99981
	XLOC_015235	GOLGA2	NC_037338.1:98818907-98889803	8.64568	11.2176	0.38	Yes	0.09575	0.99981
	XLOC_011868	MMS22L	NC_037336.1:52463060-52618401	1.85047	1.33119	-0.48	Yes	0.0959	0.99981
	XLOC_015214	RPL12	NC_037338.1:98179656-98217755	129.009	167.246	0.37	Yes	0.0959	0.99981
	XLOC_006667	ACO2	NC_037332.1:112568136-112629615	23.2647	29.7801	0.36	Yes	0.0959	0.99981
	XLOC_014949	ATOH8	NC_037338.1:49083728-49127151	5.14884	6.99164	0.44	Yes	0.096	0.99981
	XLOC_015338	LOC101906347	NC_037338.1:106108088-106117491	0.882643	2.04095	1.21	Yes	0.0961	0.99981
	XLOC_026020	CTXND1	NC_037348.1:26151143-26459510	1.94849	2.75335	0.5	Yes	0.0961	0.99981
	XLOC_026389	LOC112443512	NC_037349.1:14934766-14946096	0.842716	0.532211	-0.66	Yes	0.0962	0.99981
	XLOC_016178	DSTN	NC_037340.1:37954769-37979552	54.0351	42.4448	-0.35	Yes	0.0962	0.99981
	XLOC_017779	TRAM1	NC_037341.1:34273499-34307892	79.2246	101.871	0.36	Yes	0.09705	0.99981
	XLOC_015279	RALGDS	NC_037338.1:103082830-103132073	1.40216	1.92292	0.46	Yes	0.0971	0.99981
	XLOC_008010	CXCL3	NC_037333.1:89061329-89063355	17.4396	13.1868	-0.4	Yes	0.09715	0.99981
	XLOC_007443	SLC2A3	NC_037332.1:101438339-101451254	0.945879	1.38918	0.55	Yes	0.09725	0.99981
	XLOC_029551	ALDOA	NC_037352.1:26212563-26225472	36.1696	46.1521	0.35	Yes	0.0974	0.99981
	XLOC_022365	SNX20	NC_037345.1:19062926-19074247	2.40919	1.64965	-0.55	Yes	0.0975	0.99981
	XLOC_019190	UCP2	NC_037342.1:53409781-53416245	17.152	22.1944	0.37	Yes	0.0976	0.99981
	XLOC_010990	LOC112447832	NC_037335.1:86703431-86724071	0.762234	0.541085	-0.49	Yes	0.09765	0.99981
	XLOC_006710	FBLN1	NC_037332.1:115888315-115968168	0.711249	1.1387	0.68	Yes	0.0979	0.99981
	XLOC_031146	AIFM2	NC_037355.1:26293094-26363332	6.9756	5.13973	-0.44	Yes	0.09805	0.99981
	XLOC_026235	CCDC85C	NC_037348.1:64523704-64601592	3.61532	4.79912	0.41	Yes	0.0985	0.99981
	XLOC_027757	RPS4Y1	NC_037350.1:10550054-10565885	20.6182	26.6237	0.37	Yes	0.09855	0.99981
	XLOC_034235	LOC528412	NW_020192012.1:494534-702859	1.99739	1.43041	-0.48	Yes	0.0986	0.99981
	XLOC_030970	PPIF	NC_037355.1:34966786-34972884	17.857	24.0415	0.43	Yes	0.09865	0.99981
	XLOC_021888	TOMM40	NC_037345.1:52618937-52630594	5.5768	7.46904	0.42	Yes	0.09875	0.99981
	XLOC_024182	SLC16A11	NC_037346.1:26825679-26828032	8.26791	11.3402	0.46	Yes	0.09885	0.99981
	XLOC_000357	ABCC5	NC_037328.1:83122813-83205233	19.4329	14.3633	-0.44	Yes	0.0989	0.99981
	XLOC_004922	NOD1	NC_037331.1:65822154-65940414	1.64322	1.09838	-0.58	Yes	0.0991	0.99981
	XLOC_016910	DNAJC5	NC_037340.1:53907614-53936667	11.1862	14.2226	0.35	Yes	0.09915	0.99981
	XLOC_021770	ZNF383	NC_037345.1:47330952-47343999	0.839093	0.533177	-0.65	Yes	0.0992	0.99981
	XLOC_019789	UBE2J2	NC_037343.1:51238414-51251068	7.19892	9.7283	0.43	Yes	0.0995	0.99981
	XLOC_011122	NEK1	NC_037335.1:1398827-1532675	1.66081	2.17061	0.39	Yes	0.09955	0.99981
	XLOC_015344	TPRN	NC_037338.1:106213508-106220998	1.41773	2.12538	0.58	Yes	0.0996	0.99981
	XLOC_018113	ARCN1	NC_037342.1:29227701-29256278	40.5454	51.3608	0.34	Yes	0.0996	0.99981
	XLOC_006900	ACVRL1	NC_037332.1:27943334-27957082	1.28488	1.8781	0.55	Yes	0.0998	0.99981
	XLOC_011078	TRIM32	NC_037335.1:105642662-106690509	3.53675	4.84524	0.45	Yes	0.1001	0.99981
	XLOC_030664	SORBS2	NC_037354.1:15850017-15966405	8.73173	11.1519	0.35	Yes	0.1001	0.99981
	XLOC_009555	VCAN	NC_037334.1:83356421-83477598	0.745975	0.537244	-0.47	Yes	0.10015	0.99981
	XLOC_011148	LOC107132680	NC_037335.1:8092849-8094966	2.29803	1.21876	-0.91	Yes	0.1005	0.99981
	XLOC_011919	LAMA2	NC_037336.1:66989321-67689094	0.574437	0.776616	0.44	Yes	0.1005	0.99981
	XLOC_007084	SHMT2	NC_037332.1:56205222-56216259	24.2209	30.5431	0.33	Yes	0.1005	0.99981
	XLOC_022930	EPN1	NC_037345.1:61867749-61878684	14.9842	19.3304	0.37	Yes	0.10075	0.99981
	XLOC_018497	PDHX	NC_037342.1:65427231-65502625	6.81209	5.13833	-0.41	Yes	0.1009	0.99981
	XLOC_029761	MAFK	NC_037352.1:41404195-41414693	1.84852	2.67073	0.53	Yes	0.10105	0.99981
	XLOC_027857	TNFRSF21	NC_037350.1:20418220-20482057	7.65893	9.79259	0.35	Yes	0.10105	0.99981
	XLOC_016350	CTSZ	NC_037340.1:57381212-57390707	60.9591	77.3008	0.34	Yes	0.10105	0.99981
	XLOC_031638	RBM14	NC_037356.1:44653781-44665268	20.8918	27.0777	0.37	Yes	0.10115	0.99981
	XLOC_007491	LTBR	NC_037332.1:103976077-103983895	10.1257	13.0207	0.36	Yes	0.10115	0.99981
	XLOC_021213	GCN1	NC_037344.1:62501455-62556560	6.61627	8.39127	0.34	Yes	0.1013	0.99981
	XLOC_003907	SLC50A1	NC_037330.1:15463148-15465593	7.15351	9.82722	0.46	Yes	0.10135	0.99981
	XLOC_027897	BOLA-DRA	NC_037350.1:25838390-25843092	79.3918	63.2667	-0.33	Yes	0.10135	0.99981
	XLOC_023569	LOC539069	NC_037346.1:42881005-42902384	3.47238	2.6091	-0.41	Yes	0.10155	0.99981
	XLOC_000463	SSR3	NC_037328.1:111095800-111559800	112.427	158.674	0.5	Yes	0.10165	0.99981
	XLOC_021336	GNAZ	NC_037344.1:71815414-71864802	5.83093	7.80696	0.42	Yes	0.10165	0.99981
	XLOC_026934	MAPKAPK3	NC_037349.1:49711621-49739802	6.41117	8.35648	0.38	Yes	0.10165	0.99981
	XLOC_009994	LOC100848538	NC_037334.1:18305158-18467633	4.5578	7.3841	0.7	Yes	0.1017	0.99981
	XLOC_007266	NUAK1	NC_037332.1:69476202-69552137	2.539	3.54044	0.48	Yes	0.10185	0.99981
	XLOC_008881	FARSA	NC_037334.1:12627895-12637996	5.94533	7.91875	0.41	Yes	0.102	0.99981
	XLOC_029985	ADRB1	NC_037353.1:34512916-34514320	0.510045	1.07067	1.07	Yes	0.10205	0.99981
	XLOC_031937	SNX19	NC_037356.1:36942604-36975300	7.52174	9.61963	0.35	Yes	0.10205	0.99981
	XLOC_021594	CES2	NC_037345.1:34635124-34650199	154.193	118.452	-0.38	Yes	0.1022	0.99981
	XLOC_022054	LOC100848895	NC_037345.1:58390291-58428538	8.68242	6.80502	-0.35	Yes	0.1022	0.99981
	XLOC_015805	BRCA2	NC_037339.1:28616109-28668631	0.85348	0.639845	-0.42	Yes	0.10245	0.99981
	XLOC_032701	CCDC120	NC_037357.1:87136477-87152941	5.18015	6.78234	0.39	Yes	0.10245	0.99981
	XLOC_014313	PLEK	NC_037338.1:66787638-66814889	10.5406	8.20291	-0.36	Yes	0.1026	0.99981
	XLOC_020957	TMEM184C	NC_037344.1:10488097-10517050	29.5219	23.38	-0.34	Yes	0.1027	0.99981
	XLOC_010602	NUGGC	NC_037335.1:10720462-10767151	12.8558	10.0856	-0.35	Yes	0.1028	0.99981
	XLOC_012185	RNF217	NC_037336.1:26107089-26238722	4.9903	3.9441	-0.34	Yes	0.1028	0.99981
	XLOC_023116	DHRS11	NC_037346.1:12930505-12940404	13.7476	17.7197	0.37	Yes	0.10285	0.99981
	XLOC_021016	LARP1B	NC_037344.1:29513555-29664040	5.14905	6.88842	0.42	Yes	0.1029	0.99981
	XLOC_033558	MID1IP1	NC_037357.1:104474365-104476933	4.36406	6.04694	0.47	Yes	0.10295	0.99981
	XLOC_005098	AKR1B10	NC_037331.1:98217439-98239459	0.994524	0.22981	-2.11	Yes	0.10305	0.99981
	XLOC_021287	LOC112441539	NC_037344.1:69476792-69486820	2.40856	3.35482	0.48	Yes	0.1032	0.99981
	XLOC_030781	LOC112444600	NC_037354.1:41976163-41983900	1.12915	0.815689	-0.47	Yes	0.1032	0.99981
	XLOC_028333	CELF4	NC_037351.1:19505492-19818648	1.75783	2.28506	0.38	Yes	0.10335	0.99981
	XLOC_002417	TRAK2	NC_037329.1:89938614-90008486	9.76143	7.73922	-0.33	Yes	0.10335	0.99981
	XLOC_021291	PES1	NC_037344.1:69536378-69568689	6.97535	9.04547	0.37	Yes	0.1035	0.99981
	XLOC_029416	PPL	NC_037352.1:3948017-3996446	16.2744	20.8108	0.35	Yes	0.1035	0.99981
	XLOC_024547	MAP3K14	NC_037346.1:44908847-44952439	2.07761	2.76342	0.41	Yes	0.10365	0.99981
	XLOC_016171	MKX	NC_037340.1:36823228-36894467	0.940868	1.37494	0.55	Yes	0.1037	0.99981
	XLOC_011802	LOC101905407,LOC101905450	NC_037336.1:36497873-36543565	1.26279	2.10069	0.73	Yes	0.10375	0.99981
	XLOC_022112	ZNF579	NC_037345.1:61955875-61959062	0.767152	1.30917	0.77	Yes	0.104	0.99981
	XLOC_015609	LOC112449078	NC_037339.1:75010121-75022697	0.208158	0.798047	1.94	Yes	0.10415	0.99981
	XLOC_025516	SNRPA1	NC_037348.1:29153368-29166386	7.05691	9.36333	0.41	Yes	0.10425	0.99981
	XLOC_001317	UBE2G2	NC_037328.1:144658018-144684358	12.4882	16.1031	0.37	Yes	0.1043	0.99981
	XLOC_011059	BSPRY	NC_037335.1:102605180-102629728	1.02477	0.652994	-0.65	Yes	0.10435	0.99981
	XLOC_002947	PBXIP1	NC_037330.1:15632426-15644005	9.69363	12.3631	0.35	Yes	0.1046	0.99981
	XLOC_028867	ELOB	NC_037352.1:2281023-2285011	30.0138	40.1584	0.42	Yes	0.10465	0.99981
	XLOC_014691	TMEM127	NC_037338.1:2355705-2367369	6.33093	8.5215	0.43	Yes	0.10475	0.99981
	XLOC_017684	SQLE	NC_037341.1:15144668-15167737	85.9778	65.461	-0.39	Yes	0.10475	0.99981
	XLOC_029268	TNRC18	NC_037352.1:38863368-38968839	2.135	2.77779	0.38	Yes	0.10485	0.99981
	XLOC_009718	COLGALT1	NC_037334.1:5544349-5566763	8.02368	10.2874	0.36	Yes	0.10485	0.99981
	XLOC_027880	MCM3	NC_037350.1:24694545-24711930	2.98859	2.24334	-0.41	Yes	0.105	0.99981
	XLOC_000916	HACD2	NC_037328.1:67866128-67952692	34.3798	43.8396	0.35	Yes	0.1053	0.99981
	XLOC_005722	HIPK2	NC_037331.1:103135941-103180309	21.1406	26.6875	0.34	Yes	0.1054	0.99981
	XLOC_016292	PCED1A	NC_037340.1:52347641-52352823	3.25978	2.27599	-0.52	Yes	0.10545	0.99981
	XLOC_011638	HDHD3	NC_037335.1:102631184-102634313	15.8764	20.2023	0.35	Yes	0.1055	0.99981
	XLOC_019769	LOC101902612	NC_037343.1:50699902-50706295	1.03858	1.93079	0.89	Yes	0.1056	0.99981
	XLOC_000198	C1H3orf85	NC_037328.1:53901806-53919628	4.51871	6.64167	0.56	Yes	0.10565	0.99981
	XLOC_022349	C18H16orf87	NC_037345.1:15130684-15162952	13.2613	9.93464	-0.42	Yes	0.10575	0.99981
	XLOC_024709	TMEM104	NC_037346.1:56575526-56647131	1.48135	2.10727	0.51	Yes	0.10585	0.99981
	XLOC_029597	44453	NC_037352.1:27580434-27615421	0.848929	0.546558	-0.64	Yes	0.1062	0.99981
	XLOC_030193	ERLIN1	NC_037353.1:21052720-21094523	16.6641	20.965	0.33	Yes	0.10665	0.99981
	XLOC_022711	SYMPK	NC_037345.1:53350774-53380309	4.93922	6.30166	0.35	Yes	0.1068	0.99981
	XLOC_016513	SGK2	NC_037340.1:72150308-72175624	6.33014	4.74013	-0.42	Yes	0.10685	0.99981
	XLOC_026275	AKT1	NC_037348.1:69229674-69250061	12.3086	15.7505	0.36	Yes	0.1069	0.99981
	XLOC_018436	SPCS2	NC_037342.1:54223226-54247082	61.3046	77.5478	0.34	Yes	0.1069	0.99981
	XLOC_031462	STT3A	NC_037356.1:29005987-29027288	77.8782	99.9924	0.36	Yes	0.10695	0.99981
	XLOC_026211	SERPINA3-8	NC_037348.1:59317211-59326423	174.212	226.221	0.38	Yes	0.1072	0.99981
	XLOC_012868	INAFM2	NC_037337.1:35939694-35942964	5.43525	7.02631	0.37	Yes	0.10725	0.99981
	XLOC_009766	LOC112447329	NC_037334.1:7984558-7986513	4.08879	3.01166	-0.44	Yes	0.1074	0.99981
	XLOC_011280	SMARCA2	NC_037335.1:42369773-42549534	22.5427	17.674	-0.35	Yes	0.1074	0.99981
	XLOC_004188	SARS	NC_037330.1:34169920-34189786	34.2348	42.9861	0.33	Yes	0.108	0.99981
	XLOC_011973	CCDC28A	NC_037336.1:76516594-76554263	3.08552	2.17516	-0.5	Yes	0.10805	0.99981
	XLOC_015293	DNLZ	NC_037338.1:103822063-103823904	9.9577	13.7395	0.46	Yes	0.10805	0.99981
	XLOC_015141	TAF1B	NC_037338.1:87654481-87710164	1.82563	1.25828	-0.54	Yes	0.1081	0.99981
	XLOC_031716	POLR2L	NC_037356.1:50530775-50535563	20.4495	28.8329	0.5	Yes	0.10835	0.99981
	XLOC_016907	TCEA2	NC_037340.1:53805061-53812532	0.4353	0.736182	0.76	Yes	0.1084	0.99981
	XLOC_001969	AHDC1	NC_037329.1:125715867-125780857	0.586244	0.85569	0.55	Yes	0.1084	0.99981
	XLOC_011407	ERP44	NC_037335.1:65039441-65136178	48.8678	61.5133	0.33	Yes	0.10875	0.99981
	XLOC_015054	CAD	NC_037338.1:72393098-72414662	4.13099	5.23695	0.34	Yes	0.10905	0.99981
	XLOC_028834	NUBP2	NC_037352.1:1361637-1366861	1.93551	3.03313	0.65	Yes	0.1092	0.99981
	XLOC_001708	AOX1	NC_037329.1:89102059-89173915	167.696	118.932	-0.5	Yes	0.1092	0.99981
	XLOC_011458	TRIM35	NC_037335.1:74382360-74401949	2.92449	3.82216	0.39	Yes	0.10925	0.99981
	XLOC_007349	LOC112446824,LRMP	NC_037332.1:84799424-84987944	1.10183	1.59501	0.53	Yes	0.1093	0.99981
	XLOC_022834	NKG7	NC_037345.1:57439877-57442652	6.19171	8.338	0.43	Yes	0.1093	0.99981
	XLOC_019439	GAT	NC_037342.1:82088580-82118181	61.5668	48.0154	-0.36	Yes	0.10965	0.99981
	XLOC_000072	RWDD2B	NC_037328.1:7158527-7171857	6.03779	4.69673	-0.36	Yes	0.11	0.99981
	XLOC_017034	MMP24OS	NC_037340.1:64475123-64546956	1.55811	1.00493	-0.63	Yes	0.11005	0.99981
	XLOC_025451	GDPGP1	NC_037348.1:21622232-21631473	1.47698	2.21419	0.58	Yes	0.11015	0.99981
	XLOC_030740	PLPP5	NC_037354.1:33416452-33421676	33.4857	42.1373	0.33	Yes	0.1103	0.99981
	XLOC_010884	FAM160B2	NC_037335.1:69401493-69418925	2.84596	3.73482	0.39	Yes	0.11065	0.99981
	XLOC_015219	TOR2A	NC_037338.1:98396190-98416236	1.44471	2.222	0.62	Yes	0.1108	0.99981
	XLOC_032530	CXHXorf57	NC_037357.1:55115183-55215081	0.677722	0.976733	0.53	Yes	0.1108	0.99981
	XLOC_024264	HS3ST3A1	NC_037346.1:31738491-31822369	0.446976	0.943716	1.08	Yes	0.111	0.99981
	XLOC_024323	ABCC3	NC_037346.1:36047548-36095574	2.19224	1.64067	-0.42	Yes	0.11105	0.99981
	XLOC_027744	FKBP5	NC_037350.1:9555618-9677847	5.56435	4.34416	-0.36	Yes	0.11115	0.99981
	XLOC_006644	MIEF1	NC_037332.1:110920639-110943940	5.03453	6.3641	0.34	Yes	0.11115	0.99981
	XLOC_019460	OSBP	NC_037342.1:82785663-82813519	11.2666	14.1747	0.33	Yes	0.1113	0.99981
	XLOC_009839	CC2D1A	NC_037334.1:11766149-11784471	2.50225	3.3202	0.41	Yes	0.1114	0.99981
	XLOC_004982	TBRG4	NC_037331.1:76522734-76531890	5.69906	7.47212	0.39	Yes	0.1116	0.99981
	XLOC_033312	AMMECR1	NC_037357.1:58616348-58732293	1.16325	0.841184	-0.47	Yes	0.1117	0.99981
	XLOC_032729	MAGED1	NC_037357.1:89353688-89433444	28.5115	35.732	0.33	Yes	0.1117	0.99981
	XLOC_013765	SORD	NC_037337.1:65335527-65382106	133.881	105.645	-0.34	Yes	0.1118	0.99981
	XLOC_024612	GPS1	NC_037346.1:50816140-50821408	8.65077	11.1279	0.36	Yes	0.11195	0.99981
	XLOC_013253	LOC112448611	NC_037337.1:1816632-1816769	162.901	106.054	-0.62	Yes	0.11205	0.99981
	XLOC_009342	EGR1	NC_037334.1:49826724-49829568	4.66039	6.29577	0.43	Yes	0.11205	0.99981
	XLOC_013778	ATG14	NC_037337.1:67842142-67879035	4.02222	3.13828	-0.36	Yes	0.11205	0.99981
	XLOC_009279	MIDN	NC_037334.1:43688888-43697845	3.7731	5.02481	0.41	Yes	0.11215	0.99981
	XLOC_031637	CCS	NC_037356.1:44625364-44642432	13.4853	10.0725	-0.42	Yes	0.11225	0.99981
	XLOC_006328	TCP11L2	NC_037332.1:69672875-69713616	5.87363	4.58678	-0.36	Yes	0.11235	0.99981
	XLOC_016155	KIF5B	NC_037340.1:33326442-33374419	13.3713	16.7802	0.33	Yes	0.11235	0.99981
	XLOC_029595	C25H16orf58	NC_037352.1:27530697-27537928	3.73294	5.13523	0.46	Yes	0.11255	0.99981
	XLOC_009855	CALR	NC_037334.1:12618113-12621944	343.756	457.083	0.41	Yes	0.1126	0.99981
	XLOC_029819	IFIT5	NC_037353.1:11081799-11091762	31.1223	24.8783	-0.32	Yes	0.1126	0.99981
	XLOC_012596	BHMT2	NC_037337.1:10142849-10159453	24.6624	19.6637	-0.33	Yes	0.1129	0.99981
	XLOC_020491	MSMO1	NC_037344.1:517365-534144	208.584	158.49	-0.4	Yes	0.1131	0.99981
	XLOC_015299	NOTCH1	NC_037338.1:103934021-103981092	2.52506	3.23907	0.36	Yes	0.11325	0.99981
	XLOC_016220	ENTPD6	NC_037340.1:42738784-42757355	8.45672	10.7397	0.34	Yes	0.11325	0.99981
	XLOC_031277	VSTM5	NC_037356.1:975007-1003566	5.38455	7.88203	0.55	Yes	0.1133	0.99981
	XLOC_009551	ATG10	NC_037334.1:81936483-82199483	3.01528	4.07783	0.44	Yes	0.1134	0.99981
	XLOC_001168	AADAC	NC_037328.1:116033619-116050034	151.954	119.906	-0.34	Yes	0.1134	0.99981
	XLOC_023364	LOC101904013	NC_037346.1:28293356-28342815	3.10574	1.67141	-0.89	Yes	0.1135	0.99981
	XLOC_000640	COL6A1	NC_037328.1:145668729-145687976	4.94797	3.79803	-0.38	Yes	0.11355	0.99981
	XLOC_016255	KLF6	NC_037340.1:44597260-44606045	9.65532	7.54256	-0.36	Yes	0.11365	0.99981
	XLOC_024157	WSCD1	NC_037346.1:25639425-25687099	0.465847	0.704109	0.6	Yes	0.1138	0.99981
	XLOC_019787	INTS11	NC_037343.1:51201657-51215038	10.7063	13.5449	0.34	Yes	0.1139	0.99981
	XLOC_021163	PRKAB1,TMEM233	NC_037344.1:55750470-55830533	6.36506	8.21733	0.37	Yes	0.11395	0.99981
	XLOC_007620	PACSIN2	NC_037332.1:113686866-113804092	6.57926	8.32627	0.34	Yes	0.114	0.99981
	XLOC_021656	ZNF821	NC_037345.1:39214673-39232701	0.953368	1.39269	0.55	Yes	0.11425	0.99981
	XLOC_018465	CAPN5	NC_037342.1:56472885-56530220	7.44848	9.46891	0.35	Yes	0.1143	0.99981
	XLOC_000887	TMEM39A	NC_037328.1:64211526-64240559	7.95322	10.2475	0.37	Yes	0.11435	0.99981
	XLOC_004203	PRMT6	NC_037330.1:36311512-36312871	1.09739	1.78469	0.7	Yes	0.1144	0.99981
	XLOC_022661	CXCL17	NC_037345.1:51500301-51506868	1.91428	2.97665	0.64	Yes	0.1144	0.99981
	XLOC_017850	OXR1	NC_037341.1:57843482-58393725	11.6411	9.28263	-0.33	Yes	0.1144	0.99981
	XLOC_018067	BCO2	NC_037342.1:22513064-22580770	7.0061	5.45525	-0.36	Yes	0.11445	0.99981
	XLOC_020772	CORO1C	NC_037344.1:64209204-64283899	20.2788	26.1589	0.37	Yes	0.1145	0.99981
	XLOC_004219	VCAM1	NC_037330.1:42554127-42576525	15.003	11.8723	-0.34	Yes	0.11455	0.99981
	XLOC_018967	AKIP1	NC_037342.1:43659754-43677262	3.76817	5.25932	0.48	Yes	0.1147	0.99981
	XLOC_008457	MGC152010	NC_037333.1:84674162-84712898	211.4	162.331	-0.38	Yes	0.1147	0.99981
	XLOC_013522	LOC790312	NC_037337.1:26644436-26650567	1.45417	2.25818	0.63	Yes	0.11475	0.99981
	XLOC_032835	TMEM47	NC_037357.1:108636214-108661213	11.4217	15.8424	0.47	Yes	0.1148	0.99981
	XLOC_021560	CX3CL1	NC_037345.1:25382945-25395289	6.86289	8.7414	0.35	Yes	0.1148	0.99981
	XLOC_006713	LOC101903200	NC_037332.1:116379329-116403398	0.746761	1.38624	0.89	Yes	0.11485	0.99981
	XLOC_028824	UBE2I	NC_037352.1:1039142-1050827	5.06859	6.8929	0.44	Yes	0.11505	0.99981
	XLOC_022123	HSPBP1	NC_037345.1:62195320-62205661	1.91773	2.82338	0.56	Yes	0.1151	0.99981
	XLOC_006367	CSF2RB	NC_037332.1:75349116-75372728	2.30432	2.98298	0.37	Yes	0.1151	0.99981
	XLOC_026002	FSD2	NC_037348.1:23031298-23081841	2.2283	1.60895	-0.47	Yes	0.11515	0.99981
	XLOC_010037	FZR1	NC_037334.1:20382645-20403177	2.32655	3.20073	0.46	Yes	0.11515	0.99981
	XLOC_021285	SEC14L3	NC_037344.1:69422828-69446331	3.69413	1.86671	-0.98	Yes	0.1154	0.99981
	XLOC_019742	ACOT7	NC_037343.1:46978521-47087020	0.533632	0.857206	0.68	Yes	0.11555	0.99981
	XLOC_029514	EARS2	NC_037352.1:21186164-21243882	3.01331	4.23198	0.49	Yes	0.1157	0.99981
	XLOC_020292	EFHD2	NC_037343.1:52057200-52075315	6.13303	7.97137	0.38	Yes	0.1157	0.99981
	XLOC_020367	RNASEL	NC_037343.1:63615938-63633749	2.36422	1.75362	-0.43	Yes	0.11575	0.99981
	XLOC_027201	CUL9	NC_037350.1:16784423-16822113	2.35503	3.02326	0.36	Yes	0.11585	0.99981
	XLOC_022901	LOC104968479,LOC618456	NC_037345.1:60400175-60571083	5.52377	8.79924	0.67	Yes	0.11595	0.99981
	XLOC_008627	HGFAC	NC_037333.1:115437166-115445298	33.3874	42.078	0.33	Yes	0.11595	0.99981
	XLOC_010468	DHFR	NC_037334.1:80733287-80748878	32.5566	26.1156	-0.32	Yes	0.1161	0.99981
	XLOC_001684	NABP1	NC_037329.1:80265946-80278141	11.7985	9.04806	-0.38	Yes	0.11635	0.99981
	XLOC_019676	FMO4	NC_037343.1:38865158-38904117	32.8387	25.9957	-0.34	Yes	0.11645	0.99981
	XLOC_030552	TCIM	NC_037354.1:35232604-35233906	6.51704	8.53532	0.39	Yes	0.11655	0.99981
	XLOC_030978	CL43	NC_037355.1:35510714-35519246	113.575	148.623	0.39	Yes	0.1166	0.99981
	XLOC_009092	KIF3A	NC_037334.1:21600111-21704136	4.25243	3.31023	-0.36	Yes	0.11675	0.99981
	XLOC_021928	SAE1	NC_037345.1:54170189-54232461	9.23358	11.7795	0.35	Yes	0.11675	0.99981
	XLOC_021695	CEBPG	NC_037345.1:43804903-43814679	7.95984	10.6191	0.42	Yes	0.11685	0.99981
	XLOC_000748	SOD1	NC_037328.1:3824611-3833280	338.028	265.492	-0.35	Yes	0.11685	0.99981
	XLOC_023766	CYGB	NC_037346.1:55218138-55227970	0.44957	0.759212	0.76	Yes	0.11705	0.99981
	XLOC_024914	C20H5orf34	NC_037347.1:31300238-31331079	4.83272	3.76528	-0.36	Yes	0.11705	0.99981
	XLOC_027742	TEAD3	NC_037350.1:9433298-9456216	2.20059	2.99116	0.44	Yes	0.1171	0.99981
	XLOC_025231	C20H5orf22	NC_037347.1:41946794-41999194	5.0513	3.92264	-0.36	Yes	0.1172	0.99981
	XLOC_007378	MGST1	NC_037332.1:93495437-93520998	238.591	181.159	-0.4	Yes	0.11725	0.99981
	XLOC_022576	RASGRP4	NC_037345.1:48215439-48229190	0.956758	1.45531	0.61	Yes	0.11755	0.99981
	XLOC_005639	CADPS2	NC_037331.1:86734465-87314884	9.43346	11.9468	0.34	Yes	0.1176	0.99981
	XLOC_021990	PRR12	NC_037345.1:56009090-56038064	1.35883	1.82793	0.43	Yes	0.1178	0.99981
	XLOC_008748	LOC112441507	NC_037334.1:5735006-5739664	9.68988	7.45196	-0.38	Yes	0.1179	0.99981
	XLOC_011231	ADAMTSL1	NC_037335.1:25198564-26461316	0.946762	1.25523	0.41	Yes	0.11805	0.99981
	XLOC_008764	SLC35E1	NC_037334.1:6455445-6474174	10.3017	12.8644	0.32	Yes	0.1182	0.99981
	XLOC_031598	POLA2	NC_037356.1:43477430-43504473	2.69117	1.96146	-0.46	Yes	0.1183	0.99981
	XLOC_007114	RPS26	NC_037332.1:57279794-57282854	92.8205	115.702	0.32	Yes	0.1183	0.99981
	XLOC_021989	PRRG2	NC_037345.1:56002170-56008470	1.8225	2.72185	0.58	Yes	0.11845	0.99981
	XLOC_022126	TMEM86B	NC_037345.1:62229663-62231571	14.6896	19.3901	0.4	Yes	0.11845	0.99981
	XLOC_009500	ITK	NC_037334.1:68871860-68934055	0.9394	0.664694	-0.5	Yes	0.1186	0.99981
	XLOC_019786	DVL1	NC_037343.1:51180159-51201576	4.85387	6.52263	0.43	Yes	0.1186	0.99981
	XLOC_001430	BIN1	NC_037329.1:5418100-5475075	4.76137	6.15327	0.37	Yes	0.1187	0.99981
	XLOC_004730	ASB4	NC_037331.1:12750596-12827726	1.11313	1.73353	0.64	Yes	0.11875	0.99981
	XLOC_025978	CIB1	NC_037348.1:21618815-21621988	19.3386	24.4855	0.34	Yes	0.11875	0.99981
	XLOC_008020	LOC112447196	NC_037333.1:90680643-90680807	114.485	81.7484	-0.49	Yes	0.11925	0.99981
	XLOC_028482	C24H18orf54	NC_037351.1:53744086-53780199	1.75887	1.21547	-0.53	Yes	0.1193	0.99981
	XLOC_017898	LOC100335729	NC_037341.1:69052291-69055182	0.680919	0.3287	-1.05	Yes	0.11955	0.99981
	XLOC_026368	LOC515736	NC_037349.1:12661715-12682155	4.60669	3.35466	-0.46	Yes	0.1197	0.99981
	XLOC_021736	RBM42	NC_037345.1:46355949-46363447	8.0825	10.54	0.38	Yes	0.1197	0.99981
	XLOC_031712	TOLLIP	NC_037356.1:50169951-50185623	8.31952	10.7111	0.36	Yes	0.11975	0.99981
	XLOC_018714	ACAD8	NC_037342.1:83525511-83539318	49.2839	39.153	-0.33	Yes	0.12005	0.99981
	XLOC_022348	MYLK3	NC_037345.1:15032401-15089534	1.85134	1.38478	-0.42	Yes	0.1202	0.99981
	XLOC_026683	ACAD9	NC_037349.1:58892385-58974976	3.63089	4.81524	0.41	Yes	0.12035	0.99981
	XLOC_033391	GCNA	NC_037357.1:79065484-79091207	2.1872	1.58643	-0.46	Yes	0.12055	0.99981
	XLOC_015753	CAB39L	NC_037339.1:18919027-19012316	2.77986	3.61349	0.38	Yes	0.1207	0.99981
	XLOC_030928	SGPL1	NC_037355.1:26973443-27026786	49.5446	63.5018	0.36	Yes	0.12095	0.99981
	XLOC_015545	LMO7	NC_037339.1:50677118-50897228	14.2704	11.472	-0.31	Yes	0.121	0.99981
	XLOC_018060	DIXDC1	NC_037342.1:22258684-22337795	1.15432	0.766871	-0.59	Yes	0.12105	0.99981
	XLOC_022808	C18H19orf48	NC_037345.1:56859875-56866365	1.53223	2.34419	0.61	Yes	0.1217	0.99981
	XLOC_025542	PSTPIP1	NC_037348.1:32115811-32160462	1.0099	1.48237	0.55	Yes	0.1217	0.99981
	XLOC_029931	SFXN2	NC_037353.1:23323052-23341594	8.46144	10.7628	0.35	Yes	0.1219	0.99981
	XLOC_023691	LOC100300790	NC_037346.1:50482993-50487115	2.7582	1.69232	-0.7	Yes	0.122	0.99981
	XLOC_002024	LUZP1	NC_037329.1:129665729-129768528	2.51656	3.18154	0.34	Yes	0.122	0.99981
	XLOC_021613	RIPOR1	NC_037345.1:35085881-35131419	3.45346	4.54436	0.4	Yes	0.12205	0.99981
	XLOC_006202	PRIM1	NC_037332.1:56711749-56729540	3.55745	2.61752	-0.44	Yes	0.1221	0.99981
	XLOC_006749	SHANK3	NC_037332.1:119946575-120008278	1.32535	1.78291	0.43	Yes	0.12215	0.99981
	XLOC_027270	BLA-DQB	NC_037350.1:25672686-25680507	50.4104	40.3735	-0.32	Yes	0.1222	0.99981
	XLOC_014700	SEMA4C	NC_037338.1:2816520-2827131	3.34588	4.40357	0.4	Yes	0.1223	0.99981
	XLOC_000242	PLA1A	NC_037328.1:64346847-64396118	31.817	25.2009	-0.34	Yes	0.1227	0.99981
	XLOC_020433	TRAF3IP3	NC_037343.1:73524539-73547811	0.734495	1.10014	0.58	Yes	0.12275	0.99981
	XLOC_031829	LOC104968478	NC_037356.1:26440277-26451489	2237.44	3067.76	0.46	Yes	0.1228	0.99981
	XLOC_022666	ETHE1	NC_037345.1:51712252-51729580	84.3039	104.742	0.31	Yes	0.1228	0.99981
	XLOC_013787	CCDC198	NC_037337.1:69823215-69853335	5.09047	3.92344	-0.38	Yes	0.123	0.99981
	XLOC_010520	SLCO4C1	NC_037334.1:101266520-101354614	14.5384	11.3265	-0.36	Yes	0.12315	0.99981
	XLOC_020124	LIN9	NC_037343.1:29238411-29324643	1.06772	0.742751	-0.52	Yes	0.1235	0.99981
	XLOC_008781	WIZ	NC_037334.1:7705228-7731929	1.437	1.97288	0.46	Yes	0.12355	0.99981
	XLOC_002037	RAP1GAP	NC_037329.1:131095716-131165879	5.98574	7.59163	0.34	Yes	0.1238	0.99981
	XLOC_016697	CREM	NC_037340.1:18226125-18292979	5.40447	7.0307	0.38	Yes	0.12395	0.99981
	XLOC_007594	RANGAP1	NC_037332.1:112396220-112425041	1.87264	2.53281	0.44	Yes	0.124	0.99981
	XLOC_006411	SOX5	NC_037332.1:85456813-86631212	11.5989	9.0046	-0.37	Yes	0.124	0.99981
	XLOC_004345	LOC112446105	NC_037330.1:69064850-69064929	0	157.735	Inf	Yes	0.12405	0.99981
	XLOC_027204	SLC22A7	NC_037350.1:16893159-16902615	46.1632	58.3348	0.34	Yes	0.12405	0.99981
	XLOC_020032	SLC41A1	NC_037343.1:3531276-3553829	0.867781	1.20965	0.48	Yes	0.1241	0.99981
	XLOC_014621	CACFD1	NC_037338.1:104352227-104361245	1.69414	2.48771	0.55	Yes	0.12415	0.99981
	XLOC_019601	BROX	NC_037343.1:26205194-26226551	10.6023	8.49948	-0.32	Yes	0.12415	0.99981
	XLOC_014423	LOC112448944	NC_037338.1:84904661-84904764	0	27.387	Inf	Yes	0.1242	0.99981
	XLOC_029096	ORAI3	NC_037352.1:27087433-27092739	4.36955	5.86978	0.43	Yes	0.1243	0.99981
	XLOC_030189	DNMBP	NC_037353.1:20825046-20942378	3.07271	3.8468	0.32	Yes	0.12455	0.99981
	XLOC_003902	FDPS	NC_037330.1:15311070-15320374	60.4321	47.5537	-0.35	Yes	0.12475	0.99981
	XLOC_000904	GOLGB1	NC_037328.1:66150512-66226718	14.4625	18.5632	0.36	Yes	0.12485	0.99981
	XLOC_013616	EHD4	NC_037337.1:37295607-37379520	2.75558	3.69104	0.42	Yes	0.125	0.99981
	XLOC_003767	DUSP12	NC_037330.1:7852412-7860584	5.52716	7.24273	0.39	Yes	0.12505	0.99981
	XLOC_029185	PLOD3	NC_037352.1:35480305-35488240	24.5195	30.6616	0.32	Yes	0.12505	0.99981
	XLOC_011889	UBE2J1	NC_037336.1:60812715-60836960	8.81714	11.3509	0.36	Yes	0.12515	0.99981
	XLOC_024812	LOC786974	NC_037347.1:6840573-6875485	1.24241	0.813006	-0.61	Yes	0.12535	0.99981
	XLOC_004957	CYCS	NC_037331.1:70735435-70738595	8.40197	10.9907	0.39	Yes	0.12535	0.99981
	XLOC_007826	SNCA	NC_037333.1:34852798-35000324	1.42586	0.415933	-1.78	Yes	0.12555	0.99981
	XLOC_028497	NEDD4L	NC_037351.1:57163781-57550625	3.3312	4.41442	0.41	Yes	0.12565	0.99981
	XLOC_017032	EDEM2	NC_037340.1:64391840-64420871	10.1902	12.9	0.34	Yes	0.12575	0.99981
	XLOC_021416	CMIP	NC_037345.1:8044767-8257373	7.57371	9.92753	0.39	Yes	0.1261	0.99981
	XLOC_027611	GFOD1	NC_037350.1:43100552-43204052	2.81615	3.57084	0.34	Yes	0.1261	0.99981
	XLOC_004601	NCDN	NC_037330.1:110202069-110210968	1.46043	2.01418	0.46	Yes	0.12625	0.99981
	XLOC_031545	POLR2G	NC_037356.1:41079585-41082908	14.7905	19.1136	0.37	Yes	0.1263	0.99981
	XLOC_012605	ERO1A	NC_037337.1:11498514-11551747	7.33854	9.22351	0.33	Yes	0.1265	0.99981
	XLOC_011380	TOMM5	NC_037335.1:61691236-61694543	27.4144	34.8776	0.35	Yes	0.12655	0.99981
	XLOC_009302	LOC112447570	NC_037334.1:44779834-44779953	0	7.35291	Inf	Yes	0.12685	0.99981
	XLOC_013228	TDP1	NC_037337.1:101635772-101708751	3.32743	2.51135	-0.41	Yes	0.12685	0.99981
	XLOC_012644	RPLP1	NC_037337.1:16343827-16345976	793.238	1006.99	0.34	Yes	0.12685	0.99981
	XLOC_006342	MGC137211	NC_037332.1:71707029-71712378	501.208	391.518	-0.36	Yes	0.1271	0.99981
	XLOC_017148	B4GALT5	NC_037340.1:77733103-77810227	4.30399	5.44899	0.34	Yes	0.1272	0.99981
	XLOC_023407	SHMT1	NC_037346.1:34321396-34358888	306.279	234.476	-0.39	Yes	0.1273	0.99981
	XLOC_029884	MARVELD1	NC_037353.1:18867897-18872335	1.59243	2.24795	0.5	Yes	0.12745	0.99981
	XLOC_023812	FDXR	NC_037346.1:56542656-56554189	1.74801	2.50384	0.52	Yes	0.1275	0.99981
	XLOC_005730	DENND2A	NC_037331.1:103878113-103977809	12.7908	16.0026	0.32	Yes	0.12755	0.99981
	XLOC_013503	RNASE2	NC_037337.1:26170842-26171803	0.79469	2.44859	1.62	Yes	0.1277	0.99981
	XLOC_012194	PKIB	NC_037336.1:28522086-28642508	1.72656	1.16951	-0.56	Yes	0.1279	0.99981
	XLOC_032107	YIF1A	NC_037356.1:44338708-44342756	33.4785	41.892	0.32	Yes	0.1281	0.99981
	XLOC_029542	ATXN2L	NC_037352.1:25974053-25985863	7.56358	9.5155	0.33	Yes	0.12825	0.99981
	XLOC_017591	RPL8	NC_037341.1:321225-323826	147.087	183.202	0.32	Yes	0.12825	0.99981
	XLOC_022550	POLR2I	NC_037345.1:46771433-46774608	12.2996	16.8754	0.46	Yes	0.1283	0.99981
	XLOC_022944	RPL28	NC_037345.1:62098870-62102343	92.9618	116.082	0.32	Yes	0.12845	0.99981
	XLOC_019600	MIA3	NC_037343.1:26096902-26205139	30.2021	38.8538	0.36	Yes	0.12875	0.99981
	XLOC_030537	LETM2,LOC107131134	NC_037354.1:33527764-33546443	0.47026	0.771636	0.71	Yes	0.1288	0.99981
	XLOC_011142	FDFT1	NC_037335.1:7587993-7617580	89.9361	67.726	-0.41	Yes	0.129	0.99981
	XLOC_029603	GUSB	NC_037352.1:27906361-27918749	38.1666	47.4294	0.31	Yes	0.1292	0.99981
	XLOC_025450	SEMA4B	NC_037348.1:21573410-21617717	6.55484	8.23202	0.33	Yes	0.12935	0.99981
	XLOC_008447	LOC540615	NC_037333.1:84339442-84360654	111.811	88.0422	-0.34	Yes	0.12955	0.99981
	XLOC_018144	UBASH3B	NC_037342.1:33291674-33486131	1.32593	1.83433	0.47	Yes	0.1298	0.99981
	XLOC_031600	DPF2	NC_037356.1:43538762-43551501	10.532	13.1114	0.32	Yes	0.1298	0.99981
	XLOC_031689	CARS	NC_037356.1:48561974-48614662	4.02708	5.24022	0.38	Yes	0.12985	0.99981
	XLOC_023571	LOC100138645	NC_037346.1:42920092-42933844	47.2415	60.3402	0.35	Yes	0.1299	0.99981
	XLOC_023618	ACBD4	NC_037346.1:44802306-44810327	7.58049	9.71212	0.36	Yes	0.12995	0.99981
	XLOC_003295	GBP4	NC_037330.1:54186301-54507575	3.43465	2.49721	-0.46	Yes	0.1301	0.99981
	XLOC_016713	LOC112449266,TRNAN-GUU	NC_037340.1:23340832-23365342	1.67647	0.776683	-1.11	Yes	0.13025	0.99981
	XLOC_028581	SERPINB8	NC_037351.1:12393108-12432313	1.05067	1.53497	0.55	Yes	0.13025	0.99981
	XLOC_025710	CCNK	NC_037348.1:64493298-64523336	2.98275	3.92376	0.4	Yes	0.13025	0.99981
	XLOC_001681	LOC104971266	NC_037329.1:79560480-79705325	1.93168	1.01661	-0.93	Yes	0.1303	0.99981
	XLOC_021949	EMP3	NC_037345.1:55038413-55042758	1.20788	1.88325	0.64	Yes	0.13035	0.99981
	XLOC_029118	CCT6A	NC_037352.1:27727917-27738084	25.5443	31.6818	0.31	Yes	0.1305	0.99981
	XLOC_002798	FCGR3A	NC_037330.1:8000268-8009070	14.131	11.2857	-0.32	Yes	0.1308	0.99981
	XLOC_025867	PACS2	NC_037348.1:69621759-69685529	1.81337	2.41635	0.41	Yes	0.13085	0.99981
	XLOC_028790	SNRNP25	NC_037352.1:118662-120818	17.4716	22.2515	0.35	Yes	0.13095	0.99981
	XLOC_009089	MOB3A	NC_037334.1:21452124-21471522	2.87943	3.86567	0.42	Yes	0.131	0.99981
	XLOC_009048	ZBTB7A	NC_037334.1:19956234-19976865	2.91594	3.7145	0.35	Yes	0.13105	0.99981
	XLOC_003437	SSBP3	NC_037330.1:91841571-92007897	3.79186	4.98827	0.4	Yes	0.1312	0.99981
	XLOC_016246	LOC782884	NC_037340.1:43687769-43711502	0.709339	0.41799	-0.76	Yes	0.1314	0.99981
	XLOC_020434	HSD11B1	NC_037343.1:73564337-73634450	188.711	148.796	-0.34	Yes	0.13155	0.99981
	XLOC_024298	GID4	NC_037346.1:34509800-34524072	2.55312	3.36163	0.4	Yes	0.1316	0.99981
	XLOC_004177	GSTM2	NC_037330.1:33706058-33720165	55.9938	42.435	-0.4	Yes	0.1317	0.99981
	XLOC_024258	TMEM220	NC_037346.1:29676158-29693470	34.631	43.3607	0.32	Yes	0.13205	0.99981
	XLOC_028880	LOC618541	NC_037352.1:2512993-2517356	0.674382	1.09479	0.7	Yes	0.1321	0.99981
	XLOC_030303	LOC101905098	NC_037353.1:39764829-39770934	5.31142	4.08809	-0.38	Yes	0.13225	0.99981
	XLOC_008937	LOC782799	NC_037334.1:14790854-14799227	0.635177	1.02929	0.7	Yes	0.13265	0.99981
	XLOC_029176	POLR2J	NC_037352.1:34576780-34581157	8.45226	11.6298	0.46	Yes	0.13265	0.99981
	XLOC_027272	BOLA-DRB2	NC_037350.1:25795926-25828806	1.17818	1.75374	0.57	Yes	0.1328	0.99981
	XLOC_016229	TUBAL3	NC_037340.1:43204873-43215089	2.18118	1.57898	-0.47	Yes	0.13285	0.99981
	XLOC_026575	C22H3orf62	NC_037349.1:50802750-50806651	0.545635	0.905461	0.73	Yes	0.1331	0.99981
	XLOC_005216	CASP2	NC_037331.1:106677731-106694497	2.2996	3.20612	0.48	Yes	0.13315	0.99981
	XLOC_027341	PPP1R18	NC_037350.1:28324718-28333413	2.59799	3.39799	0.39	Yes	0.13335	0.99981
	XLOC_026960	WDR6	NC_037349.1:50972561-50983679	4.01821	5.27983	0.39	Yes	0.13345	0.99981
	XLOC_002064	EMC1	NC_037329.1:133411653-133435864	10.4234	12.8896	0.31	Yes	0.13345	0.99981
	XLOC_005637	LOC100294792	NC_037331.1:86626574-86627930	1.02459	0.613663	-0.74	Yes	0.13355	0.99981
	XLOC_026693	RPN1	NC_037349.1:59282336-59296073	69.4091	86.5484	0.32	Yes	0.13355	0.99981
	XLOC_008485	COX18	NC_037333.1:88180682-88184845	1.35276	0.703338	-0.94	Yes	0.1337	0.99981
	XLOC_008847	NDUFB7	NC_037334.1:11227910-11232300	24.1432	31.9456	0.4	Yes	0.13395	0.99981
	XLOC_006275	SNRPF	NC_037332.1:60214475-60222722	5.32367	7.00292	0.4	Yes	0.13405	0.99981
	XLOC_022974	RPS9	NC_037345.1:63185678-63204297	137.308	171.166	0.32	Yes	0.1342	0.99981
	XLOC_023711	ARHGDIA	NC_037346.1:51023537-51032222	33.3802	41.8011	0.32	Yes	0.1342	0.99981
	XLOC_030183	GOT1	NC_037353.1:20416117-20440477	32.2369	39.8125	0.3	Yes	0.13435	0.99981
	XLOC_028704	PSTPIP2	NC_037351.1:45737792-45832074	5.33864	4.19105	-0.35	Yes	0.1344	0.99981
	XLOC_018197	TMEM41B	NC_037342.1:43311263-43339038	4.76444	6.04276	0.34	Yes	0.1344	0.99981
	XLOC_015769	DHRS12	NC_037339.1:21205818-21246484	21.9351	17.4163	-0.33	Yes	0.13455	0.99981
	XLOC_006671	XRCC6	NC_037332.1:112706724-112730021	4.9325	3.84374	-0.36	Yes	0.1346	0.99981
	XLOC_024472	NT5C3B	NC_037346.1:42015615-42023751	5.96288	7.75293	0.38	Yes	0.13465	0.99981
	XLOC_012088	LOC101903545	NC_037336.1:101329997-101343651	11.0903	15.1004	0.45	Yes	0.13495	0.99981
	XLOC_000885	B4GALT4	NC_037328.1:64019128-64050092	2.13398	2.85935	0.42	Yes	0.13495	0.99981
	XLOC_024691	LLGL2	NC_037346.1:55984815-56020299	3.16056	4.12023	0.38	Yes	0.13505	0.99981
	XLOC_000255	LOC516421	NC_037328.1:66407444-66474434	0.542656	0.797396	0.56	Yes	0.1353	0.99981
	XLOC_019283	TP53I11	NC_037342.1:74788768-75021831	1.3104	0.803468	-0.71	Yes	0.13565	0.99981
	XLOC_004691	GRB10	NC_037331.1:5105701-5327928	9.8784	7.92209	-0.32	Yes	0.13565	0.99981
	XLOC_026258	ANKRD9	NC_037348.1:67248221-67254884	3.7706	4.89352	0.38	Yes	0.1357	0.99981
	XLOC_012669	LOC101905010	NC_037337.1:20810127-20812228	0.778012	1.2084	0.64	Yes	0.13575	0.99981
	XLOC_003374	DIRAS3	NC_037330.1:77225724-77249258	2.38757	1.62541	-0.55	Yes	0.136	0.99981
	XLOC_010251	ABHD17A	NC_037334.1:44190925-44199140	24.2795	30.318	0.32	Yes	0.13605	0.99981
	XLOC_014530	URM1	NC_037338.1:98967373-98984644	3.40721	4.41201	0.37	Yes	0.13615	0.99981
	XLOC_027288	NOTCH4	NC_037350.1:27171383-27196528	0.708732	0.968939	0.45	Yes	0.13635	0.99981
	XLOC_002120	COL3A1	NC_037329.1:7375277-7414912	22.3075	17.947	-0.31	Yes	0.1364	0.99981
	XLOC_023308	ACAP1	NC_037346.1:27036458-27051881	1.44583	1.04861	-0.46	Yes	0.1365	0.99981
	XLOC_027767	LOC101908014	NC_037350.1:11725204-11728791	1.19615	0.850579	-0.49	Yes	0.13655	0.99981
	XLOC_000963	FAM43A	NC_037328.1:72860628-72863781	1.00459	1.4823	0.56	Yes	0.1369	0.99981
	XLOC_024640	SLC26A11	NC_037346.1:52406405-52424047	4.56704	3.46156	-0.4	Yes	0.13695	0.99981
	XLOC_006325	C5H12orf45	NC_037332.1:68528020-68537404	6.75202	5.29063	-0.35	Yes	0.13705	0.99981
	XLOC_014623	ADAMTSL2	NC_037338.1:104416170-104449657	2.83183	3.70927	0.39	Yes	0.1371	0.99981
	XLOC_026909	SMIM4	NC_037349.1:48286483-48289704	5.66851	8.5112	0.59	Yes	0.13715	0.99981
	XLOC_010306	PROB1	NC_037334.1:50663937-50669163	2.07306	2.7206	0.39	Yes	0.13745	0.99981
	XLOC_004187	CELSR2	NC_037330.1:34131457-34157401	0.979169	1.28025	0.39	Yes	0.13755	0.99981
	XLOC_028057	LOC527645	NC_037350.1:30992060-30992475	0.68966	0.0876735	-2.98	Yes	0.13765	0.99981
	XLOC_030783	RPL15	NC_037354.1:42051426-42055369	52.2784	69.0155	0.4	Yes	0.1377	0.99981
	XLOC_002435	GPR1	NC_037329.1:94500790-94556999	47.5522	35.8308	-0.41	Yes	0.13775	0.99981
	XLOC_000995	ST6GAL1	NC_037328.1:80194839-80346734	95.8352	125.519	0.39	Yes	0.13785	0.99981
	XLOC_005350	CDK6	NC_037331.1:9929528-10190016	6.35164	4.64184	-0.45	Yes	0.1379	0.99981
	XLOC_010124	TNFAIP8	NC_037334.1:34474472-34619686	3.42011	2.54458	-0.43	Yes	0.1379	0.99981
	XLOC_002452	IDH1	NC_037329.1:96510380-96531400	121.403	96.4955	-0.33	Yes	0.13805	0.99981
	XLOC_027322	MGC126945	NC_037350.1:27782137-27786326	0.691747	1.05756	0.61	Yes	0.1382	0.99981
	XLOC_028201	RNF144B	NC_037350.1:39178907-39266796	5.53404	6.86179	0.31	Yes	0.1382	0.99981
	XLOC_009155	RGS14	NC_037334.1:38857752-38872716	6.94198	8.65938	0.32	Yes	0.13855	0.99981
	XLOC_000952	PIGZ	NC_037328.1:71415003-71440636	4.76755	6.22689	0.39	Yes	0.13885	0.99981
	XLOC_023418	COPS3	NC_037346.1:34886660-34904856	15.234	18.8277	0.31	Yes	0.13905	0.99981
	XLOC_004432	LRRC42	NC_037330.1:92241256-92262228	3.09064	4.14036	0.42	Yes	0.13915	0.99981
	XLOC_005467	LOC107132398	NC_037331.1:46178816-46202120	7.67621	5.77841	-0.41	Yes	0.1394	0.99981
	XLOC_017238	TSNARE1	NC_037341.1:1901657-2019964	1.32718	1.86212	0.49	Yes	0.13975	0.99981
	XLOC_020561	LOC100848703	NC_037344.1:18265697-18268236	3.59813	2.66725	-0.43	Yes	0.1398	0.99981
	XLOC_023442	COL1A1	NC_037346.1:36457700-36475647	2.00573	1.48882	-0.43	Yes	0.13985	0.99981
	XLOC_013815	LOC112448633	NC_037337.1:73695333-73790649	1.8733	0.573887	-1.71	Yes	0.14	0.99981
	XLOC_002808	B4GALT3	NC_037330.1:8320994-8326842	2.19663	2.99316	0.45	Yes	0.1401	0.99981
	XLOC_021593	PDP2	NC_037345.1:34587571-34594769	18.7474	15.1766	-0.3	Yes	0.1401	0.99981
	XLOC_009009	SLC25A23	NC_037334.1:18009149-18025446	3.04123	4.15689	0.45	Yes	0.14015	0.99981
	XLOC_029280	IQCE	NC_037352.1:40660494-40712783	1.39327	1.87905	0.43	Yes	0.1402	0.99981
	XLOC_003656	AGAP1	NC_037330.1:115044733-115605268	3.84919	4.94068	0.36	Yes	0.1402	0.99981
	XLOC_004181	AMPD2	NC_037330.1:33818282-33846790	13.6998	16.981	0.31	Yes	0.14025	0.99981
	XLOC_004905	DPY19L1	NC_037331.1:61976336-62068868	18.012	14.6319	-0.3	Yes	0.14105	0.99981
	XLOC_018539	DGKZ	NC_037342.1:76331078-76374697	7.83395	9.76496	0.32	Yes	0.1412	0.99981
	XLOC_006567	VWF	NC_037332.1:104187286-104345683	1.16467	1.5155	0.38	Yes	0.1414	0.99981
	XLOC_012221	RWDD1	NC_037336.1:34136375-34154203	16.9413	21.1389	0.32	Yes	0.1415	0.99981
	XLOC_013278	POC5	NC_037337.1:7082795-7115725	2.07862	1.52304	-0.45	Yes	0.14155	0.99981
	XLOC_005850	LGR5	NC_037332.1:1094494-1219729	0.868717	0.565015	-0.62	Yes	0.14185	0.99981
	XLOC_018552	PTPMT1	NC_037342.1:77368218-77373978	5.9748	8.0374	0.43	Yes	0.1422	0.99981
	XLOC_026583	IMPDH2	NC_037349.1:50962810-50967696	11.8275	14.7798	0.32	Yes	0.14225	0.99981
	XLOC_014653	SSNA1	NC_037338.1:106210966-106212439	8.67377	11.4981	0.41	Yes	0.14255	0.99981
	XLOC_008135	LETM1	NC_037333.1:116735332-116762541	5.39964	6.82787	0.34	Yes	0.1427	0.99981
	XLOC_021275	ASCC2	NC_037344.1:68906691-68942790	5.40406	6.8798	0.35	Yes	0.14285	0.99981
	XLOC_013106	HSPA2	NC_037337.1:76679951-76681862	1.67173	1.17832	-0.5	Yes	0.1431	0.99981
	XLOC_012018	IYD	NC_037336.1:87263944-87509745	32.479	26.2228	-0.31	Yes	0.1433	0.99981
	XLOC_014116	PKDCC	NC_037338.1:24464834-24474942	0.844272	1.25739	0.57	Yes	0.1434	0.99981
	XLOC_008749	LOC618737	NC_037334.1:5745663-5748448	1.84829	1.16426	-0.67	Yes	0.14355	0.99981
	XLOC_000493	PFN2	NC_037328.1:118211473-118220079	0.791214	1.19521	0.6	Yes	0.1436	0.99981
	XLOC_025861	ZBTB42	NC_037348.1:69254932-69258800	0.737145	1.09446	0.57	Yes	0.14375	0.99981
	XLOC_032806	LOC619156	NC_037357.1:102727798-102728397	0.413567	0.885533	1.1	Yes	0.1438	0.99981
	XLOC_006984	TMEM117	NC_037332.1:36014710-36624530	2.77525	2.1072	-0.4	Yes	0.1438	0.99981
	XLOC_004565	ZMPSTE24	NC_037330.1:105823696-105867351	11.8895	14.8621	0.32	Yes	0.1438	0.99981
	XLOC_002660	MTFR1L	NC_037329.1:127225458-127253816	8.67186	10.8713	0.33	Yes	0.14395	0.99981
	XLOC_010431	ADAM19	NC_037334.1:69117988-69209949	0.518737	0.718908	0.47	Yes	0.14435	0.99981
	XLOC_009925	YIPF2	NC_037334.1:15320455-15368373	10.3598	14.4278	0.48	Yes	0.1444	0.99981
	XLOC_009980	VAV1	NC_037334.1:17664509-17728064	2.47437	3.2196	0.38	Yes	0.1445	0.99981
	XLOC_004975	TNS3	NC_037331.1:74774865-74997494	26.5897	33.2483	0.32	Yes	0.1447	0.99981
	XLOC_032047	LOC526757	NC_037356.1:41422853-41458538	1.88486	1.35115	-0.48	Yes	0.1448	0.99981
	XLOC_014626	WDR5	NC_037338.1:104868340-104883130	6.58133	8.49711	0.37	Yes	0.14485	0.99981
	XLOC_031015	WDFY4	NC_037355.1:43020182-43268436	2.51546	3.1448	0.32	Yes	0.14485	0.99981
	XLOC_032513	TCEAL4	NC_037357.1:52343198-52345653	15.9032	12.8153	-0.31	Yes	0.145	0.99981
	XLOC_016274	BMP2	NC_037340.1:49152162-49163417	1.74013	1.24244	-0.49	Yes	0.14505	0.99981
	XLOC_022574	YIF1B	NC_037345.1:48120001-48129281	4.96597	6.75877	0.44	Yes	0.14515	0.99981
	XLOC_006442	MGP	NC_037332.1:95025127-95028639	22.4527	28.6583	0.35	Yes	0.14515	0.99981
	XLOC_018152	SAAL1	NC_037342.1:34402568-34426197	6.80477	5.32086	-0.35	Yes	0.14515	0.99981
	XLOC_005801	TMEM176B	NC_037331.1:113400401-113408319	9.79824	12.7331	0.38	Yes	0.14535	0.99981
	XLOC_013049	SOCS4	NC_037337.1:67504611-67518539	3.85542	4.95016	0.36	Yes	0.14555	0.99981
	XLOC_028207	CAP2	NC_037350.1:39867513-40002509	0.454361	0.719121	0.66	Yes	0.1456	0.99981
	XLOC_016236	LOC100335780	NC_037340.1:43419177-43565477	49.0834	32.4353	-0.6	Yes	0.14575	0.99981
	XLOC_014670	ZC3H6	NC_037338.1:113999-191098	1.30994	1.02645	-0.35	Yes	0.1458	0.99981
	XLOC_014878	RTN4	NC_037338.1:37435369-37796569	89.6929	66.749	-0.43	Yes	0.1459	0.99981
	XLOC_014351	PREB	NC_037338.1:72504549-72515678	9.96559	15.1811	0.61	Yes	0.146	0.99981
	XLOC_003426	FYB2	NC_037330.1:89335475-89466914	4.22588	3.05251	-0.47	Yes	0.14615	0.99981
	XLOC_004121	LOC101905053	NC_037330.1:27258668-27363307	0.343298	0.806625	1.23	Yes	0.1462	0.99981
	XLOC_029598	PSPH	NC_037352.1:27697175-27727763	1.88832	2.6765	0.5	Yes	0.1462	0.99981
	XLOC_011345	TLN1	NC_037335.1:59869866-59901292	30.8212	38.8805	0.34	Yes	0.1464	0.99981
	XLOC_012090	LOC101903629	NC_037336.1:101388693-101390796	8.35372	6.45629	-0.37	Yes	0.14645	0.99981
	XLOC_003866	LOC100849046	NC_037330.1:12902781-13019386	3.22286	2.40717	-0.42	Yes	0.14685	0.99981
	XLOC_010843	TDRD7	NC_037335.1:62612947-62715826	9.71336	7.76569	-0.32	Yes	0.1469	0.99981
	XLOC_020042	PIGR	NC_037343.1:4713346-4730904	21.0613	17.1038	-0.3	Yes	0.1471	0.99981
	XLOC_001181	TSC22D2	NC_037328.1:117666911-117718618	3.86478	5.00658	0.37	Yes	0.14715	0.99981
	XLOC_013103	MTHFD1	NC_037337.1:76546475-76607077	123.848	98.0066	-0.34	Yes	0.1473	0.99981
	XLOC_000924	SLC12A8	NC_037328.1:69521381-69670321	1.00309	1.41014	0.49	Yes	0.14735	0.99981
	XLOC_011928	ENPP1	NC_037336.1:69748257-69821537	30.1383	37.6196	0.32	Yes	0.14775	0.99981
	XLOC_001141	TIPARP	NC_037328.1:110928196-110955891	6.95907	8.6081	0.31	Yes	0.14775	0.99981
	XLOC_022630	LOC540707	NC_037345.1:50134387-50146398	377.676	273.962	-0.46	Yes	0.14795	0.99981
	XLOC_008564	HSD17B13	NC_037333.1:102192494-102212283	450.038	341.979	-0.4	Yes	0.1481	0.99981
	XLOC_025658	PDIA3	NC_037348.1:55352582-55392459	191.647	242.645	0.34	Yes	0.1482	0.99981
	XLOC_009300	LEAP2	NC_037334.1:44453423-44454342	214.351	264.062	0.3	Yes	0.14835	0.99981
	XLOC_024597	FOXK2	NC_037346.1:50027209-50079519	4.70855	5.84796	0.31	Yes	0.14855	0.99981
	XLOC_023451	FAM117A	NC_037346.1:36869258-36913800	0.834739	1.23804	0.57	Yes	0.1487	0.99981
	XLOC_031891	ROBO4	NC_037356.1:28351067-28365789	1.13235	1.56315	0.47	Yes	0.149	0.99981
	XLOC_020817	TCN2	NC_037344.1:69579593-69596096	80.2492	100.898	0.33	Yes	0.14905	0.99981
	XLOC_007462	PEX5	NC_037332.1:103177656-103195068	12.1932	15.0422	0.3	Yes	0.14905	0.99981
	XLOC_023566	PSME3	NC_037346.1:42848319-42866438	9.75703	12.0517	0.3	Yes	0.1491	0.99981
	XLOC_012682	IPO4	NC_037337.1:20967439-20976591	2.94282	3.82888	0.38	Yes	0.14925	0.99981
	XLOC_003161	DENND2C	NC_037330.1:28661337-28754607	0.916144	0.677656	-0.44	Yes	0.14935	0.99981
	XLOC_022734	NAPA	NC_037345.1:54461480-54487452	11.2877	14.2148	0.33	Yes	0.1494	0.99981
	XLOC_002510	LOC783612	NC_037329.1:107259175-107260261	2.19479	3.06515	0.48	Yes	0.14985	0.99981
	XLOC_020954	LOC100297399	NC_037344.1:10405894-10414256	12.8292	9.96185	-0.36	Yes	0.14985	0.99981
	XLOC_021387	AARS	NC_037345.1:1753604-1813087	15.7759	19.7363	0.32	Yes	0.1499	0.99981
	XLOC_025333	SNRPN,SNURF	NC_037348.1:1937667-1961040	17.4675	22.3249	0.35	Yes	0.14995	0.99981
	XLOC_017418	LOC511937	NC_037341.1:41584060-41585307	1.36424	2.00803	0.56	Yes	0.15	0.99981
	XLOC_005051	SND1	NC_037331.1:91873941-92296112	46.9126	57.9281	0.3	Yes	0.15025	0.99981
	XLOC_031056	C28H1orf198	NC_037355.1:3562195-3594264	1.60068	2.47275	0.63	Yes	0.15045	0.99981
	XLOC_018852	CADM1	NC_037342.1:25718551-26071101	25.3063	19.8709	-0.35	Yes	0.1505	0.99981
	XLOC_033610	POLA1	NC_037357.1:118341175-118636869	3.81873	3.08189	-0.31	Yes	0.1507	0.99981
	XLOC_002770	CREG1	NC_037330.1:1148811-1160255	126.634	101.716	-0.32	Yes	0.15115	0.99981
	XLOC_003657	ACKR3	NC_037330.1:116025261-116037483	0.489504	0.831107	0.76	Yes	0.15135	0.99981
	XLOC_026579	LAMB2	NC_037349.1:50883579-50897890	0.999716	1.34645	0.43	Yes	0.1516	0.99981
	XLOC_015300	AGPAT2	NC_037338.1:104087837-104102147	31.9341	39.3069	0.3	Yes	0.15175	0.99981
	XLOC_017941	LOC112449552	NC_037341.1:80694452-80704619	0.763983	0.447851	-0.77	Yes	0.1518	0.99981
	XLOC_002677	NIPAL3	NC_037329.1:128441765-128561405	6.01266	7.50966	0.32	Yes	0.1519	0.99981
	XLOC_026759	PLCD1	NC_037349.1:11459789-11481187	3.11095	4.03688	0.38	Yes	0.15205	0.99981
	XLOC_007473	ATN1	NC_037332.1:103521297-103533994	2.11657	2.75925	0.38	Yes	0.1521	0.99981
	XLOC_030602	ANGPT2	NC_037354.1:5446058-5686226	1.13836	0.59621	-0.93	Yes	0.15215	0.99981
	XLOC_002887	CD5L	NC_037330.1:12508920-12526879	61.784	77.0611	0.32	Yes	0.15215	0.99981
	XLOC_028163	MRS2	NC_037350.1:33271108-33309747	12.354	15.1499	0.29	Yes	0.1524	0.99981
	XLOC_025517	LOC100848886	NC_037348.1:29174515-29227881	3.40108	4.39033	0.37	Yes	0.1526	0.99981
	XLOC_006215	CNPY2	NC_037332.1:57014979-57041998	30.1073	41.6857	0.47	Yes	0.15265	0.99981
	XLOC_031941	PRPF19	NC_037356.1:37223940-37233566	7.83901	9.76826	0.32	Yes	0.15305	0.99981
	XLOC_011227	ACER2	NC_037335.1:24859497-24893112	1.15657	1.62491	0.49	Yes	0.15325	0.99981
	XLOC_030017	SEC23IP	NC_037353.1:39998355-40041185	9.03407	11.099	0.3	Yes	0.15325	0.99981
	XLOC_023117	MRM1	NC_037346.1:12941296-12950172	2.71908	3.88335	0.51	Yes	0.15345	0.99981
	XLOC_006851	HNRNPA1	NC_037332.1:25779262-25785721	58.4062	73.258	0.33	Yes	0.15345	0.99981
	XLOC_025296	NDUFS6	NC_037347.1:70839101-70844417	17.6577	22.754	0.37	Yes	0.1535	0.99981
	XLOC_016235	LOC785762	NC_037340.1:43419177-43565477	167.964	98.9973	-0.76	Yes	0.15365	0.99981
	XLOC_015024	SNRPG	NC_037338.1:68602485-68611488	8.14776	10.7338	0.4	Yes	0.1538	0.99981
	XLOC_007684	LMF2	NC_037332.1:119807550-119811999	5.69922	7.33046	0.36	Yes	0.15385	0.99981
	XLOC_009065	MFSD12	NC_037334.1:20369014-20378874	8.57394	10.7337	0.32	Yes	0.15395	0.99981
	XLOC_003414	CYP2J2	NC_037330.1:86053815-86085723	0.453837	0.725467	0.68	Yes	0.1542	0.99981
	XLOC_022777	SLC6A16	NC_037345.1:55770344-55813175	0.891546	0.624303	-0.51	Yes	0.1542	0.99981
	XLOC_033559	TSPAN7	NC_037357.1:104581086-104712556	24.4059	19.8735	-0.3	Yes	0.1544	0.99981
	XLOC_027329	CCHCR1	NC_037350.1:27992648-28004149	0.752583	0.510768	-0.56	Yes	0.15445	0.99981
	XLOC_007017	LYZ	NC_037332.1:44506987-44515794	6.99487	5.45167	-0.36	Yes	0.15445	0.99981
	XLOC_010236	POLR2E	NC_037334.1:43577158-43583689	16.2203	20.2296	0.32	Yes	0.1545	0.99981
	XLOC_017698	ZHX2	NC_037341.1:16772150-16951996	2.88354	3.65098	0.34	Yes	0.1546	0.99981
	XLOC_018566	LOC509884	NC_037342.1:77992003-77993059	9.08444	6.78953	-0.42	Yes	0.1547	0.99981
	XLOC_001661	RALB	NC_037329.1:71935676-72016193	9.578	7.50646	-0.35	Yes	0.1548	0.99981
	XLOC_029756	EIF3B	NC_037352.1:40885873-40904082	13.91	17.0925	0.3	Yes	0.1549	0.99981
	XLOC_026214	SERPINA3-3	NC_037348.1:59385344-59392789	619.272	816.666	0.4	Yes	0.155	0.99981
	XLOC_004247	LOC112445985	NC_037330.1:48396196-48405448	1.63941	1.20339	-0.45	Yes	0.15515	0.99981
	XLOC_011646	AKNA	NC_037335.1:103556545-103615506	1.08723	1.43625	0.4	Yes	0.15525	0.99981
	XLOC_020732	RITA1	NC_037344.1:61194338-61199904	2.25955	3.06692	0.44	Yes	0.15535	0.99981
	XLOC_027725	BAK1	NC_037350.1:7712941-7719357	7.20859	9.10968	0.34	Yes	0.15545	0.99981
	XLOC_011485	CCL21	NC_037335.1:76080583-76081730	0.914934	1.50016	0.71	Yes	0.1556	0.99981
	XLOC_006766	LOC112446643	NC_037332.1:5093246-5129066	0.725714	1.14148	0.65	Yes	0.15565	0.99981
	XLOC_012249	SMPD2	NC_037336.1:40710835-40714161	2.77075	1.99441	-0.47	Yes	0.1557	0.99981
	XLOC_020799	ZNRF3	NC_037344.1:68259295-68404299	3.3243	4.14783	0.32	Yes	0.15575	0.99981
	XLOC_016763	JCAD	NC_037340.1:35027158-35112073	2.8076	3.58058	0.35	Yes	0.15595	0.99981
	XLOC_009698	SSBP4	NC_037334.1:4741032-4762758	1.097	1.50523	0.46	Yes	0.15605	0.99981
	XLOC_005451	LOC100296900	NC_037331.1:41775576-41796371	2.08005	1.34238	-0.63	Yes	0.1561	0.99981
	XLOC_027971	LOC112441522	NC_037350.1:29013203-29069536	0.895336	0.0917988	-3.29	Yes	0.1562	0.99981
	XLOC_019534	RASSF5	NC_037343.1:4293881-4367202	5.49776	6.82622	0.31	Yes	0.1562	0.99981
	XLOC_000100	HSPA13	NC_037328.1:22783918-22794032	25.8527	32.0989	0.31	Yes	0.15625	0.99981
	XLOC_030782	NR1D2	NC_037354.1:41985181-42013765	20.9865	16.887	-0.31	Yes	0.1563	0.99981
	XLOC_013126	RAD51B	NC_037337.1:79667693-80404291	2.47388	1.72781	-0.52	Yes	0.15635	0.99981
	XLOC_021356	DGCR2	NC_037344.1:72565175-72588980	7.52881	9.8201	0.38	Yes	0.15655	0.99981
	XLOC_025918	MCTP2	NC_037348.1:12595554-12855213	3.65518	4.57028	0.32	Yes	0.15685	0.99981
	XLOC_012708	PRMT5	NC_037337.1:21915553-21923671	8.12645	10.0685	0.31	Yes	0.157	0.99981
	XLOC_022222	LOC100847773	NC_037345.1:65712894-65718615	0.502383	0.7603	0.6	Yes	0.15715	0.99981
	XLOC_009076	GNG7	NC_037334.1:21002516-21097631	1.76082	2.30606	0.39	Yes	0.15715	0.99981
	XLOC_021214	RPLP0	NC_037344.1:62556596-62561795	279.43	347.42	0.31	Yes	0.1572	0.99981
	XLOC_009657	ZNF879	NC_037334.1:2336059-2352077	0.760651	0.515323	-0.56	Yes	0.15725	0.99981
	XLOC_026360	EXOG	NC_037349.1:11868421-11896002	1.30784	0.926885	-0.5	Yes	0.15725	0.99981
	XLOC_017138	PREX1	NC_037340.1:76840615-77021765	3.73037	4.60922	0.31	Yes	0.1574	0.99981
	XLOC_010952	DAPK1	NC_037335.1:80711039-80921746	1.70167	2.17233	0.35	Yes	0.1575	0.99981
	XLOC_011554	S1PR3	NC_037335.1:89122662-89135893	10.1494	12.4449	0.29	Yes	0.1575	0.99981
	XLOC_002918	SMG5	NC_037330.1:14517305-14544981	5.83831	7.20145	0.3	Yes	0.15755	0.99981
	XLOC_027950	ABCF1	NC_037350.1:28394980-28408133	9.38744	11.4395	0.29	Yes	0.1576	0.99981
	XLOC_028149	HIST1H3I	NC_037350.1:31908804-31909832	2.20524	3.20571	0.54	Yes	0.15765	0.99981
	XLOC_006089	TWF1	NC_037332.1:36650696-36662093	12.72	15.7563	0.31	Yes	0.1577	0.99981
	XLOC_000521	PAQR9	NC_037328.1:126037133-126042147	2.50361	1.6507	-0.6	Yes	0.15775	0.99981
	XLOC_016670	PROSER2	NC_037340.1:12436964-12492165	13.8664	17.2242	0.31	Yes	0.15795	0.99981
	XLOC_021200	TRAFD1	NC_037344.1:62027367-62046875	8.31492	6.72051	-0.31	Yes	0.1581	0.99981
	XLOC_027295	LOC101904187	NC_037350.1:27349349-27352020	7.03854	5.16104	-0.45	Yes	0.1582	0.99981
	XLOC_025684	LOC514011	NC_037348.1:58680094-58694593	6.68688	4.9556	-0.43	Yes	0.15825	0.99981
	XLOC_019888	LOC112441792	NC_037343.1:69687750-69691010	0.78475	0.400904	-0.97	Yes	0.1584	0.99981
	XLOC_001260	UBA5	NC_037328.1:136872750-136905496	12.2057	14.938	0.29	Yes	0.1585	0.99981
	XLOC_021848	GSK3A	NC_037345.1:51032292-51042237	3.69361	4.7558	0.36	Yes	0.1586	0.99981
	XLOC_020481	LOC100847861	NC_037343.1:80448018-80457846	0.471374	0.68108	0.53	Yes	0.15865	0.99981
	XLOC_019801	ZBTB17	NC_037343.1:51602867-51631754	1.50906	2.02896	0.43	Yes	0.1589	0.99981
	XLOC_030026	HTRA1	NC_037353.1:42285636-42343167	3.1973	2.37486	-0.43	Yes	0.15895	0.99981
	XLOC_029624	LOC112444389	NC_037352.1:33199345-33218931	16.955	0	NegInf	Yes	0.15905	0.99981
	XLOC_008136	TMEM129	NC_037333.1:116835678-116840068	2.59321	3.45348	0.41	Yes	0.1591	0.99981
	XLOC_020827	DRG1	NC_037344.1:70169983-70184882	6.18772	7.8838	0.35	Yes	0.1593	0.99981
	XLOC_020907	RANBP1	NC_037344.1:72990820-73000402	12.3754	16.0642	0.38	Yes	0.1596	0.99981
	XLOC_002514	OBSL1	NC_037329.1:107472512-107501180	1.85169	2.47658	0.42	Yes	0.1597	0.99981
	XLOC_017482	RRM2B	NC_037341.1:62133631-62171091	4.61533	3.58342	-0.37	Yes	0.15985	0.99981
	XLOC_023331	CD68	NC_037346.1:27312040-27314130	18.1686	14.604	-0.32	Yes	0.15995	0.99981
	XLOC_017421	LOC101904714	NC_037341.1:41936343-41999639	1.60031	1.03816	-0.62	Yes	0.16005	0.99981
	XLOC_027290	AGPAT1	NC_037350.1:27212022-27224316	4.22815	5.4163	0.36	Yes	0.16015	0.99981
	XLOC_005273	ATP6V0E2	NC_037331.1:112715023-112720181	12.0367	14.8596	0.3	Yes	0.16015	0.99981
	XLOC_021445	FOXF1	NC_037345.1:12338299-12342308	0.886811	0.573591	-0.63	Yes	0.1602	0.99981
	XLOC_007314	MFNG	NC_037332.1:75882208-75903511	4.76806	6.13688	0.36	Yes	0.16025	0.99981
	XLOC_019785	MXRA8	NC_037343.1:51173008-51177364	1.67538	2.3504	0.49	Yes	0.16035	0.99981
	XLOC_004011	CA14	NC_037330.1:20376429-20383671	3.44566	2.63098	-0.39	Yes	0.1606	0.99981
	XLOC_029013	LOC112444361	NC_037352.1:18621776-18731212	7.81639	0	NegInf	Yes	0.16065	0.99981
	XLOC_006310	LOC101902701	NC_037332.1:66408769-66501368	2.40841	1.65471	-0.54	Yes	0.161	0.99981
	XLOC_023597	DHX8	NC_037346.1:43415312-43443775	12.3661	10.1085	-0.29	Yes	0.16125	0.99981
	XLOC_032885	PHKA2	NC_037357.1:124468645-124560451	6.70707	5.46625	-0.3	Yes	0.16145	0.99981
	XLOC_014243	RNF103	NC_037338.1:48278952-48302188	15.4496	18.8982	0.29	Yes	0.1617	0.99981
	XLOC_002539	TM4SF20	NC_037329.1:115519314-115530237	5.87412	7.75999	0.4	Yes	0.16195	0.99981
	XLOC_021440	LOC104974749	NC_037345.1:11253108-11648074	0.411214	0.749009	0.87	Yes	0.162	0.99981
	XLOC_020408	FLVCR1	NC_037343.1:70677121-70703667	0.812871	1.16431	0.52	Yes	0.162	0.99981
	XLOC_011376	RNF38	NC_037335.1:60592386-60713878	4.96436	3.99828	-0.31	Yes	0.162	0.99981
	XLOC_014953	LOC112448791	NC_037338.1:49258427-49260931	0.661379	0.367717	-0.85	Yes	0.16205	0.99981
	XLOC_003734	MPZL1	NC_037330.1:915373-997233	9.16759	7.47729	-0.29	Yes	0.1622	0.99981
	XLOC_022305	GINS2	NC_037345.1:11648881-11684549	0.872215	0.539519	-0.69	Yes	0.16235	0.99981
	XLOC_004993	TMED4	NC_037331.1:76859088-76862454	26.0986	31.96	0.29	Yes	0.1625	0.99981
	XLOC_012571	KIAA1191	NC_037337.1:5012242-5025736	17.3233	21.1975	0.29	Yes	0.16265	0.99981
	XLOC_005450	GNAI1	NC_037331.1:40955828-41061584	3.07532	2.36791	-0.38	Yes	0.1628	0.99981
	XLOC_013190	VASH1	NC_037337.1:88016592-88039635	1.50161	1.93396	0.37	Yes	0.163	0.99981
	XLOC_001122	SMC4	NC_037328.1:107045174-107078866	2.51119	2.0017	-0.33	Yes	0.163	0.99981
	XLOC_020158	SELP	NC_037343.1:37241575-37285051	2.36952	3.07388	0.38	Yes	0.1633	0.99981
	XLOC_022567	ZFP30	NC_037345.1:47613682-47637327	0.722909	0.523358	-0.47	Yes	0.1634	0.99981
	XLOC_029249	USP42	NC_037352.1:38087752-38130905	1.34366	1.74724	0.38	Yes	0.16355	0.99981
	XLOC_020195	FBXO44	NC_037343.1:42023069-42034351	13.917	11.228	-0.31	Yes	0.1636	0.99981
	XLOC_029625	LIMK1	NC_037352.1:33239246-33265000	1.02157	1.44198	0.5	Yes	0.16365	0.99981
	XLOC_021495	LONP2	NC_037345.1:16589695-16759579	75.0847	60.789	-0.3	Yes	0.16395	0.99981
	XLOC_000349	MAGEF1	NC_037328.1:82499644-82501239	1.26685	1.84707	0.54	Yes	0.1641	0.99981
	XLOC_006418	ABCC9	NC_037332.1:88258610-88416495	3.07434	3.80734	0.31	Yes	0.16415	0.99981
	XLOC_015890	KCTD12	NC_037339.1:51998899-52005058	21.6769	26.8925	0.31	Yes	0.16415	0.99981
	XLOC_027337	IER3	NC_037350.1:28284911-28286183	5.73738	7.63107	0.41	Yes	0.1642	0.99981
	XLOC_014261	RETSAT	NC_037338.1:49642199-49656929	23.9356	19.4196	-0.3	Yes	0.1642	0.99981
	XLOC_016289	LZTS3	NC_037340.1:52028304-52039191	3.8269	3.03696	-0.33	Yes	0.1643	0.99981
	XLOC_016590	LOC784289	NC_037340.1:77185595-77186386	0.852686	0.456471	-0.9	Yes	0.16435	0.99981
	XLOC_017268	SLA	NC_037341.1:8217496-8453438	1.87664	2.52938	0.43	Yes	0.16435	0.99981
	XLOC_007783	SLC9B2	NC_037333.1:21791887-21856280	0.696358	0.501547	-0.47	Yes	0.1644	0.99981
	XLOC_013173	FCF1	NC_037337.1:85988487-85998916	8.7991	6.68758	-0.4	Yes	0.1646	0.99981
	XLOC_015439	LOC112449167	NC_037339.1:21839929-21865293	0	17.4725	Inf	Yes	0.16475	0.99981
	XLOC_026108	PRKD1	NC_037348.1:40114256-40461043	0.7487	1.04844	0.49	Yes	0.16475	0.99981
	XLOC_003759	HSD17B7	NC_037330.1:6601427-6664631	24.7054	20.157	-0.29	Yes	0.1649	0.99981
	XLOC_026800	CRELD1	NC_037349.1:16820560-16828738	7.60365	9.57404	0.33	Yes	0.16495	0.99981
	XLOC_011395	TRMO	NC_037335.1:63074604-63100095	4.12748	3.17566	-0.38	Yes	0.16515	0.99981
	XLOC_011921	L3MBTL3	NC_037336.1:68181789-68286644	8.56059	10.4999	0.29	Yes	0.16525	0.99981
	XLOC_026071	LOC112443151	NC_037348.1:33182724-33226701	0.651979	0.910352	0.48	Yes	0.16535	0.99981
	XLOC_026480	FHIT	NC_037349.1:40106933-41631058	1.86466	2.55413	0.45	Yes	0.1657	0.99981
	XLOC_029697	COPS6	NC_037352.1:36357121-36359887	20.4401	25.0671	0.29	Yes	0.1657	0.99981
	XLOC_026593	IP6K2	NC_037349.1:51175689-51199442	9.76241	7.81115	-0.32	Yes	0.1659	0.99981
	XLOC_033315	DCX	NC_037357.1:59464711-59872354	0.607889	0.935479	0.62	Yes	0.166	0.99981
	XLOC_019385	TNKS1BP1	NC_037342.1:80501956-80526215	6.34106	7.81683	0.3	Yes	0.16605	0.99981
	XLOC_032019	GANAB	NC_037356.1:40966911-40982315	53.4917	65.8163	0.3	Yes	0.1662	0.99981
	XLOC_013880	ABCD4	NC_037337.1:85630969-85647007	12.0484	9.84027	-0.29	Yes	0.1663	0.99981
	XLOC_020737	LOC112442096	NC_037344.1:61854191-62024802	0	2.8401	Inf	Yes	0.1664	0.99981
	XLOC_005603	RAMP3	NC_037331.1:76470712-76493525	15.1695	18.7648	0.31	Yes	0.16675	0.99981
	XLOC_014959	MAT2A	NC_037338.1:49465579-49472218	83.0202	102.236	0.3	Yes	0.16685	0.99981
	XLOC_009541	FAM151B	NC_037334.1:80632925-80667080	5.74588	7.21265	0.33	Yes	0.1669	0.99981
	XLOC_009181	LOC101902211	NC_037334.1:40376117-40390738	0.719902	1.37562	0.93	Yes	0.16695	0.99981
	XLOC_024406	TOP2A	NC_037346.1:40627034-40653390	0.983776	0.731839	-0.43	Yes	0.1672	0.99981
	XLOC_004133	OLFML3	NC_037330.1:29391379-29394382	20.8018	17.0093	-0.29	Yes	0.1672	0.99981
	XLOC_002828	CD84	NC_037330.1:9070075-9120872	3.69505	2.82795	-0.39	Yes	0.16765	0.99981
	XLOC_008971	ZNF358	NC_037334.1:16383449-16388406	5.08486	6.60224	0.38	Yes	0.16765	0.99981
	XLOC_003247	SASS6	NC_037330.1:43140809-43181953	4.43605	3.56556	-0.32	Yes	0.16765	0.99981
	XLOC_010299	HSPA9	NC_037334.1:49893967-49909267	96.4524	120.34	0.32	Yes	0.16765	0.99981
	XLOC_004404	FGGY	NC_037330.1:86194330-86718032	26.1716	21.2169	-0.3	Yes	0.16765	0.99981
	XLOC_013379	FITM1	NC_037337.1:21017363-21019749	5.76558	4.29183	-0.43	Yes	0.16805	0.99981
	XLOC_005115	AKR1D1	NC_037331.1:101778259-101828908	120.1	97.8902	-0.29	Yes	0.1684	0.99981
	XLOC_014201	EVA1A	NC_037338.1:44086568-44176813	9.16878	7.3371	-0.32	Yes	0.16855	0.99981
	XLOC_030343	MKI67	NC_037353.1:47507657-47537765	0.743564	0.57476	-0.37	Yes	0.1686	0.99981
	XLOC_009295	CSNK1G2	NC_037334.1:44243765-44268033	5.68089	7.18443	0.34	Yes	0.16875	0.99981
	XLOC_032977	KLHL13	NC_037357.1:2100818-2298404	5.70075	4.60132	-0.31	Yes	0.16875	0.99981
	XLOC_014328	GALNT14	NC_037338.1:68772688-68987976	0.4794	0.723876	0.59	Yes	0.16885	0.99981
	XLOC_006211	APOF	NC_037332.1:56979556-56994574	151.805	106.547	-0.51	Yes	0.1691	0.99981
	XLOC_027541	HIST1H1A	NC_037350.1:31912639-31913429	2.14306	1.35418	-0.66	Yes	0.16935	0.99981
	XLOC_005712	PTN	NC_037331.1:100885723-100995407	5.31617	4.07041	-0.39	Yes	0.1694	0.99981
	XLOC_018420	ARHGEF17	NC_037342.1:52798765-52856744	1.08062	1.39613	0.37	Yes	0.1694	0.99981
	XLOC_030426	SPCS3	NC_037354.1:7777103-7786133	40.2533	54.4541	0.44	Yes	0.16945	0.99981
	XLOC_001320	ITGB2	NC_037328.1:144759538-144788839	5.25782	6.56032	0.32	Yes	0.16955	0.99981
	XLOC_003265	GCLM	NC_037330.1:49581838-49599565	32.8794	26.9352	-0.29	Yes	0.16955	0.99981
	XLOC_009035	TICAM1	NC_037334.1:19321309-19338346	1.10108	1.50809	0.45	Yes	0.1697	0.99981
	XLOC_027051	RAB43	NC_037349.1:59019204-59041894	7.24534	9.02449	0.32	Yes	0.16975	0.99981
	XLOC_027066	PLXNA1	NC_037349.1:60238302-60280111	0.623658	0.840507	0.43	Yes	0.1699	0.99981
	XLOC_018470	FIBIN	NC_037342.1:57703871-57707596	1.04681	1.40093	0.42	Yes	0.16995	0.99981
	XLOC_017400	RDH10	NC_037341.1:36628595-36655309	23.7162	19.3155	-0.3	Yes	0.16995	0.99981
	XLOC_023371	GLP2R	NC_037346.1:28980593-29025743	4.1636	3.37816	-0.3	Yes	0.1703	0.99981
	XLOC_031006	ADIRF	NC_037355.1:41580847-41583092	2.91147	1.69212	-0.78	Yes	0.17045	0.99981
	XLOC_017021	PXMP4	NC_037340.1:63150864-63167809	0.628406	0.978814	0.64	Yes	0.1705	0.99981
	XLOC_025914	ARRDC4	NC_037348.1:8736192-8748958	3.51352	4.45583	0.34	Yes	0.17065	0.99981
	XLOC_030861	ZNF33B	NC_037355.1:12790858-12848389	2.71008	1.97577	-0.46	Yes	0.1707	0.99981
	XLOC_006746	NCAPH2	NC_037332.1:119812304-119822276	3.82494	4.93504	0.37	Yes	0.1708	0.99981
	XLOC_004524	PTPRF	NC_037330.1:102414012-102498314	14.2115	17.322	0.29	Yes	0.1709	0.99981
	XLOC_027853	PLA2G7	NC_037350.1:19925023-19963288	6.25288	7.93789	0.34	Yes	0.17105	0.99981
	XLOC_015401	LOC112449177	NC_037339.1:16312398-16346892	2.28913	0	NegInf	Yes	0.17115	0.99981
	XLOC_022547	ALKBH6	NC_037345.1:46681497-46687255	2.22073	1.4578	-0.61	Yes	0.17125	0.99981
	XLOC_026102	STXBP6	NC_037348.1:35024941-35305932	8.90789	6.77565	-0.39	Yes	0.17125	0.99981
	XLOC_023552	LOC112442811	NC_037346.1:42560861-42610504	0	6.44154	Inf	Yes	0.1714	0.99981
	XLOC_006509	A2M	NC_037332.1:100819128-100891539	333.509	449.195	0.43	Yes	0.1714	0.99981
	XLOC_019779	SSU72	NC_037343.1:51053559-51078058	9.12334	11.5626	0.34	Yes	0.1714	0.99981
	XLOC_007833	ABCG2	NC_037333.1:36475490-36603215	33.6812	27.535	-0.29	Yes	0.17155	0.99981
	XLOC_023146	LOC100848263	NC_037346.1:14835365-14871295	10.5819	8.5676	-0.3	Yes	0.1716	0.99981
	XLOC_015991	CARS2	NC_037339.1:85239186-85258325	6.92047	8.75096	0.34	Yes	0.17185	0.99981
	XLOC_028881	LOC100141258	NC_037352.1:2518184-2525898	2.21097	2.95158	0.42	Yes	0.17195	0.99981
	XLOC_014983	LOC104973390	NC_037338.1:60324112-60385335	0.38916	0.742604	0.93	Yes	0.1721	0.99981
	XLOC_029642	CCL26	NC_037352.1:34038494-34043066	0.695262	1.22065	0.81	Yes	0.1721	0.99981
	XLOC_009966	ZNF414	NC_037334.1:17112594-17116261	1.23814	1.88646	0.61	Yes	0.17215	0.99981
	XLOC_005943	CALCOCO1	NC_037332.1:26328301-26342525	13.6856	11.2459	-0.28	Yes	0.17225	0.99981
	XLOC_023168	COPRS	NC_037346.1:18255751-18260611	0.813976	1.24787	0.62	Yes	0.1723	0.99981
	XLOC_031285	LOC112444965	NC_037356.1:1087380-1145441	0	10.4733	Inf	Yes	0.17245	0.99981
	XLOC_024174	ZMYND15	NC_037346.1:26609542-26615272	1.38555	1.85356	0.42	Yes	0.1725	0.99981
	XLOC_016339	LAMA5	NC_037340.1:54887633-54939286	1.76686	2.20331	0.32	Yes	0.1729	0.99981
	XLOC_023222	GLOD4	NC_037346.1:22065121-22084892	36.0701	29.7244	-0.28	Yes	0.1729	0.99981
	XLOC_015287	NACC2	NC_037338.1:103515232-103610808	0.965247	1.29495	0.42	Yes	0.17295	0.99981
	XLOC_007315	CARD10	NC_037332.1:75907259-75940101	3.08942	3.88447	0.33	Yes	0.17305	0.99981
	XLOC_017750	TTPA	NC_037341.1:28074678-28104726	72.3137	59.2853	-0.29	Yes	0.17305	0.99981
	XLOC_032126	CLCF1	NC_037356.1:45264288-45274026	1.11501	1.58693	0.51	Yes	0.17315	0.99981
	XLOC_007324	ETFBKMT	NC_037332.1:78272052-78282521	8.47217	6.66476	-0.35	Yes	0.17315	0.99981
	XLOC_024077	MRM3	NC_037346.1:22058732-22065034	3.02818	3.81776	0.33	Yes	0.17315	0.99981
	XLOC_006454	MANSC1	NC_037332.1:97454388-97478532	2.2397	1.63989	-0.45	Yes	0.17325	0.99981
	XLOC_010242	PCSK4	NC_037334.1:43888434-43901428	0.487906	0.744178	0.61	Yes	0.17345	0.99981
	XLOC_016690	LOC112449258	NC_037340.1:17633184-17640305	0.522479	0.751788	0.52	Yes	0.17355	0.99981
	XLOC_012988	ONECUT1	NC_037337.1:57606474-57639205	6.87499	8.63249	0.33	Yes	0.17365	0.99981
	XLOC_002652	SH3BGRL3	NC_037329.1:126837550-126839005	35.6814	43.8004	0.3	Yes	0.17365	0.99981
	XLOC_003123	LOC112446132	NC_037330.1:22716999-22717163	1.77652	0.415834	-2.09	Yes	0.1737	0.99981
	XLOC_007719	LOC101906469	NC_037333.1:6072570-6434673	3.10284	2.13731	-0.54	Yes	0.1737	0.99981
	XLOC_015507	C1QTNF9	NC_037339.1:34293690-34301596	1.1542	1.67139	0.53	Yes	0.17385	0.99981
	XLOC_030286	PDZD8	NC_037353.1:37606718-37687376	9.43096	11.4362	0.28	Yes	0.1743	0.99981
	XLOC_010793	CEP78	NC_037335.1:54148767-54183987	0.957698	1.30814	0.45	Yes	0.1744	0.99981
	XLOC_027114	HMGA1	NC_037350.1:8313802-8322723	0.915978	1.34364	0.55	Yes	0.17445	0.99981
	XLOC_018431	POLD3	NC_037342.1:53909172-53953518	1.97484	1.51057	-0.39	Yes	0.17465	0.99981
	XLOC_031616	MUS81	NC_037356.1:43979060-43984833	1.97119	2.78918	0.5	Yes	0.1752	0.99981
	XLOC_022991	ZNF583	NC_037345.1:63746875-63765260	5.75089	7.14948	0.31	Yes	0.1752	0.99981
	XLOC_009280	CIRBP	NC_037334.1:43707373-43712194	30.0812	24.5455	-0.29	Yes	0.1756	0.99981
	XLOC_021788	FAM98C	NC_037345.1:48210191-48214192	0.854637	0.513029	-0.74	Yes	0.1757	0.99981
	XLOC_001939	LOC112443645	NC_037329.1:122527891-122653986	0	121.853	Inf	Yes	0.17595	0.99981
	XLOC_018057	C15H11orf1	NC_037342.1:22228116-22232771	0.854532	0.527953	-0.69	Yes	0.176	0.99981
	XLOC_024751	AXIN2	NC_037346.1:62212832-62241540	1.01878	1.38854	0.45	Yes	0.1761	0.99981
	XLOC_007338	STK38L	NC_037332.1:82564971-82646704	7.4631	6.10489	-0.29	Yes	0.17665	0.99981
	XLOC_014563	FUBP3	NC_037338.1:100882244-100931851	11.0289	13.4104	0.28	Yes	0.1768	0.99981
	XLOC_012932	RBPMS2	NC_037337.1:45312991-45339391	1.75838	2.4014	0.45	Yes	0.17685	0.99981
	XLOC_023783	MRPL38	NC_037346.1:55721632-55726176	8.43497	10.6111	0.33	Yes	0.17695	0.99981
	XLOC_000658	CBR3	NC_037328.1:148440915-148450703	0.468476	0.803862	0.78	Yes	0.177	0.99981
	XLOC_029167	HSPB1	NC_037352.1:34345285-34347010	93.672	113.464	0.28	Yes	0.1771	0.99981
	XLOC_009016	RFX2	NC_037334.1:18305158-18467633	0.538752	1.09316	1.02	Yes	0.1772	0.99981
	XLOC_022752	RPL18	NC_037345.1:55260178-55263944	201.187	244.59	0.28	Yes	0.1772	0.99981
	XLOC_034221	LOC100847880	NW_020191909.1:5588-9031	1.90841	2.70896	0.51	Yes	0.1773	0.99981
	XLOC_017052	DSN1	NC_037340.1:65811641-65827665	2.90435	2.21904	-0.39	Yes	0.1773	0.99981
	XLOC_013700	LIPC	NC_037337.1:51696717-51883306	74.8883	61.0359	-0.3	Yes	0.1773	0.99981
	XLOC_008783	AKAP8	NC_037334.1:7766352-7784360	5.08235	4.10662	-0.31	Yes	0.1774	0.99981
	XLOC_010987	NFIL3	NC_037335.1:86436365-86450406	9.342	11.539	0.3	Yes	0.1774	0.99981
	XLOC_004983	LOC112446496	NC_037331.1:76522734-76531890	5.19923	0	NegInf	Yes	0.1775	0.99981
	XLOC_022649	CIC	NC_037345.1:50982354-51009603	1.72947	2.2278	0.37	Yes	0.1776	0.99981
	XLOC_022143	LOC407171	NC_037345.1:62945747-62948823	3.52645	4.68493	0.41	Yes	0.17765	0.99981
	XLOC_011949	EYA4	NC_037336.1:71362353-71728018	0.595943	0.783481	0.39	Yes	0.1778	0.99981
	XLOC_023425	MAP2K3	NC_037346.1:35255909-35273754	13.0275	15.8876	0.29	Yes	0.17785	0.99981
	XLOC_025224	TARS	NC_037347.1:40309680-40333122	35.9022	43.93	0.29	Yes	0.17785	0.99981
	XLOC_007807	ADH6	NC_037333.1:25398747-25429844	456.395	358.753	-0.35	Yes	0.1782	0.99981
	XLOC_011862	SFRS18	NC_037336.1:50346154-50360970	12.9698	10.5653	-0.3	Yes	0.1783	0.99981
	XLOC_032908	ACE2	NC_037357.1:127901467-127953562	13.5969	11.0981	-0.29	Yes	0.1783	0.99981
	XLOC_025860	SIVA1	NC_037348.1:69222033-69226405	1.14078	0.527416	-1.11	Yes	0.17835	0.99981
	XLOC_021991	SCAF1	NC_037345.1:56047787-56061211	2.35578	3.01495	0.36	Yes	0.1784	0.99981
	XLOC_029893	ENTPD7	NC_037353.1:20622787-20681563	8.00395	10.7531	0.43	Yes	0.17845	0.99981
	XLOC_020248	ARHGEF16	NC_037343.1:49542329-49566062	1.2354	1.70802	0.47	Yes	0.1785	0.99981
	XLOC_001394	TXLNA	NC_037328.1:158215923-158228729	2.30361	2.87297	0.32	Yes	0.1785	0.99981
	XLOC_017722	TCEA1	NC_037341.1:21961030-21989988	16.3655	20.0219	0.29	Yes	0.1786	0.99981
	XLOC_018833	ALG9	NC_037342.1:22105775-22219056	6.43255	5.27627	-0.29	Yes	0.1787	0.99981
	XLOC_010549	LOC781533	NC_037334.1:110295544-110578403	0.454719	1.03754	1.19	Yes	0.17905	0.99981
	XLOC_024219	LOC112442787	NC_037346.1:27820781-27820917	457.078	348.456	-0.39	Yes	0.17905	0.99981
	XLOC_029093	CTF1	NC_037352.1:26972102-26976258	1.20544	0.713631	-0.76	Yes	0.1792	0.99981
	XLOC_027348	LOC785873	NC_037350.1:28769818-28787696	6.16263	7.55704	0.29	Yes	0.1792	0.99981
	XLOC_029317	MRPL28	NC_037352.1:361869-364715	14.0213	17.3703	0.31	Yes	0.17925	0.99981
	XLOC_012333	NT5E	NC_037336.1:63953755-64026731	49.9903	41.0328	-0.28	Yes	0.17925	0.99981
	XLOC_025987	CRTC3	NC_037348.1:21989951-22086361	2.67188	3.30705	0.31	Yes	0.17945	0.99981
	XLOC_009669	ARF1	NC_037334.1:3001504-3019563	42.87	51.8254	0.27	Yes	0.1795	0.99981
	XLOC_001570	WDSUB1	NC_037329.1:37062459-37131922	2.52809	3.28573	0.38	Yes	0.17955	0.99981
	XLOC_012914	ARF6	NC_037337.1:42857660-42862131	11.8494	14.2977	0.27	Yes	0.1796	0.99981
	XLOC_021201	ERP29	NC_037344.1:62134581-62142059	38.8357	46.938	0.27	Yes	0.1796	0.99981
	XLOC_022522	LOC100297240	NC_037345.1:45717357-45718503	1.23059	0.817551	-0.59	Yes	0.17985	0.99981
	XLOC_007931	RASL11B	NC_037333.1:68530437-68534897	0.868937	0.5708	-0.61	Yes	0.18005	0.99981
	XLOC_030622	GPM6A	NC_037354.1:7348657-7606530	7.06097	5.67754	-0.31	Yes	0.18005	0.99981
	XLOC_032657	OPHN1	NC_037357.1:81979107-82606409	3.08621	2.43469	-0.34	Yes	0.1801	0.99981
	XLOC_029544	CLN3	NC_037352.1:26043063-26056737	7.25143	5.7402	-0.34	Yes	0.18035	0.99981
	XLOC_010494	ARRDC3	NC_037334.1:90839579-90853625	33.5444	41.363	0.3	Yes	0.1805	0.99981
	XLOC_010380	CSF1R	NC_037334.1:61380049-61411558	15.2693	18.5137	0.28	Yes	0.1805	0.99981
	XLOC_006423	SLCO1A2	NC_037332.1:88777600-88889384	49.1123	40.1622	-0.29	Yes	0.18055	0.99981
	XLOC_017996	MMP7	NC_037342.1:6143443-6153611	2.26432	3.11702	0.46	Yes	0.1806	0.99981
	XLOC_006058	ZNF641	NC_037332.1:31930194-31942936	1.38753	1.73813	0.33	Yes	0.1806	0.99981
	XLOC_005334	C4H7orf57	NC_037331.1:7668401-7697286	2.05231	1.45547	-0.5	Yes	0.18075	0.99981
	XLOC_022637	B9D2	NC_037345.1:50509249-50516883	1.17788	1.76909	0.59	Yes	0.181	0.99981
	XLOC_016149	LOC112449449	NC_037340.1:32099311-32162674	58.0959	0	NegInf	Yes	0.18105	0.99981
	XLOC_016031	SLX4IP	NC_037340.1:3708231-3926394	2.75929	3.40647	0.3	Yes	0.18115	0.99981
	XLOC_001596	RBM43	NC_037329.1:44857469-44869115	2.55337	1.97874	-0.37	Yes	0.18135	0.99981
	XLOC_029406	NMRAL1	NC_037352.1:3608219-3614429	17.6817	21.6489	0.29	Yes	0.18135	0.99981
	XLOC_016245	LOC527068	NC_037340.1:43643175-43665146	2.48303	1.81598	-0.45	Yes	0.1814	0.99981
	XLOC_015456	SOHLH2	NC_037339.1:25262596-25303215	1.22007	0.851346	-0.52	Yes	0.1815	0.99981
	XLOC_032133	PITPNM1	NC_037356.1:45373593-45387176	0.52396	0.745599	0.51	Yes	0.18165	0.99981
	XLOC_013657	NID2	NC_037337.1:44846566-44939145	3.24313	2.61441	-0.31	Yes	0.18165	0.99981
	XLOC_030709	GSR	NC_037354.1:26801917-26846927	23.8423	19.665	-0.28	Yes	0.18165	0.99981
	XLOC_024242	PIK3R5	NC_037346.1:28354264-28429731	0.620296	0.826059	0.41	Yes	0.18175	0.99981
	XLOC_017213	NRBP2	NC_037341.1:961109-968468	4.27392	5.36674	0.33	Yes	0.18175	0.99981
	XLOC_030983	FAM213A	NC_037355.1:35805433-35823899	24.9919	20.5539	-0.28	Yes	0.18175	0.99981
	XLOC_026421	CAMK1	NC_037349.1:16946745-16963778	1.16143	1.8319	0.66	Yes	0.18185	0.99981
	XLOC_006043	ADCY6	NC_037332.1:30987968-31009389	4.77728	5.8148	0.28	Yes	0.1819	0.99981
	XLOC_003985	SCNM1	NC_037330.1:19642428-19645059	4.96444	3.68896	-0.43	Yes	0.18215	0.99981
	XLOC_023521	THRA	NC_037346.1:40334166-40397513	14.0329	18.4749	0.4	Yes	0.18215	0.99981
	XLOC_012010	UST	NC_037336.1:86010484-86327506	3.26477	4.24564	0.38	Yes	0.1822	0.99981
	XLOC_023445	PPP1R9B	NC_037346.1:36507182-36523339	5.19187	6.36246	0.29	Yes	0.18245	0.99981
	XLOC_006999	LOC617654	NC_037332.1:41980580-41981649	0.577445	0.914285	0.66	Yes	0.18305	0.99981
	XLOC_033508	PFKFB1	NC_037357.1:92370696-92471625	42.3033	34.8442	-0.28	Yes	0.1831	0.99981
	XLOC_023594	LOC112442855	NC_037346.1:43290849-43291041	0.304411	1.40456	2.21	Yes	0.1833	0.99981
	XLOC_012667	CBLN3	NC_037337.1:20745642-20747179	0.691667	0.379722	-0.87	Yes	0.1834	0.99981
	XLOC_029296	ZFAND2A	NC_037352.1:41664243-41672227	2.49437	3.41647	0.45	Yes	0.1834	0.99981
	XLOC_024147	MYBBP1A	NC_037346.1:24936558-25039432	6.14413	7.71694	0.33	Yes	0.1835	0.99981
	XLOC_018957	SWAP70	NC_037342.1:42918198-43015886	24.0961	20	-0.27	Yes	0.18365	0.99981
	XLOC_030238	SH3PXD2A	NC_037353.1:24161300-24410553	2.88131	3.49343	0.28	Yes	0.18385	0.99981
	XLOC_003227	LOC534742	NC_037330.1:35038503-35096482	1.33023	0.995539	-0.42	Yes	0.1839	0.99981
	XLOC_033876	ULBP13	NW_020190741.1:42570-102781	0.175971	1.11053	2.66	Yes	0.18395	0.99981
	XLOC_029345	MRPS34	NC_037352.1:1350949-1352204	15.91	19.8495	0.32	Yes	0.18405	0.99981
	XLOC_010375	IL17B	NC_037334.1:60772775-60805359	0.671445	0.438018	-0.62	Yes	0.18425	0.99981
	XLOC_005057	CALU	NC_037331.1:92719947-92744690	68.0272	83.6018	0.3	Yes	0.18425	0.99981
	XLOC_033396	ITGB1BP2	NC_037357.1:79330101-79367793	0.969777	1.34963	0.48	Yes	0.18455	0.99981
	XLOC_002271	UPP2	NC_037329.1:38224676-38262110	57.929	47.2453	-0.29	Yes	0.18455	0.99981
	XLOC_020884	CRKL	NC_037344.1:72288317-72307365	5.97721	7.42269	0.31	Yes	0.1846	0.99981
	XLOC_002932	LOC100848721	NC_037330.1:15042883-15045847	1.63349	0.883286	-0.89	Yes	0.1848	0.99981
	XLOC_033436	CFP	NC_037357.1:85997324-86002710	8.14096	10.1671	0.32	Yes	0.1849	0.99981
	XLOC_026681	IQSEC1	NC_037349.1:58736495-58878770	5.24538	6.68006	0.35	Yes	0.185	0.99981
	XLOC_020860	MIF	NC_037344.1:71292116-71292909	5.21839	7.55852	0.53	Yes	0.18515	0.99981
	XLOC_025984	FURIN	NC_037348.1:21780690-21799336	38.3729	46.7596	0.29	Yes	0.18515	0.99981
	XLOC_030732	RAB11FIP1	NC_037354.1:33116928-33151985	3.10749	2.50625	-0.31	Yes	0.1853	0.99981
	XLOC_007471	PTPN6	NC_037332.1:103502499-103518190	8.04497	9.87905	0.3	Yes	0.1854	0.99981
	XLOC_007652	CERK	NC_037332.1:116906780-116943261	3.90389	4.88993	0.32	Yes	0.1855	0.99981
	XLOC_012579	HMGCR	NC_037337.1:6764010-6784641	45.4677	36.6325	-0.31	Yes	0.1855	0.99981
	XLOC_015327	C11H9orf116	NC_037338.1:105814842-105821867	5.42347	3.68626	-0.56	Yes	0.1856	0.99981
	XLOC_021602	HSF4	NC_037345.1:34803085-34807857	3.56909	2.68081	-0.41	Yes	0.1856	0.99981
	XLOC_010188	LOC112447608	NC_037334.1:40371007-40375831	0	648.31	Inf	Yes	0.18585	0.99981
	XLOC_003290	LOC786372	NC_037330.1:53907997-53925504	1.04406	0.786423	-0.41	Yes	0.18585	0.99981
	XLOC_018107	CD3G	NC_037342.1:29025581-29037075	1.29486	0.858943	-0.59	Yes	0.1859	0.99981
	XLOC_013287	TBCA	NC_037337.1:8804012-8885089	38.351	31.2275	-0.3	Yes	0.1859	0.99981
	XLOC_020536	SLC10A7	NC_037344.1:11768147-12105293	6.95712	8.86963	0.35	Yes	0.18615	0.99981
	XLOC_004492	TOE1	NC_037330.1:100575736-100733589	4.74323	3.49817	-0.44	Yes	0.18645	0.99981
	XLOC_020263	MIB2	NC_037343.1:51007794-51020336	4.2678	5.31441	0.32	Yes	0.18645	0.99981
	XLOC_000079	ADAMTS5	NC_037328.1:9440879-9491324	10.2678	12.5825	0.29	Yes	0.18645	0.99981
	XLOC_021896	PPP1R37	NC_037345.1:52764964-52802815	2.26718	2.94292	0.38	Yes	0.18655	0.99981
	XLOC_029358	ZNF598	NC_037352.1:1550720-1561664	3.56923	4.5257	0.34	Yes	0.18655	0.99981
	XLOC_007648	LOC101904413	NC_037332.1:116573996-116609082	1.14569	0.68853	-0.73	Yes	0.1866	0.99981
	XLOC_000646	FBXO25	NC_037328.1:146528086-146556467	5.63485	4.50131	-0.32	Yes	0.1866	0.99981
	XLOC_031155	PCBD1	NC_037355.1:27067755-27072686	156.757	130.058	-0.27	Yes	0.1866	0.99981
	XLOC_003445	NDC1	NC_037330.1:92394891-92454799	4.20998	3.42877	-0.3	Yes	0.1867	0.99981
	XLOC_000384	PLCXD1	NC_037328.1:88158067-88671406	1.30884	3.21163	1.3	Yes	0.18675	0.99981
	XLOC_016823	LOC782922	NC_037340.1:43733417-43753878	13.3033	16.4576	0.31	Yes	0.18675	0.99981
	XLOC_008945	ILF3	NC_037334.1:15136944-15167429	8.66667	10.5447	0.28	Yes	0.18685	0.99981
	XLOC_025069	SH3PXD2B	NC_037347.1:4100157-4223506	2.47599	3.0226	0.29	Yes	0.18695	0.99981
	XLOC_012695	SLC22A17	NC_037337.1:21572333-21578564	0.524127	0.807413	0.62	Yes	0.18705	0.99981
	XLOC_030960	VDAC2	NC_037355.1:30969893-30984668	18.4672	22.3735	0.28	Yes	0.18705	0.99981
	XLOC_003799	LY9	NC_037330.1:8758595-8788295	3.09318	3.96562	0.36	Yes	0.1875	0.99981
	XLOC_029101	BCKDK	NC_037352.1:27212343-27216590	6.46004	8.09595	0.33	Yes	0.18755	0.99981
	XLOC_028964	SNN	NC_037352.1:10355535-10363154	1.56862	2.39327	0.61	Yes	0.1879	0.99981
	XLOC_016524	TTPAL	NC_037340.1:72891394-72910233	8.8017	10.6323	0.27	Yes	0.1879	0.99981
	XLOC_029706	CYP3A24	NC_037352.1:36710331-36760041	127.719	158.48	0.31	Yes	0.188	0.99981
	XLOC_015063	LOC112448909	NC_037338.1:72593801-72665053	0	3.01568	Inf	Yes	0.1881	0.99981
	XLOC_024294	MIEF2	NC_037346.1:34381978-34386757	0.691986	1.02546	0.57	Yes	0.1881	0.99981
	XLOC_032186	AP2A2	NC_037356.1:50417485-50484929	12.1083	14.7093	0.28	Yes	0.18815	0.99981
	XLOC_032711	CLCN5	NC_037357.1:87634770-87818115	1.39122	1.72602	0.31	Yes	0.1885	0.99981
	XLOC_005574	SNX10	NC_037331.1:69587801-69655624	19.3546	23.5483	0.28	Yes	0.1885	0.99981
	XLOC_031574	PLCB3	NC_037356.1:42555432-42572810	4.65438	5.66672	0.28	Yes	0.18855	0.99981
	XLOC_033560	OTC	NC_037357.1:104841976-104918525	66.1311	54.5164	-0.28	Yes	0.18855	0.99981
	XLOC_002238	LOC100847850	NC_037329.1:28189794-28191624	3.1053	2.04557	-0.6	Yes	0.1886	0.99981
	XLOC_028652	SNRPD1	NC_037351.1:34606920-34633043	11.4168	14.4418	0.34	Yes	0.1886	0.99981
	XLOC_002857	IFI16	NC_037330.1:10700679-10747671	6.52991	5.30221	-0.3	Yes	0.18865	0.99981
	XLOC_031199	POLR3A	NC_037355.1:33674812-33723963	3.39826	4.11176	0.27	Yes	0.18885	0.99981
	XLOC_024367	KPNB1	NC_037346.1:38764167-38794976	22.9185	27.6949	0.27	Yes	0.1889	0.99981
	XLOC_028546	RBFA	NC_037351.1:491876-504604	2.91511	3.82533	0.39	Yes	0.18915	0.99981
	XLOC_004143	LOC112445871	NC_037330.1:30449656-30450019	0.19369	0.781333	2.01	Yes	0.1893	0.99981
	XLOC_019288	PHF21A	NC_037342.1:75950763-76148627	1.77869	2.22158	0.32	Yes	0.18975	0.99981
	XLOC_000801	ROBO1	NC_037328.1:26116519-27412505	4.07399	3.35495	-0.28	Yes	0.1899	0.99981
	XLOC_016316	ARFRP1	NC_037340.1:54047378-54053623	6.94951	8.69028	0.32	Yes	0.18995	0.99981
	XLOC_014574	PRRC2B	NC_037338.1:101537100-101621562	6.23501	7.53472	0.27	Yes	0.19	0.99981
	XLOC_023327	LOC112442823	NC_037346.1:27305543-27311552	0	4.10993	Inf	Yes	0.1901	0.99981
	XLOC_006922	GPD1	NC_037332.1:29787450-29796709	152.231	186.683	0.29	Yes	0.1901	0.99981
	XLOC_017710	SNAI2	NC_037341.1:19941413-19945016	3.28492	2.50554	-0.39	Yes	0.19015	0.99981
	XLOC_026193	LGMN	NC_037348.1:57379062-57414832	111.376	91.7539	-0.28	Yes	0.1906	0.99981
	XLOC_025012	C20H5orf49	NC_037347.1:65368440-65384035	3.73974	5.28799	0.5	Yes	0.19065	0.99981
	XLOC_026567	GMPPB	NC_037349.1:50481627-50514784	10.412	25.2849	1.28	Yes	0.191	0.99981
	XLOC_010746	RFX3	NC_037335.1:40968336-41300632	1.28875	0.990451	-0.38	Yes	0.1911	0.99981
	XLOC_003411	LOC521656	NC_037330.1:85933797-85963161	620.394	485.415	-0.35	Yes	0.1912	0.99981
	XLOC_013712	TEX9	NC_037337.1:53804853-54099111	1.75156	1.16306	-0.59	Yes	0.1917	0.99981
	XLOC_016300	LOC104973826	NC_037340.1:53374964-53410264	0.893312	1.24195	0.48	Yes	0.1917	0.99981
	XLOC_021432	ATP2C2	NC_037345.1:10606619-10683937	1.88537	2.43794	0.37	Yes	0.19175	0.99981
	XLOC_011045	DNAJC25	NC_037335.1:101055831-101073367	19.4	16.059	-0.27	Yes	0.19185	0.99981
	XLOC_010089	PRRC1	NC_037334.1:26140271-26467627	23.3311	28.0781	0.27	Yes	0.192	0.99981
	XLOC_026659	LOC112443561	NC_037349.1:56344650-56348417	3.49813	0	NegInf	Yes	0.1921	0.99981
	XLOC_031023	FAM21A	NC_037355.1:44111600-44157819	10.5229	8.72671	-0.27	Yes	0.1921	0.99981
	XLOC_027740	TAF11	NC_037350.1:8887250-8896169	18.4352	15.0896	-0.29	Yes	0.19215	0.99981
	XLOC_027765	CCDC167	NC_037350.1:11373457-11389024	53.8113	65.2188	0.28	Yes	0.19215	0.99981
	XLOC_029534	XPO6	NC_037352.1:25620677-25727263	8.42527	10.1545	0.27	Yes	0.1923	0.99981
	XLOC_014035	MRPL53	NC_037338.1:10159212-10162300	6.85369	8.35559	0.29	Yes	0.19235	0.99981
	XLOC_012338	CYB5R4	NC_037336.1:65426516-65543569	3.6479	2.78911	-0.39	Yes	0.1924	0.99981
	XLOC_023409	FLII	NC_037346.1:34386814-34413769	6.70003	8.18783	0.29	Yes	0.19255	0.99981
	XLOC_000260	FAM162A	NC_037328.1:66820311-66861502	37.6677	30.9114	-0.29	Yes	0.19275	0.99981
	XLOC_029277	CARD11	NC_037352.1:40416451-40523004	1.06235	1.37663	0.37	Yes	0.1928	0.99981
	XLOC_024829	SMN2	NC_037347.1:10106021-10137945	3.46891	4.60785	0.41	Yes	0.19285	0.99981
	XLOC_012243	GTF3C6	NC_037336.1:39362755-39377703	1.78133	1.41894	-0.33	Yes	0.19285	0.99981
	XLOC_009706	IFI30	NC_037334.1:5054903-5058251	3.48006	4.67257	0.43	Yes	0.19295	0.99981
	XLOC_026900	PRKCD	NC_037349.1:47746198-47780548	2.18792	2.7908	0.35	Yes	0.19315	0.99981
	XLOC_032693	SUV39H1	NC_037357.1:86777327-86790238	2.38673	1.83362	-0.38	Yes	0.19335	0.99981
	XLOC_021486	ORC6	NC_037345.1:15012738-15021379	2.47554	1.82572	-0.44	Yes	0.1936	0.99981
	XLOC_030372	LOC112444652	NC_037354.1:16566-114775	0	17.0945	Inf	Yes	0.1937	0.99981
	XLOC_012177	TRMT11	NC_037336.1:25252536-25317091	3.31445	2.5338	-0.39	Yes	0.1937	0.99981
	XLOC_004350	FPGT	NC_037330.1:70600160-70608405	6.76127	5.5537	-0.28	Yes	0.1937	0.99981
	XLOC_017046	SCAND1	NC_037340.1:65085554-65086387	15.625	20.0291	0.36	Yes	0.19385	0.99981
	XLOC_033469	PRICKLE3	NC_037357.1:87216346-87228549	0.72814	1.25495	0.79	Yes	0.19415	0.99981
	XLOC_012853	LOC112448631	NC_037337.1:31736946-31737058	15.1795	18.6636	0.3	Yes	0.19425	0.99981
	XLOC_007334	REP15	NC_037332.1:82133796-82135405	0.695783	0.461906	-0.59	Yes	0.1943	0.99981
	XLOC_011046	GNG10	NC_037335.1:101081278-101087370	44.1651	53.2747	0.27	Yes	0.19455	0.99981
	XLOC_023567	AOC2	NC_037346.1:42867319-42872439	1.423	1.90958	0.42	Yes	0.19475	0.99981
	XLOC_028835	FAHD1	NC_037352.1:1392518-1394143	10.9863	13.4032	0.29	Yes	0.1949	0.99981
	XLOC_011104	SH3YL1	NC_037335.1:112763721-112825614	8.85206	10.9231	0.3	Yes	0.19505	0.99981
	XLOC_029075	CDIPT	NC_037352.1:26388342-26391769	17.2635	21.0448	0.29	Yes	0.19525	0.99981
	XLOC_003262	F3	NC_037330.1:48954584-48965468	0.946864	1.31719	0.48	Yes	0.19535	0.99981
	XLOC_015298	SEC16A	NC_037338.1:103886559-103917710	15.17	18.3679	0.28	Yes	0.1955	0.99981
	XLOC_021077	NOC4L	NC_037344.1:45015310-45028769	1.45468	2.17498	0.58	Yes	0.1956	0.99981
	XLOC_030294	LOC112444559	NC_037353.1:39243365-39274462	4.85759	0	NegInf	Yes	0.19605	0.99981
	XLOC_027944	DDR1	NC_037350.1:28172746-28186861	1.01947	1.36294	0.42	Yes	0.19615	0.99981
	XLOC_005364	PON3	NC_037331.1:12593905-12631421	91.3759	75.3863	-0.28	Yes	0.1963	0.99981
	XLOC_016980	PSMF1	NC_037340.1:59966034-60012967	28.461	35.2168	0.31	Yes	0.19635	0.99981
	XLOC_002388	STK17B	NC_037329.1:84679217-84716966	6.74306	5.53278	-0.29	Yes	0.19635	0.99981
	XLOC_002695	C1QC	NC_037329.1:130181310-130185710	113.87	138.29	0.28	Yes	0.1966	0.99981
	XLOC_023309	KCTD11,TMEM95	NC_037346.1:27052599-27057600	0.750594	1.01523	0.44	Yes	0.19665	0.99981
	XLOC_000737	IFNAR2	NC_037328.1:2315590-2350080	13.9208	16.7227	0.26	Yes	0.19675	0.99981
	XLOC_002443	METTL21A	NC_037329.1:95908906-95923950	2.98324	3.86237	0.37	Yes	0.19685	0.99981
	XLOC_020426	LOC107133265	NC_037343.1:72205828-72642416	3.52635	2.51849	-0.49	Yes	0.19695	0.99981
	XLOC_008367	COX7B2	NC_037333.1:65334231-65469055	1.27555	0.725147	-0.81	Yes	0.1972	0.99981
	XLOC_003041	MTMR11	NC_037330.1:20671715-20680891	1.05024	1.42795	0.44	Yes	0.1972	0.99981
	XLOC_016283	SIGLEC1	NC_037340.1:51476859-51505678	3.2594	2.65233	-0.3	Yes	0.1972	0.99981
	XLOC_004677	STK25	NC_037330.1:120612541-120622309	3.93346	5.05104	0.36	Yes	0.19725	0.99981
	XLOC_011342	ARHGEF39	NC_037335.1:59836411-59840262	0.768116	0.507265	-0.6	Yes	0.1973	0.99981
	XLOC_009953	CD209	NC_037334.1:16586870-16589774	3.08379	2.1321	-0.53	Yes	0.1973	0.99981
	XLOC_009090	MKNK2	NC_037334.1:21489683-21501452	20.4409	24.871	0.28	Yes	0.1973	0.99981
	XLOC_032748	RIBC1	NC_037357.1:90856125-90870095	2.35398	3.09607	0.4	Yes	0.19735	0.99981
	XLOC_010305	MZB1	NC_037334.1:50661346-50663428	0.848816	1.32657	0.64	Yes	0.1974	0.99981
	XLOC_009078	LMNB2	NC_037334.1:21134166-21154517	3.25785	4.00115	0.3	Yes	0.1974	0.99981
	XLOC_023130	WFDC18	NC_037346.1:14300709-14302648	2.30735	1.40861	-0.71	Yes	0.1977	0.99981
	XLOC_032067	MAP4K2	NC_037356.1:43022821-43040946	1.04134	1.41086	0.44	Yes	0.1978	0.99981
	XLOC_023706	MAFG	NC_037346.1:50967337-50976288	3.98539	4.88848	0.29	Yes	0.1982	0.99981
	XLOC_030578	PSD3	NC_037354.1:38464446-38958167	17.3387	21.082	0.28	Yes	0.1985	0.99981
	XLOC_001864	SP140	NC_037329.1:118183280-118314098	11.678	9.55101	-0.29	Yes	0.19855	0.99981
	XLOC_014536	SPTAN1	NC_037338.1:99101194-99178693	26.1471	32.1796	0.3	Yes	0.1988	0.99981
	XLOC_025303	LOC112443024	NC_037347.1:71341709-71350760	15.2134	18.3777	0.27	Yes	0.199	0.99981
	XLOC_002621	MED18	NC_037329.1:125068631-125074260	2.71277	3.6084	0.41	Yes	0.19935	0.99981
	XLOC_019606	CAPN2	NC_037343.1:27080006-27138329	7.39194	8.91628	0.27	Yes	0.19945	0.99981
	XLOC_030884	ARID5B	NC_037355.1:17916446-18109437	5.5876	6.711	0.26	Yes	0.1995	0.99981
	XLOC_011090	ADI1	NC_037335.1:111039143-111045469	349.935	284.155	-0.3	Yes	0.19965	0.99981
	XLOC_025678	UBR7	NC_037348.1:57831035-57847915	4.71639	5.73145	0.28	Yes	0.1997	0.99981
	XLOC_014642	TRAF2	NC_037338.1:105961112-105976984	2.78768	3.61179	0.37	Yes	0.19995	0.99981
	XLOC_009741	AP1M1	NC_037334.1:6796891-6826495	9.43985	11.4984	0.28	Yes	0.19995	0.99981
	XLOC_001371	RFTN1	NC_037328.1:153335380-153561367	1.328	0.969408	-0.45	Yes	0.2	0.99981
	XLOC_013744	GALK2	NC_037337.1:60712410-61080535	9.87735	12.0706	0.29	Yes	0.2	0.99981
	XLOC_000539	COPB2	NC_037328.1:129707548-129740550	35.5042	42.8038	0.27	Yes	0.20005	0.99981
	XLOC_020144	ZBTB18	NC_037343.1:33149466-33158307	4.67607	5.71644	0.29	Yes	0.2001	0.99981
	XLOC_023905	CUEDC1	NC_037346.1:8670136-8758964	0.727148	1.00752	0.47	Yes	0.20015	0.99981
[truncated: 32,425 more rows]

## Sheet: Susceptibility +14 DRTC
	Summary of genes tested for differential expression in liver tissue biopsy samples collected at +14 days relative to calving (DRTC) from cows less (LS) or more susceptible (MS) to lipid-related metabolic disorders.
	Genome reference for alignment and annotation was Bos taurus (release 106, ARS-UCD 1.2)
	Fold changes expressed as MS/LS
	Q-value = P-value corrected for multiplicity by the false discovery rate method
	Gene			FPKM			Statistics
	ID	Symbol	Locus	LS	MS	Log2(Fold Change)	Tested	P-value	Q-value
	XLOC_005562	PRR15	NC_037331.1:66608857-66616543	0	0.898248	Inf	Yes	5e-05	0.00564701
	XLOC_015813	MEDAG	NC_037339.1:29997121-30014621	0.964632	0	NegInf	Yes	5e-05	0.00564701
	XLOC_024074	TRARG1	NC_037346.1:21603441-21620155	1.2674	0	NegInf	Yes	5e-05	0.00564701
	XLOC_033799	LOC112445446	NW_020190520.1:5240-6600	0	1.74673	Inf	Yes	5e-05	0.00564701
	XLOC_026218	LOC112443162	NC_037348.1:59472708-59481797	0.335953	10.1326	4.91	Yes	5e-05	0.00564701
	XLOC_017822	NOV	NC_037341.1:44848523-44856903	4.66713	0.198282	-4.56	Yes	5e-05	0.00564701
	XLOC_022484	HP	NC_037345.1:39037404-39043561	43.6873	938.83	4.43	Yes	5e-05	0.00564701
	XLOC_000866	CCDC80	NC_037328.1:57376257-57478031	4.92298	0.451222	-3.45	Yes	5e-05	0.00564701
	XLOC_031829	LOC104968478	NC_037356.1:26440277-26451489	73.8425	747.426	3.34	Yes	5e-05	0.00564701
	XLOC_014885	EFEMP1	NC_037338.1:38484918-38768242	3.03577	0.313538	-3.28	Yes	5e-05	0.00564701
	XLOC_031393	SAA2	NC_037356.1:26458421-26461868	86.358	835.184	3.27	Yes	5e-05	0.00564701
	XLOC_027269	BOLA-DQB	NC_037350.1:25607490-25620857	4.40139	0.568036	-2.95	Yes	5e-05	0.00564701
	XLOC_005281	LOC100298331	NC_037331.1:113014183-113020651	3.9827	0.536603	-2.89	Yes	5e-05	0.00564701
	XLOC_027149	PI16	NC_037350.1:10861064-10877631	2.63126	0.364913	-2.85	Yes	5e-05	0.00564701
	XLOC_016284	ADAM33	NC_037340.1:51510486-51525875	1.51824	0.223346	-2.77	Yes	5e-05	0.00564701
	XLOC_022382	MT1A	NC_037345.1:24023718-24025823	83.8104	569.855	2.77	Yes	5e-05	0.00564701
	XLOC_023442	COL1A1	NC_037346.1:36457700-36475647	20.1922	2.95486	-2.77	Yes	5e-05	0.00564701
	XLOC_004827	SEMA3C	NC_037331.1:39939585-40147672	1.62575	0.260149	-2.64	Yes	5e-05	0.00564701
	XLOC_010777	LOC112447802	NC_037335.1:49209997-49214112	1.7369	0.292031	-2.57	Yes	5e-05	0.00564701
	XLOC_028228	LOC101906324	NC_037350.1:44886765-44907122	3.82139	22.581	2.56	Yes	5e-05	0.00564701
	XLOC_004220	LOC534578	NC_037330.1:42594126-42616578	0.686227	4.01231	2.55	Yes	5e-05	0.00564701
	XLOC_004725	COL1A2	NC_037331.1:11776443-11813113	31.6351	5.45243	-2.54	Yes	5e-05	0.00564701
	XLOC_002565	ECEL1	NC_037329.1:120118127-120126433	1.07235	5.75915	2.43	Yes	5e-05	0.00564701
	XLOC_018892	MCAM	NC_037342.1:29886832-29894588	2.52651	0.467687	-2.43	Yes	5e-05	0.00564701
	XLOC_022383	MT1E	NC_037345.1:24029351-24032224	8.13922	42.1991	2.37	Yes	5e-05	0.00564701
	XLOC_005279	GIMAP8	NC_037331.1:112848469-112875591	36.396	7.11692	-2.35	Yes	5e-05	0.00564701
	XLOC_031484	LOC101902198	NC_037356.1:33056202-33065547	1.59787	0.333398	-2.26	Yes	5e-05	0.00564701
	XLOC_016298	PDYN	NC_037340.1:53130234-53148819	1.18437	0.249067	-2.25	Yes	5e-05	0.00564701
	XLOC_018895	THY1	NC_037342.1:29981018-29986913	3.31276	0.721699	-2.2	Yes	5e-05	0.00564701
	XLOC_007391	EMP1	NC_037332.1:96632243-96654008	2.42299	0.540239	-2.17	Yes	5e-05	0.00564701
	XLOC_022384	MT1E	NC_037345.1:24034442-24035790	104.264	458.042	2.14	Yes	5e-05	0.00564701
	XLOC_018574	LOC784323	NC_037342.1:78168558-78169488	6.68263	1.5434	-2.11	Yes	5e-05	0.00564701
	XLOC_031394	SAA4	NC_037356.1:26470049-26485186	43.4962	188.199	2.11	Yes	5e-05	0.00564701
	XLOC_020507	SFRP2	NC_037344.1:3834469-3845552	0.861316	3.50823	2.03	Yes	5e-05	0.00564701
	XLOC_028499	LOC781927	NC_037351.1:57590998-57594414	1.61781	6.60657	2.03	Yes	5e-05	0.00564701
	XLOC_009471	GPX3	NC_037334.1:62284772-62292970	51.0477	202.208	1.99	Yes	5e-05	0.00564701
	XLOC_013022	FBN1	NC_037337.1:61654540-61919167	15.2512	3.88453	-1.97	Yes	5e-05	0.00564701
	XLOC_017704	SPIDR	NC_037341.1:19130318-19406289	5.90802	23.103	1.97	Yes	5e-05	0.00564701
	XLOC_027889	GSTA3	NC_037350.1:25182257-25208514	0.773764	2.96034	1.94	Yes	5e-05	0.00564701
	XLOC_028355	DSC1	NC_037351.1:25970973-26009226	1.32318	0.355889	-1.89	Yes	5e-05	0.00564701
	XLOC_022385	MT2A	NC_037345.1:24042364-24043331	142.538	513.483	1.85	Yes	5e-05	0.00564701
	XLOC_005283	LOC768255	NC_037331.1:113160759-113240464	106.125	29.9266	-1.83	Yes	5e-05	0.00564701
	XLOC_005135	TMEM178B	NC_037331.1:104313755-104737072	0.307139	1.08215	1.82	Yes	5e-05	0.00564701
	XLOC_007819	UNC5C	NC_037333.1:28932512-29361537	0.318234	1.09745	1.79	Yes	5e-05	0.00564701
	XLOC_023267	SLC13A5	NC_037346.1:25172082-25208829	11.4157	39.5372	1.79	Yes	5e-05	0.00564701
	XLOC_033720	XG	NC_037357.1:138719157-138751872	0.843936	0.243266	-1.79	Yes	5e-05	0.00564701
	XLOC_009904	COL5A3	NC_037334.1:14542634-14587337	1.05631	0.307027	-1.78	Yes	5e-05	0.00564701
	XLOC_034398	FHL1	NW_020192292.1:8690289-8755071	4.88374	1.45432	-1.75	Yes	5e-05	0.00564701
	XLOC_010854	COL15A1	NC_037335.1:63974715-64078125	1.68831	0.527003	-1.68	Yes	5e-05	0.00564701
	XLOC_009555	VCAN	NC_037334.1:83356421-83477598	1.64907	0.517917	-1.67	Yes	5e-05	0.00564701
	XLOC_005799	GIMAP6	NC_037331.1:113262107-113268375	14.0255	4.43004	-1.66	Yes	5e-05	0.00564701
	XLOC_002490	LOC104971307	NC_037329.1:106378038-106384425	1.70826	5.33243	1.64	Yes	5e-05	0.00564701
	XLOC_023137	CCL14	NC_037346.1:14460928-14465752	9.86735	3.16225	-1.64	Yes	5e-05	0.00564701
	XLOC_012022	MTHFD1L	NC_037336.1:87978426-88160305	2.63557	0.870273	-1.6	Yes	5e-05	0.00564701
	XLOC_033897	MAD2L1	NW_020190807.1:6358-14611	1.67774	5.08984	1.6	Yes	5e-05	0.00564701
	XLOC_002482	IGFBP5	NC_037329.1:104656174-104680027	6.88002	2.29211	-1.59	Yes	5e-05	0.00564701
	XLOC_031003	LDB3	NC_037355.1:41325441-41384910	4.63993	1.564	-1.57	Yes	5e-05	0.00564701
	XLOC_030614	RN18S1	NC_037354.1:6224661-6226184	899.825	2651.8	1.56	Yes	5e-05	0.00564701
	XLOC_026215	LOC784932	NC_037348.1:59405091-59413725	91.0587	258.759	1.51	Yes	5e-05	0.00564701
	XLOC_010603	SCARA5	NC_037335.1:10796559-10929735	2.04748	0.726371	-1.5	Yes	5e-05	0.00564701
	XLOC_002120	COL3A1	NC_037329.1:7375277-7414912	78.7181	28.3122	-1.48	Yes	5e-05	0.00564701
	XLOC_000979	LOC782776	NC_037328.1:76416089-76417850	4.94809	1.78283	-1.47	Yes	5e-05	0.00564701
	XLOC_014065	CLEC4F	NC_037338.1:13572427-13584456	2.62068	0.94689	-1.47	Yes	5e-05	0.00564701
	XLOC_007267	CKAP4	NC_037332.1:69630422-69639201	8.41813	23.2	1.46	Yes	5e-05	0.00564701
	XLOC_009536	WWC1	NC_037334.1:80336573-80494274	4.23565	11.4848	1.44	Yes	5e-05	0.00564701
	XLOC_023745	SOCS3	NC_037346.1:53839313-53842544	4.35289	11.6992	1.43	Yes	5e-05	0.00564701
	XLOC_030975	CGN1	NC_037355.1:35391133-35402084	70.4393	26.1348	-1.43	Yes	5e-05	0.00564701
	XLOC_011716	RIMS1	NC_037336.1:11089968-11697452	0.298541	0.793962	1.41	Yes	5e-05	0.00564701
	XLOC_016038	ISM1	NC_037340.1:6817181-6909121	0.972656	2.58232	1.41	Yes	5e-05	0.00564701
	XLOC_014913	SULT1C2	NC_037338.1:44883910-44899869	1.13423	3.00004	1.4	Yes	5e-05	0.00564701
	XLOC_021655	PKD1L3	NC_037345.1:39082019-39158247	3.38325	8.89843	1.4	Yes	5e-05	0.00564701
	XLOC_027327	BOLA	NC_037350.1:27943374-27950488	29.8032	11.6413	-1.36	Yes	5e-05	0.00564701
	XLOC_017432	FABP5	NC_037341.1:44478947-44494877	4.66046	1.85695	-1.33	Yes	5e-05	0.00564701
	XLOC_034243	LOC784541	NW_020192051.1:6504-108926	4.29341	10.4818	1.29	Yes	5e-05	0.00564701
	XLOC_004119	MAB21L3	NC_037330.1:27179581-27208149	2.12536	5.0974	1.26	Yes	5e-05	0.00564701
	XLOC_008748	LOC112441507	NC_037334.1:5735006-5739664	3.98085	9.36721	1.23	Yes	5e-05	0.00564701
	XLOC_029858	CYP2C87	NC_037353.1:16123028-16208922	4.99496	2.14722	-1.22	Yes	5e-05	0.00564701
	XLOC_007905	LOC101906152	NC_037333.1:62324824-62336500	19.374	8.46759	-1.19	Yes	5e-05	0.00564701
	XLOC_011510	FBP2	NC_037335.1:81003307-81046041	12.3646	5.50518	-1.17	Yes	5e-05	0.00564701
	XLOC_006819	LUM	NC_037332.1:20971291-20980825	9.86482	4.42089	-1.16	Yes	5e-05	0.00564701
	XLOC_014232	LOC100294952	NC_037338.1:47250644-47305814	4.45605	9.95182	1.16	Yes	5e-05	0.00564701
	XLOC_005795	GIMAP4	NC_037331.1:113066861-113090567	61.9534	27.9404	-1.15	Yes	5e-05	0.00564701
	XLOC_029861	LOC540627	NC_037353.1:16273041-16301571	49.236	22.2587	-1.15	Yes	5e-05	0.00564701
	XLOC_010282	SPOCK1	NC_037334.1:48363782-48948083	3.50805	7.69837	1.13	Yes	5e-05	0.00564701
	XLOC_016479	LBP	NC_037340.1:67214889-67247278	97.4067	213.065	1.13	Yes	5e-05	0.00564701
	XLOC_031702	H19	NC_037356.1:49510997-49513370	9.19055	4.19778	-1.13	Yes	5e-05	0.00564701
	XLOC_018081	LOC511161	NC_037342.1:24807631-24813557	20.4356	44.5454	1.12	Yes	5e-05	0.00564701
	XLOC_025855	ASPG	NC_037348.1:68618077-68641576	5.86674	12.6584	1.11	Yes	5e-05	0.00564701
	XLOC_027914	LOC104975663	NC_037350.1:27510034-27515591	4.18654	9.01379	1.11	Yes	5e-05	0.00564701
	XLOC_000599	MX1	NC_037328.1:141668303-141706501	7.45141	15.5702	1.06	Yes	5e-05	0.00564701
	XLOC_025040	IGCGAMMA	NC_037347.1:71926956-71928747	13.628	28.0484	1.04	Yes	5e-05	0.00564701
	XLOC_001442	COL5A2	NC_037329.1:7198092-7358813	7.4829	3.65977	-1.03	Yes	5e-05	0.00564701
	XLOC_006567	VWF	NC_037332.1:104187286-104345683	3.52682	1.73214	-1.03	Yes	5e-05	0.00564701
	XLOC_010870	LPL	NC_037335.1:66989664-67016694	4.48608	2.19357	-1.03	Yes	5e-05	0.00564701
	XLOC_015988	IRS2	NC_037339.1:84625080-84655685	5.40079	10.9945	1.03	Yes	5e-05	0.00564701
	XLOC_022870	LOC112442408	NC_037345.1:59216789-59226107	396.651	197.165	-1.01	Yes	5e-05	0.00564701
	XLOC_027296	LOC781663	NC_037350.1:27352863-27364402	34.104	68.6391	1.01	Yes	5e-05	0.00564701
	XLOC_010401	SPARC	NC_037334.1:62874463-62897210	74.4813	37.8016	-0.98	Yes	5e-05	0.00564701
	XLOC_011087	GSN	NC_037335.1:110672948-110733958	15.426	7.87797	-0.97	Yes	5e-05	0.00564701
	XLOC_030928	SGPL1	NC_037355.1:26973443-27026786	22.4188	43.9469	0.97	Yes	5e-05	0.00564701
	XLOC_027152	PIM1	NC_037350.1:11066554-11071948	7.63777	14.8395	0.96	Yes	5e-05	0.00564701
	XLOC_012026	AKAP12	NC_037336.1:88290631-88403433	2.16951	1.12281	-0.95	Yes	5e-05	0.00564701
	XLOC_018944	MICAL2	NC_037342.1:40362489-40639654	1.32032	2.54812	0.95	Yes	5e-05	0.00564701
	XLOC_004318	DNASE2B	NC_037330.1:59681734-59700078	4.39978	8.46878	0.94	Yes	5e-05	0.00564701
	XLOC_005589	STEAP4	NC_037331.1:72375650-72407279	3.74429	7.19957	0.94	Yes	5e-05	0.00564701
	XLOC_021727	CD22	NC_037345.1:46025357-46052275	2.84568	5.38727	0.92	Yes	5e-05	0.00564701
	XLOC_015128	LPIN1	NC_037338.1:86081382-86211617	18.4073	34.6394	0.91	Yes	5e-05	0.00564701
	XLOC_032167	SLC22A18	NC_037356.1:48692595-48713933	25.5485	48.1014	0.91	Yes	5e-05	0.00564701
	XLOC_017736	CYP7A1	NC_037341.1:24664832-24675169	209.769	112.613	-0.9	Yes	5e-05	0.00564701
	XLOC_005722	HIPK2	NC_037331.1:103135941-103180309	23.6934	42.8952	0.86	Yes	5e-05	0.00564701
	XLOC_014569	AIF1L	NC_037338.1:101296723-101321912	10.9174	19.7837	0.86	Yes	5e-05	0.00564701
	XLOC_004635	COL6A3	NC_037330.1:116781706-116872758	8.22456	4.5945	-0.84	Yes	5e-05	0.00564701
	XLOC_027896	LOC100848815	NC_037350.1:25691258-25695296	67.4083	37.672	-0.84	Yes	5e-05	0.00564701
	XLOC_003413	LOC107132327	NC_037330.1:86010426-86038927	15.155	8.58028	-0.82	Yes	5e-05	0.00564701
	XLOC_013829	SPTB	NC_037337.1:76887136-77019210	1.81196	3.2015	0.82	Yes	5e-05	0.00564701
	XLOC_016524	TTPAL	NC_037340.1:72891394-72910233	4.54074	7.91939	0.8	Yes	5e-05	0.00564701
	XLOC_017074	ZHX3	NC_037340.1:69827306-69959624	5.57444	9.4852	0.77	Yes	5e-05	0.00564701
	XLOC_017820	FABP4	NC_037341.1:44676558-44680947	34.2229	0.413713	-6.37	Yes	0.0001	0.00957536
	XLOC_032959	MXRA5	NC_037357.1:138512106-138541495	0.819351	0.0253201	-5.02	Yes	0.0001	0.00957536
	XLOC_030320	CPXM2	NC_037353.1:43495814-43632782	0.388229	1.40238	1.85	Yes	0.0001	0.00957536
	XLOC_022845	LOC789748	NC_037345.1:57637618-57641359	2.05688	0.597018	-1.78	Yes	0.0001	0.00957536
	XLOC_023583	LOC112442853	NC_037346.1:43221843-43222034	181.98	75.313	-1.27	Yes	0.0001	0.00957536
	XLOC_008192	ANK2	NC_037333.1:12216827-12802672	0.771015	0.322246	-1.26	Yes	0.0001	0.00957536
	XLOC_023700	LOC112441469	NC_037346.1:50859581-50861468	14.7608	6.56208	-1.17	Yes	0.0001	0.00957536
	XLOC_011606	SVEP1	NC_037335.1:99898019-100105949	0.811002	0.363827	-1.16	Yes	0.0001	0.00957536
	XLOC_029862	LOC505468	NC_037353.1:16373092-16427682	5.51084	2.46017	-1.16	Yes	0.0001	0.00957536
	XLOC_020279	ISG15	NC_037343.1:51464068-51465096	9.8199	21.3562	1.12	Yes	0.0001	0.00957536
	XLOC_031172	LOC112444775	NC_037355.1:29055471-29061818	0.781941	1.69038	1.11	Yes	0.0001	0.00957536
	XLOC_022649	CIC	NC_037345.1:50982354-51009603	1.77566	3.41127	0.94	Yes	0.0001	0.00957536
	XLOC_020150	KMO	NC_037343.1:35178259-35246581	24.4978	13.8162	-0.83	Yes	0.0001	0.00957536
	XLOC_028319	SYT4	NC_037351.1:12650268-12660067	16.9473	9.71483	-0.8	Yes	0.0001	0.00957536
	XLOC_002037	RAP1GAP	NC_037329.1:131095716-131165879	4.6886	8.08224	0.79	Yes	0.0001	0.00957536
	XLOC_027618	NEDD9	NC_037350.1:44941939-45131903	8.07368	13.6091	0.75	Yes	0.0001	0.00957536
	XLOC_012375	VNN1	NC_037336.1:70835456-70854106	65.4967	39.1568	-0.74	Yes	0.0001	0.00957536
	XLOC_019551	CR2	NC_037343.1:5397364-5446688	11.8869	7.10769	-0.74	Yes	0.0001	0.00957536
	XLOC_031556	LOC517475	NC_037356.1:41708401-41738503	31.334	18.8413	-0.73	Yes	0.0001	0.00957536
	XLOC_024325	SPATA20	NC_037346.1:36171016-36179015	34.4254	20.9337	-0.72	Yes	0.0001	0.00957536
	XLOC_030884	ARID5B	NC_037355.1:17916446-18109437	6.03401	9.84839	0.71	Yes	0.0001	0.00957536
	XLOC_012439	LOC100850276	NC_037336.1:84709016-84753659	0.41274	1.54059	1.9	Yes	0.00015	0.0136697
	XLOC_023289	CHRNE	NC_037346.1:26484697-26489336	1.79635	5.21565	1.54	Yes	0.00015	0.0136697
	XLOC_028398	EMILIN2	NC_037351.1:37076643-37135870	1.3585	0.49477	-1.46	Yes	0.00015	0.0136697
	XLOC_025097	MAP1B	NC_037347.1:9401262-9494370	0.931283	0.43439	-1.1	Yes	0.00015	0.0136697
	XLOC_019510	ATP2B4	NC_037343.1:1398175-1500871	1.52618	0.715325	-1.09	Yes	0.00015	0.0136697
	XLOC_029416	PPL	NC_037352.1:3948017-3996446	13.627	23.1399	0.76	Yes	0.00015	0.0136697
	XLOC_028250	FARS2	NC_037350.1:49111513-49417402	25.4879	42.6691	0.74	Yes	0.00015	0.0136697
	XLOC_026212	SERPINA3	NC_037348.1:59332291-59342004	287.536	728.76	1.34	Yes	0.0002	0.0173868
	XLOC_008747	LOC100298356	NC_037334.1:5726162-5730511	2.0966	4.17874	1	Yes	0.0002	0.0173868
	XLOC_003760	DDR2	NC_037330.1:6671292-6853886	2.29429	1.16481	-0.98	Yes	0.0002	0.0173868
	XLOC_014628	COL5A1	NC_037338.1:105268084-105419602	2.80837	1.5551	-0.85	Yes	0.0002	0.0173868
	XLOC_012643	KIF23,PAQR5	NC_037337.1:16171983-16341370	10.7596	17.7127	0.72	Yes	0.0002	0.0173868
	XLOC_029369	ABCA3	NC_037352.1:1794635-1836056	5.32005	8.76072	0.72	Yes	0.0002	0.0173868
	XLOC_027089	GCLC	NC_037350.1:6982198-7026875	18.6793	30.0203	0.68	Yes	0.0002	0.0173868
	XLOC_001523	LOC112442557	NC_037329.1:26554283-26556135	0	0.915848	Inf	Yes	0.00025	0.0210414
	XLOC_018524	C15H11orf96	NC_037342.1:74043978-74045358	5.53194	13.2086	1.26	Yes	0.00025	0.0210414
	XLOC_016932	SLCO4A1	NC_037340.1:54671704-54695830	2.32165	4.78603	1.04	Yes	0.00025	0.0210414
	XLOC_006352	LOC786352	NC_037332.1:74275856-74289323	6.43354	3.61623	-0.83	Yes	0.00025	0.0210414
	XLOC_016147	VIM	NC_037340.1:31562294-31661745	48.0869	28.5638	-0.75	Yes	0.00025	0.0210414
	XLOC_008668	GFPT2	NC_037334.1:864976-910376	1.10553	0.318521	-1.8	Yes	0.0003	0.0246224
	XLOC_031209	SFTPA1	NC_037355.1:35645843-35649951	2.32416	0.749691	-1.63	Yes	0.0003	0.0246224
	XLOC_008569	WFS1	NC_037333.1:102896919-102928905	1.90261	3.86886	1.02	Yes	0.0003	0.0246224
	XLOC_021531	MMP2	NC_037345.1:23753065-23779474	6.90651	3.79966	-0.86	Yes	0.0003	0.0246224
	XLOC_021844	LIPE	NC_037345.1:50879617-50907201	1.14041	0.18695	-2.61	Yes	0.00035	0.0280297
	XLOC_016606	CEBPB	NC_037340.1:78205756-78206803	8.00707	17.7988	1.15	Yes	0.00035	0.0280297
	XLOC_018567	OR4S1	NC_037342.1:78005536-78007130	9.02739	15.706	0.8	Yes	0.00035	0.0280297
	XLOC_021560	CX3CL1	NC_037345.1:25382945-25395289	4.6716	7.75647	0.73	Yes	0.00035	0.0280297
	XLOC_005392	MEOX2	NC_037331.1:23999235-24075104	1.08908	0.267274	-2.03	Yes	0.0004	0.0310918
	XLOC_028046	LOC617979	NC_037350.1:30623099-30731449	1.23448	4.32459	1.81	Yes	0.0004	0.0310918
	XLOC_004980	LOC112446404	NC_037331.1:76147186-76158121	1.68204	3.12534	0.89	Yes	0.0004	0.0310918
	XLOC_020055	LOC781004	NC_037343.1:6100850-6159530	23.0912	38.2731	0.73	Yes	0.0004	0.0310918
	XLOC_016806	CST3	NC_037340.1:42185281-42189207	76.2969	47.0343	-0.7	Yes	0.0004	0.0310918
	XLOC_022081	LOC112442378	NC_037345.1:61149913-61172732	0.244033	1.05316	2.11	Yes	0.00045	0.0341741
	XLOC_016170	ARMC4	NC_037340.1:36589169-36755237	2.34713	1.16812	-1.01	Yes	0.00045	0.0341741
	XLOC_033025	TENM1	NC_037357.1:8663161-9576661	1.8386	0.973472	-0.92	Yes	0.00045	0.0341741
	XLOC_000640	COL6A1	NC_037328.1:145668729-145687976	9.24821	5.64723	-0.71	Yes	0.00045	0.0341741
	XLOC_005730	DENND2A	NC_037331.1:103878113-103977809	10.701	17.1057	0.68	Yes	0.0005	0.0373277
	XLOC_008010	CXCL3	NC_037333.1:89061329-89063355	27.3912	43.6532	0.67	Yes	0.0005	0.0373277
	XLOC_006820	DCN	NC_037332.1:21014372-21053400	53.9797	34.1383	-0.66	Yes	0.0005	0.0373277
	XLOC_027894	BOLA-DQA2	NC_037350.1:25582894-25589220	5.53218	11.5741	1.06	Yes	0.00055	0.0403761
	XLOC_003706	RNPEPL1	NC_037330.1:119958372-119967067	13.0213	20.7928	0.68	Yes	0.00055	0.0403761
	XLOC_024813	ENC1	NC_037347.1:6918476-6930789	8.06576	12.5229	0.63	Yes	0.00055	0.0403761
	XLOC_027294	TNXB	NC_037350.1:27254900-27330398	2.70335	0.609733	-2.15	Yes	0.0006	0.0430891
	XLOC_026214	SERPINA3-3	NC_037348.1:59385344-59392789	163.697	308.736	0.92	Yes	0.0006	0.0430891
	XLOC_009979	LOC508459	NC_037334.1:17557808-17633216	11.0757	6.89734	-0.68	Yes	0.0006	0.0430891
	XLOC_000734	IFNAR1	NC_037328.1:2189895-2218344	31.0555	47.7629	0.62	Yes	0.0006	0.0430891
	XLOC_021423	CDH13	NC_037345.1:9138127-10154233	1.36411	0.545817	-1.32	Yes	0.00065	0.045445
	XLOC_007848	SOD3	NC_037333.1:44372153-44393167	2.77623	6.18189	1.15	Yes	0.00065	0.045445
	XLOC_031482	BARX2	NC_037356.1:32611729-32693897	2.95242	5.99464	1.02	Yes	0.00065	0.045445
	XLOC_021789	RYR1	NC_037345.1:48236667-48365358	0.518125	0.939016	0.86	Yes	0.00065	0.045445
	XLOC_032001	CYB561A3	NC_037356.1:39856152-39867704	13.9017	21.9369	0.66	Yes	0.00065	0.045445
	XLOC_002430	LOC101903301	NC_037329.1:92575251-92576106	8.9783	0.336211	-4.74	Yes	0.0007	0.0471929
	XLOC_020003	CHI3L1	NC_037343.1:968433-978542	1.16508	0.228989	-2.35	Yes	0.0007	0.0471929
	XLOC_031533	SCGB1D	NC_037356.1:40681416-40684223	11.6243	4.03974	-1.52	Yes	0.0007	0.0471929
	XLOC_033066	GPC3	NC_037357.1:17366003-17829177	85.9005	160.851	0.9	Yes	0.0007	0.0471929
	XLOC_029857	CYP2C18	NC_037353.1:16076047-16117385	52.7715	28.6939	-0.88	Yes	0.0007	0.0471929
	XLOC_002798	FCGR3A	NC_037330.1:8000268-8009070	21.4417	13.8927	-0.63	Yes	0.0007	0.0471929
	XLOC_003015	SELENBP1	NC_037330.1:19442681-19451515	93.627	62.3504	-0.59	Yes	0.0007	0.0471929
	XLOC_018080	ZBTB16	NC_037342.1:24581859-24786657	11.0259	20.6411	0.9	Yes	0.00075	0.0498015
	XLOC_005248	ARHGEF5	NC_037331.1:107620233-107651352	4.30761	7.02581	0.71	Yes	0.00075	0.0498015
	XLOC_001019	CHRD	NC_037328.1:82803347-82813198	21.2152	33.0375	0.64	Yes	0.00075	0.0498015
	XLOC_024266	PMP22	NC_037346.1:32755619-32784988	1.44366	0.370343	-1.96	Yes	0.0008	0.0523327
	XLOC_016551	WFDC2	NC_037340.1:74360834-74367977	3.07608	11.0064	1.84	Yes	0.0008	0.0523327
	XLOC_004120	SLC22A15	NC_037330.1:27258668-27363307	1.47211	3.58846	1.29	Yes	0.0008	0.0523327
	XLOC_030654	CENPU	NC_037354.1:15073007-15165428	2.21767	0.6826	-1.7	Yes	0.00085	0.0547898
	XLOC_016078	ITIH5	NC_037340.1:16200828-16281662	1.19687	0.415884	-1.53	Yes	0.00085	0.0547898
	XLOC_010436	EBF1	NC_037334.1:69806918-70694732	2.1916	1.08418	-1.02	Yes	0.00085	0.0547898
	XLOC_012550	MCC	NC_037337.1:450538-987258	4.65993	2.97435	-0.65	Yes	0.0009	0.0577311
	XLOC_010776	LOC785403	NC_037335.1:49169755-49206706	1.57534	0.341189	-2.21	Yes	0.00095	0.0597776
	XLOC_025971	PEX11A,PLIN1	NC_037348.1:21078032-21158300	5.9592	3.00262	-0.99	Yes	0.00095	0.0597776
	XLOC_014691	TMEM127	NC_037338.1:2355705-2367369	7.29828	12.5716	0.78	Yes	0.00095	0.0597776
	XLOC_031712	TOLLIP	NC_037356.1:50169951-50185623	12.2074	19.0054	0.64	Yes	0.00095	0.0597776
	XLOC_011607	LPAR1	NC_037335.1:100354918-100524872	0.880074	0.258532	-1.77	Yes	0.001	0.0620376
	XLOC_033857	LOC790255	NW_020190675.1:53898-235694	0.39741	1.27188	1.68	Yes	0.001	0.0620376
	XLOC_005602	ADCY1	NC_037331.1:76174088-76273756	1.22051	2.41141	0.98	Yes	0.001	0.0620376
	XLOC_007867	PCDH7	NC_037333.1:49954385-50430389	2.58501	1.58213	-0.71	Yes	0.00105	0.064835
	XLOC_006710	FBLN1	NC_037332.1:115888315-115968168	2.71626	1.18809	-1.19	Yes	0.0011	0.0676065
	XLOC_003367	PTGER3	NC_037330.1:74185626-74414286	25.741	43.0067	0.74	Yes	0.0012	0.0730728
	XLOC_030014	BAG3	NC_037353.1:39775457-39798895	11.2431	17.4343	0.63	Yes	0.0012	0.0730728
	XLOC_030150	CYP2C19	NC_037353.1:16473501-16520973	705.572	406.829	-0.79	Yes	0.00125	0.0750795
	XLOC_010785	PCSK5	NC_037335.1:51911550-52431131	11.6375	17.729	0.61	Yes	0.00125	0.0750795
	XLOC_020862	GSTT1	NC_037344.1:71318658-71326528	96.481	63.5552	-0.6	Yes	0.00125	0.0750795
	XLOC_031006	ADIRF	NC_037355.1:41580847-41583092	7.21932	1.99627	-1.85	Yes	0.0013	0.0777294
	XLOC_027680	LOC112443882	NC_037350.1:47488-47607	13.711	0	NegInf	Yes	0.00135	0.0799951
	XLOC_005916	SOCS2	NC_037332.1:23366263-23372592	20.2748	30.5692	0.59	Yes	0.00135	0.0799951
	XLOC_010364	DPYSL3	NC_037334.1:58594476-58710806	2.55898	1.41827	-0.85	Yes	0.0014	0.0818566
	XLOC_000157	LOC100848540	NC_037328.1:42907982-42951617	5.77502	10.2759	0.83	Yes	0.0014	0.0818566
	XLOC_030926	ADAMTS14	NC_037355.1:26827372-26922566	3.54635	5.46572	0.62	Yes	0.0014	0.0818566
	XLOC_009859	JUNB	NC_037334.1:12736073-12737893	4.92647	8.87723	0.85	Yes	0.00145	0.0840364
	XLOC_009929	KANK2	NC_037334.1:15601582-15628089	7.03041	10.5232	0.58	Yes	0.00145	0.0840364
	XLOC_008490	LOC101906736	NC_037333.1:88992784-89021897	71.2675	157.676	1.15	Yes	0.0015	0.0854353
	XLOC_019554	KCNT2	NC_037343.1:6388269-6828967	0.604661	1.14022	0.92	Yes	0.0015	0.0854353
	XLOC_012088	LOC101903545	NC_037336.1:101329997-101343651	7.82879	13.6699	0.8	Yes	0.0015	0.0854353
	XLOC_024677	UBALD2	NC_037346.1:55443313-55449222	11.8159	18.9015	0.68	Yes	0.0015	0.0854353
	XLOC_020152	DPT	NC_037343.1:36297416-36333818	5.23303	2.91995	-0.84	Yes	0.00155	0.0879043
	XLOC_031793	THRSP	NC_037356.1:17989039-17994946	6.32106	3.26455	-0.95	Yes	0.0016	0.0903521
	XLOC_020654	NCOR2	NC_037344.1:51223643-51460884	2.98981	4.51835	0.6	Yes	0.00165	0.0927791
	XLOC_023644	MRC2	NC_037346.1:47043141-47103169	1.23343	0.60979	-1.02	Yes	0.0017	0.0943857
	XLOC_013987	VWA3B	NC_037338.1:3393916-3560314	2.09628	1.17607	-0.83	Yes	0.0017	0.0943857
	XLOC_000162	COL8A1	NC_037328.1:43902263-44073697	4.90322	3.14408	-0.64	Yes	0.0017	0.0943857
	XLOC_004114	CD2	NC_037330.1:26468504-26483060	1.48416	0.520228	-1.51	Yes	0.00185	0.101435
	XLOC_010121	LOC540403	NC_037334.1:34235849-34252378	2.27285	1.30843	-0.8	Yes	0.00185	0.101435
	XLOC_008379	OCIAD2	NC_037333.1:67528016-67539933	57.9376	39.4373	-0.55	Yes	0.00185	0.101435
	XLOC_005285	GIMAP7,LOC615733	NC_037331.1:113276386-113317516	8.32833	4.80439	-0.79	Yes	0.0019	0.103746
	XLOC_025964	HAPLN3	NC_037348.1:20449002-20463676	1.89235	4.25955	1.17	Yes	0.00195	0.105173
	XLOC_030680	LOC104976062	NC_037354.1:19822414-19847884	0.361105	0.780497	1.11	Yes	0.00195	0.105173
	XLOC_022367	SALL1	NC_037345.1:19545658-19565510	9.07551	14.8501	0.71	Yes	0.00195	0.105173
	XLOC_006499	LOC101905801	NC_037332.1:100277026-100278055	0.377711	1.70815	2.18	Yes	0.002	0.106996
	XLOC_004177	GSTM2	NC_037330.1:33706058-33720165	117.392	75.8995	-0.63	Yes	0.002	0.106996
	XLOC_019927	CD34	NC_037343.1:75466179-75489273	2.23644	1.01401	-1.14	Yes	0.00205	0.109229
	XLOC_024576	ERN1	NC_037346.1:48268458-48350784	9.68148	14.3512	0.57	Yes	0.0021	0.111443
	XLOC_016060	CCDC3	NC_037340.1:11479615-11570661	1.26224	0.435372	-1.54	Yes	0.0022	0.116283
	XLOC_004958	OSBPL3	NC_037331.1:70844927-71044401	1.03687	1.89135	0.87	Yes	0.00225	0.118452
	XLOC_008618	ABLIM2	NC_037333.1:114296644-114465581	1.07871	1.86578	0.79	Yes	0.0023	0.119654
	XLOC_021196	OAS1X	NC_037344.1:61378500-61385129	9.05646	14.6797	0.7	Yes	0.0023	0.119654
	XLOC_032507	TCEAL8	NC_037357.1:52051923-52054261	51.8453	34.3006	-0.6	Yes	0.0023	0.119654
	XLOC_011487	RASEF	NC_037335.1:76173233-76268345	1.69183	0.937244	-0.85	Yes	0.0024	0.123881
	XLOC_029055	IL4R	NC_037352.1:24898782-24922680	11.9442	17.4774	0.55	Yes	0.0024	0.123881
	XLOC_026418	CIDEC	NC_037349.1:16864387-16873816	4.83071	2.33232	-1.05	Yes	0.00245	0.12597
	XLOC_009041	PLIN4	NC_037334.1:19614566-19645471	4.19759	2.31761	-0.86	Yes	0.00255	0.129599
	XLOC_004187	CELSR2	NC_037330.1:34131457-34157401	1.1869	1.93403	0.7	Yes	0.00255	0.129599
	XLOC_026205	SERPINA6	NC_037348.1:58933772-59038311	26.1965	17.0532	-0.62	Yes	0.00255	0.129599
	XLOC_032504	BEX2	NC_037357.1:52012430-52014017	58.0694	39.8183	-0.54	Yes	0.0026	0.131634
	XLOC_025606	LOC112443339	NC_037348.1:44959097-44959261	1134.78	730.292	-0.64	Yes	0.00265	0.133653
	XLOC_001804	PLCD4	NC_037329.1:106571811-106598630	7.32425	10.9037	0.57	Yes	0.0027	0.135657
	XLOC_027888	GSTA5	NC_037350.1:25140647-25181385	2.38898	1.04217	-1.2	Yes	0.00275	0.137646
	XLOC_003606	OSCP1	NC_037330.1:109442365-109473104	1.76426	0.875915	-1.01	Yes	0.0028	0.139095
	XLOC_031387	SPTY2D1	NC_037356.1:26103452-26119994	11.072	7.53427	-0.56	Yes	0.0028	0.139095
	XLOC_031828	SAA3	NC_037356.1:26414395-26418126	6.31722	13.8545	1.13	Yes	0.00285	0.141048
	XLOC_017528	GEM	NC_037341.1:70066768-70080794	1.40403	0.587325	-1.26	Yes	0.003	0.147918
	XLOC_032073	ATG2A	NC_037356.1:43117320-43138504	3.47119	5.27409	0.6	Yes	0.00305	0.149824
	XLOC_008458	LOC530553	NC_037333.1:84731727-84762390	68.7173	45.2224	-0.6	Yes	0.0031	0.151156
	XLOC_002739	ARHGEF10L	NC_037329.1:134985220-135154955	6.50258	9.5942	0.56	Yes	0.0031	0.151156
	XLOC_007278	MGC137014	NC_037332.1:71726984-71732370	2243.45	1346.08	-0.74	Yes	0.00315	0.15303
	XLOC_026211	SERPINA3-8	NC_037348.1:59317211-59326423	63.6795	94.3491	0.57	Yes	0.0032	0.154889
	XLOC_029054	KDM8	NC_037352.1:24778526-24800714	1.44245	0.553809	-1.38	Yes	0.00325	0.156735
	XLOC_004219	VCAM1	NC_037330.1:42554127-42576525	19.7759	13.513	-0.55	Yes	0.0033	0.158568
	XLOC_018573	LOC100848076	NC_037342.1:78135051-78135980	3.81132	1.54287	-1.3	Yes	0.0034	0.162277
	XLOC_006768	PHLDA1	NC_037332.1:5573897-5575874	3.55908	6.73209	0.92	Yes	0.00345	0.162277
	XLOC_007826	SNCA	NC_037333.1:34852798-35000324	1.09895	0.32883	-1.74	Yes	0.0035	0.162277
	XLOC_008155	APELA	NC_037333.1:122483-146992	3.46183	1.05506	-1.71	Yes	0.0035	0.162277
	XLOC_023971	LOC515676	NC_037346.1:14200463-14234501	4.77785	2.61205	-0.87	Yes	0.0035	0.162277
	XLOC_027890	GSTA4	NC_037350.1:25209827-25224023	81.3735	52.0701	-0.64	Yes	0.0035	0.162277
	XLOC_000453	RARRES1	NC_037328.1:108807574-108849587	29.2201	19.2715	-0.6	Yes	0.0035	0.162277
	XLOC_029184	CLDN15	NC_037352.1:35461973-35468707	35.4306	52.3509	0.56	Yes	0.0035	0.162277
	XLOC_010794	PSAT1	NC_037335.1:54216911-54245206	106.15	72.9457	-0.54	Yes	0.0035	0.162277
	XLOC_003334	UOX	NC_037330.1:59700669-59736411	33.4907	48.2835	0.53	Yes	0.0035	0.162277
	XLOC_030647	LOC101907089	NC_037354.1:14254648-14256797	0.131453	0.741069	2.5	Yes	0.0037	0.169176
	XLOC_004308	CYR61	NC_037330.1:58488392-58491302	3.73764	1.98609	-0.91	Yes	0.0037	0.169176
	XLOC_000637	COL18A1	NC_037328.1:145196902-145296602	112.432	183.767	0.71	Yes	0.0037	0.169176
	XLOC_021962	LOC101903281	NC_037345.1:55411007-55427036	4.24485	6.26007	0.56	Yes	0.0037	0.169176
	XLOC_032170	TSSC4	NC_037356.1:49191067-49194829	2.01409	3.93917	0.97	Yes	0.00375	0.170284
	XLOC_012385	SGK1	NC_037336.1:72305974-72425704	36.9182	53.8274	0.54	Yes	0.00375	0.170284
	XLOC_015832	RASL11A	NC_037339.1:32604399-32606897	2.09236	4.59321	1.13	Yes	0.00395	0.178751
	XLOC_030436	WWC2	NC_037354.1:14019529-14174103	7.51209	10.7015	0.51	Yes	0.004	0.180396
	XLOC_010690	HACD4	NC_037335.1:23375119-23404578	0.806363	0.205088	-1.98	Yes	0.00405	0.18203
	XLOC_006934	DNAJC22	NC_037332.1:30467870-30474246	17.2215	11.2145	-0.62	Yes	0.0041	0.183032
	XLOC_017533	TRIQK	NC_037341.1:71303510-71505006	9.48097	6.40545	-0.57	Yes	0.0041	0.183032
	XLOC_010778	ANXA1	NC_037335.1:49321700-49339582	13.9021	9.19345	-0.6	Yes	0.00415	0.18464
	XLOC_027970	LOC786987	NC_037350.1:29013203-29069536	0.502884	0.985251	0.97	Yes	0.0042	0.186238
	XLOC_025932	KLHL25	NC_037348.1:16565108-16616553	9.69517	14.2926	0.56	Yes	0.00425	0.187824
	XLOC_018582	LOC789193	NC_037342.1:78257980-78258950	2.80382	0.596638	-2.23	Yes	0.00445	0.194067
	XLOC_018020	SESN3	NC_037342.1:15192597-15271904	10.98	7.62463	-0.53	Yes	0.00445	0.194067
	XLOC_008455	LOC540544	NC_037333.1:84608046-84627114	44.9272	31.4911	-0.51	Yes	0.00445	0.194067
	XLOC_030120	LIPA	NC_037353.1:10952397-10994804	39.2718	27.816	-0.5	Yes	0.00445	0.194067
	XLOC_027958	LOC101905956	NC_037350.1:28524362-28527998	43.2556	62.128	0.52	Yes	0.0045	0.194961
[truncated: 34,115 more rows]

## Sheet: Resistance Prepartum
	Summary of genes tested for differential expression in liver tissue biopsy samples collected at -28 days relative to calving (DRTC) from cows more (MR) or less resistant (LR) to lipid-related metabolic disorders.
[truncated: 34,416 more rows]

[truncated: 2 more sheets: Resistance +1 DRTC, Resistance +14 DRTC]
